# Supplementary material for: From Proteomic Analysis to Potential Therapeutic Targets: Functional Profile of Two Lung Cancer Cell Lines, A549 and SW900, Widely Studied in Pre-Clinical Research
Source: PLoS One. 2016 Nov 4;11(11):e0165973. doi: 10.1371/journal.pone.0165973 (PMC5096714; doi:10.1371/journal.pone.0165973)
Supplement: S1 Table — (XLSX) [file pone.0165973.s004.xlsx]

## Sheet: emPAI and Fold-Regulation
S1 Table: A549 and SW900 proteins obtained by MALDI-TOF/TOF.
A549			SW900
Number of Proteins	735		Number of Proteins	789		A549 vs SW900	Number of Proteins	496		A549-specific	Number of Proteins	239		SW900-specific	Number of Proteins	293
Uniprot ID	emPAI		Uniprot ID	emPAI		UniprotID	HGNC Symbol	Fold-Regulation		Uniprot ID	HGNC Symbol	emPAI		Uniprot ID	HGNC Symbol	emPAI
CH10_HUMAN	13.1887		CH10_HUMAN	13.1887		ANXA4_HUMAN	ANXA4	13.5791		ATP5H_HUMAN	ATP5H	1.32616		TBB2A_HUMAN	TUBB2A	2.784
ANXA2_HUMAN	9.90334		VIME_HUMAN	8.96743		4F2_HUMAN	SLC3A2	9.73402		AL1A1_HUMAN	ALDH1A1	1.21848		H2A1C_HUMAN	HIST1H2AC	2.34713
COX6C_HUMAN	7.31587		S10A6_HUMAN	5.6239		COX5A_HUMAN	COX5A	6.63109		TPM1_HUMAN	TPM1	1.11984		ACTC_HUMAN	ACTC1	2.09873
H4_HUMAN	6.83584		H4_HUMAN	4.81512		S10AB_HUMAN	S100A11	6.22979		TPM2_HUMAN	TPM2	1.09245		H2B1B_HUMAN	HIST1H2BB	1.65241
PPIB_HUMAN	5.17847		ACTB_HUMAN	4.14178		VDAC1_HUMAN	VDAC1	5.51322		S10A4_HUMAN	S100A4	1.07872		K1C19_HUMAN	KRT19	1.14034
ACTB_HUMAN	4.68467		ATIF1_HUMAN	3.78475		NDUS3_HUMAN	NDUFS3	5.27235		1433S_HUMAN	SFN	0.99244		ATP5I_HUMAN	ATP5I	0.933276
ROA2_HUMAN	4.09433		HSP7C_HUMAN	3.74502		K1C18_HUMAN	KRT18	4.6492		SC61B_HUMAN	SEC61B	0.961169		TBB6_HUMAN	TUBB6	0.877209
HSP7C_HUMAN	3.46472		H2B1C_HUMAN	3.52512		TKT_HUMAN	TKT	4.47421		THIO_HUMAN	TXN	0.866654		TBA1A_HUMAN	TUBA1A	0.870174
CH60_HUMAN	3.43013		RS27A_HUMAN	3.39836		RB11A_HUMAN	RAB11A	4.27184		AL3A1_HUMAN	ALDH3A1	0.834905		1433T_HUMAN	YWHAQ	0.792375
ATIF1_HUMAN	3.20077		LMNA_HUMAN	3.39547		RAB5C_HUMAN	RAB5C	4.26522		AGR2_HUMAN	AGR2	0.706606		RL35A_HUMAN	RPL35A	0.720969
ANXA1_HUMAN	3.03054		ROA2_HUMAN	3.27657		FLNB_HUMAN	FLNB	4.21976		CYB5B_HUMAN	CYB5B	0.703011		SH3L3_HUMAN	SH3BGRL3	0.648874
ANXA4_HUMAN	2.91218		ANXA5_HUMAN	2.96258		PTMS_HUMAN	PTMS	4.17698		AK1BA_HUMAN	AKR1B10	0.703011		EF1A2_HUMAN	EEF1A2	0.627105
RS10_HUMAN	2.87353		TBB5_HUMAN	2.94481		TAGL2_HUMAN	TAGLN2	3.82956		CAV1_HUMAN	CAV1	0.68501		TCP4_HUMAN	SUB1	0.605268
H2B1C_HUMAN	2.53978		ANXA2_HUMAN	2.88246		SND1_HUMAN	SND1	3.63796		RL21_HUMAN	RPL21	0.666965		COTL1_HUMAN	COTL1	0.531977
S10AA_HUMAN	2.52762		TBB4B_HUMAN	2.79298		KAD2_HUMAN	AK2	3.52736		RS30_HUMAN	FAU	0.641625		RL26L_HUMAN	RPL26L1	0.487614
1433Z_HUMAN	2.51546		TBB2A_HUMAN	2.784		ILF3_HUMAN	ILF3	3.46221		NQO1_HUMAN	NQO1	0.483903		HDGF_HUMAN	HDGF	0.487614
RS18_HUMAN	2.48499		G3P_HUMAN	2.45446		HYEP_HUMAN	EPHX1	3.44214		CRIP1_HUMAN	CRIP1	0.48019		CIRBP_HUMAN	CIRBP	0.442944
RS27A_HUMAN	2.42694		RS10_HUMAN	2.41775		ANXA2_HUMAN	ANXA2	3.43573		SKP1_HUMAN	SKP1	0.442944		NDUA4_HUMAN	NDUFA4	0.435468
TPM4_HUMAN	2.09559		COX6C_HUMAN	2.41775		ANXA1_HUMAN	ANXA1	3.42729		COXM2_HUMAN	CMC2	0.427983		RM13_HUMAN	MRPL13	0.397954
1433B_HUMAN	2.06422		MYL6_HUMAN	2.38402		RL27_HUMAN	RPL27	3.40132		RUXF_HUMAN	SNRPF	0.412987		FKBP2_HUMAN	FKBP2	0.397954
S10AB_HUMAN	2.05479		H2A1C_HUMAN	2.34713		ETFA_HUMAN	ETFA	3.30322		RL17_HUMAN	RPL17	0.401715		ACBP_HUMAN	DBI	0.397954
QCR8_HUMAN	1.97281		1433Z_HUMAN	2.34097		LDHA_HUMAN	LDHA	3.0879		RAB1A_HUMAN	RAB1A	0.352627		TIM10_HUMAN	TIMM10	0.382883
1433G_HUMAN	1.83926		S10AA_HUMAN	2.34097		RS17L_HUMAN	RPS17L	3.03929		RL19_HUMAN	RPL19	0.345039		DYL1_HUMAN	DYNLL1	0.382883
TAGL2_HUMAN	1.81045		ENOA_HUMAN	2.27307		COX6C_HUMAN	COX6C	3.0259		RL13A_HUMAN	RPL13A	0.337441		ADT1_HUMAN	SLC25A4	0.367774
K1C18_HUMAN	1.79763		CYC_HUMAN	2.16125		UGDH_HUMAN	UGDH	2.99382		RAB8A_HUMAN	RAB8A	0.337441		FIS1_HUMAN	FIS1	0.363991
HSP71_HUMAN	1.788		ACTC_HUMAN	2.09873		RL7A_HUMAN	RPL7A	2.99373		RAB2A_HUMAN	RAB2A	0.337441		NDUA2_HUMAN	NDUFA2	0.360206
GRP78_HUMAN	1.70101		ROA1_HUMAN	2.07992		PPIB_HUMAN	PPIB	2.92779		RAB14_HUMAN	RAB14	0.337441		LSM2_HUMAN	LSM2	0.360206
ANXA5_HUMAN	1.64591		NEDD8_HUMAN	2.01702		RL10A_HUMAN	RPL10A	2.76828		AK1C1_HUMAN	AKR1C1	0.333639		APOC3_HUMAN	APOC3	0.360206
TBB5_HUMAN	1.60033		RL26_HUMAN	1.97597		ROA0_HUMAN	HNRNPA0	2.70965		COX2_HUMAN	MT-CO2	0.326026		VMA21_HUMAN	VMA21	0.345039
COX5A_HUMAN	1.52505		TBB3_HUMAN	1.83606		PSME3_HUMAN	PSME3	2.69072		CX6A1_HUMAN	COX6A1	0.322215		VAMP8_HUMAN	VAMP8	0.345039
RBMX_HUMAN	1.48557		TPM4_HUMAN	1.81686		PGRC2_HUMAN	PGRMC2	2.68954		G45IP_HUMAN	GADD45GIP1	0.314587		S10AG_HUMAN	S100A16	0.329833
H31T_HUMAN	1.48227		TYB10_HUMAN	1.79763		COA3_HUMAN	COA3	2.62755		RBM8A_HUMAN	RBM8A	0.303126		HMGA2_HUMAN	HMGA2	0.329833
RS13_HUMAN	1.46908		PPIB_HUMAN	1.76873		EZRI_HUMAN	EZR	2.59058		TBCB_HUMAN	TBCB	0.291641		PCBP1_HUMAN	PCBP1	0.322215
ATPB_HUMAN	1.46577		PHB2_HUMAN	1.69778		GLSK_HUMAN	GLS	2.56205		NDUBA_HUMAN	NDUFB10	0.287808		CISD1_HUMAN	CISD1	0.322215
ROA1_HUMAN	1.45586		HSPB1_HUMAN	1.68807		RS7_HUMAN	RPS7	2.53981		RL8_HUMAN	RPL8	0.283972		ELOC_HUMAN	TCEB1	0.314587
SRSF3_HUMAN	1.43601		H2B1B_HUMAN	1.65241		SRSF3_HUMAN	SRSF3	2.52499		PIN4_HUMAN	PIN4	0.283972		PCBP2_HUMAN	PCBP2	0.314587
HMGB1_HUMAN	1.41281		HS90B_HUMAN	1.63291		G6PI_HUMAN	GPI	2.42224		NDUS6_HUMAN	NDUFS6	0.283972		FKBP3_HUMAN	FKBP3	0.314587
PTMS_HUMAN	1.40949		H2A1B_HUMAN	1.63291		MOES_HUMAN	MSN	2.39674		COA6_HUMAN	COA6	0.276292		TIM14_HUMAN	DNAJC19	0.314587
HS90B_HUMAN	1.3729		RS18_HUMAN	1.6264		SFPQ_HUMAN	SFPQ	2.38318		UTS2_HUMAN	UTS2	0.268601		VAMP1_HUMAN	VAMP1	0.2993
CYC_HUMAN	1.36957		TPIS_HUMAN	1.61663		VDAC2_HUMAN	VDAC2	2.37606		SRXN1_HUMAN	SRXN1	0.268601		ELOB_HUMAN	TCEB2	0.2993
H2A1B_HUMAN	1.3529		CH60_HUMAN	1.60359		HMGA1_HUMAN	HMGA1	2.32711		UK114_HUMAN	HRSP12	0.268601		1B14_HUMAN	HLA-B	0.2993
HS90A_HUMAN	1.33953		HS90A_HUMAN	1.54802		TPR_HUMAN	TPR	2.32491		ANXA3_HUMAN	ANXA3	0.268601		SMD1_HUMAN	SNRPD1	0.291641
TPM3_HUMAN	1.33619		LEG1_HUMAN	1.54146		G6PD_HUMAN	G6PD	2.29455		RADI_HUMAN	RDX	0.2609		1B15_HUMAN	HLA-B	0.291641
ATP5H_HUMAN	1.32616		ATPB_HUMAN	1.52833		HCD2_HUMAN	HSD17B10	2.27367		RS24_HUMAN	RPS24	0.245465		B2MG_HUMAN	B2M	0.283972
S10A6_HUMAN	1.31946		GRP78_HUMAN	1.50862		RS25_HUMAN	RPS25	2.25947		NDUB6_HUMAN	NDUFB6	0.245465		TR112_HUMAN	TRMT112	0.268601
CX6B1_HUMAN	1.31946		TBA1B_HUMAN	1.46908		HMGB1_HUMAN	HMGB1	2.23993		CPLX2_HUMAN	CPLX2	0.245465		UQCC2_HUMAN	UQCC2	0.2609
GRP75_HUMAN	1.24213		1433B_HUMAN	1.46247		RS13_HUMAN	RPS13	2.23905		C1QBP_HUMAN	C1QBP	0.245465		RS15A_HUMAN	RPS15A	0.2609
TBB4B_HUMAN	1.23876		RS19_HUMAN	1.40617		HIBCH_HUMAN	HIBCH	2.17786		RAN_HUMAN	RAN	0.241599		RS12_HUMAN	RPS12	0.2609
1433F_HUMAN	1.22862		RS14_HUMAN	1.37624		RT26_HUMAN	MRPS26	2.17145		TMEDA_HUMAN	TMED10	0.23773		RL22_HUMAN	RPL22	0.2609
RL26_HUMAN	1.22186		RS16_HUMAN	1.36291		6PGD_HUMAN	PGD	2.1697		HMOX1_HUMAN	HMOX1	0.23773		PROF2_HUMAN	PFN2	0.253188
PRDX1_HUMAN	1.21848		TPM3_HUMAN	1.3529		NUCL_HUMAN	NCL	2.15545		P5CR1_HUMAN	PYCR1	0.229985		RM41_HUMAN	MRPL41	0.253188
AL1A1_HUMAN	1.21848		ENPL_HUMAN	1.33619		SPRE_HUMAN	SPR	2.15461		GLRX5_HUMAN	GLRX5	0.229985		SODC_HUMAN	SOD1	0.23773
LMNA_HUMAN	1.17779		RS28_HUMAN	1.32281		HNRPQ_HUMAN	SYNCRIP	2.15339		IF1AX_HUMAN	EIF1AX	0.229985		1A29_HUMAN	HLA-A	0.23773
ENPL_HUMAN	1.17439		PDIA3_HUMAN	1.30941		RL7_HUMAN	RPL7	2.15186		DHB12_HUMAN	HSD17B12	0.222229		HBB_HUMAN	HBB	0.23773
K2C8_HUMAN	1.12326		USMG5_HUMAN	1.232		PGRC1_HUMAN	PGRMC1	2.14896		K2C3_HUMAN	KRT3	0.210572		UB2V2_HUMAN	UBE2V2	0.229985
TPM1_HUMAN	1.11984		NDKA_HUMAN	1.22862		TMED9_HUMAN	TMED9	2.14233		CAV2_HUMAN	CAV2	0.206681		RL27A_HUMAN	RPL27A	0.229985
VIME_HUMAN	1.11642		NDKB_HUMAN	1.20832		CH60_HUMAN	HSPD1	2.13902		AK1C2_HUMAN	AKR1C2	0.206681		RLA0_HUMAN	RPLP0	0.222229
K2C7_HUMAN	1.113		PPIA_HUMAN	1.19476		MIC60_HUMAN	IMMT	2.11515		TXD12_HUMAN	TXNDC12	0.19889		NDUAC_HUMAN	NDUFA12	0.222229
ENOA_HUMAN	1.10273		K2C8_HUMAN	1.18798		RL1D1_HUMAN	RSL1D1	2.10859		PTH2_HUMAN	PTRH2	0.19889		K1C14_HUMAN	KRT14	0.222229
TPM2_HUMAN	1.09245		H31T_HUMAN	1.17439		NUCB1_HUMAN	NUCB1	2.10859		CD99_HUMAN	CD99	0.19889		UB2L3_HUMAN	UBE2L3	0.214461
S10A4_HUMAN	1.07872		K1C19_HUMAN	1.14034		NONO_HUMAN	NONO	2.10859		CCD12_HUMAN	CCDC12	0.19889		ISG15_HUMAN	ISG15	0.214461
PPIA_HUMAN	1.0512		SMD2_HUMAN	1.12668		AT5F1_HUMAN	ATP5F1	2.09464		FRIL_HUMAN	FTL	0.191088		FUMH_HUMAN	FH	0.214461
RS15_HUMAN	1.04086		1433G_HUMAN	1.10273		RTN4_HUMAN	RTN4	2.08977		MCA3_HUMAN	EEF1E1	0.191088		CLIC1_HUMAN	CLIC1	0.214461
NPM_HUMAN	1.03396		1433F_HUMAN	1.09245		IF4H_HUMAN	EIF4H	2.08599		TMM97_HUMAN	TMEM97	0.183273		ATPD_HUMAN	ATP5D	0.214461
SLIRP_HUMAN	1.01323		PDIA1_HUMAN	1.08902		STIP1_HUMAN	STIP1	2.06999		SPCS3_HUMAN	SPCS3	0.183273		SMI20_HUMAN	SMIM20	0.206681
1433S_HUMAN	0.99244		ML12A_HUMAN	1.05809		HSP71_HUMAN	HSPA1B	2.04649		RL18A_HUMAN	RPL18A	0.183273		EIF3F_HUMAN	EIF3F	0.206681
HSPB1_HUMAN	0.985501		K2C7_HUMAN	1.05465		PRDX1_HUMAN	PRDX1	2.03768		PLOD2_HUMAN	PLOD2	0.183273		DEST_HUMAN	DSTN	0.206681
G6PD_HUMAN	0.982029		1433E_HUMAN	1.03741		QCR8_HUMAN	UQCRQ	2.02323		MANF_HUMAN	MANF	0.183273		ENOG_HUMAN	ENO2	0.202787
RS7_HUMAN	0.982029		PHB_HUMAN	1.03051		HSP74_HUMAN	HSPA4	1.99113		CSRP1_HUMAN	CSRP1	0.183273		TSPOA_HUMAN	TSPO	0.19889
BAP31_HUMAN	0.978556		SSBP_HUMAN	1.0236		AAAT_HUMAN	SLC1A5	1.98622		TM205_HUMAN	TMEM205	0.175447		CUTA_HUMAN	CUTA	0.19889
SC61B_HUMAN	0.961169		STMN1_HUMAN	1.01323		SYFA_HUMAN	FARSA	1.98622		REEP5_HUMAN	REEP5	0.175447		OST48_HUMAN	DDOST	0.19499
CYB5_HUMAN	0.954205		SLIRP_HUMAN	1.01323		CX6B1_HUMAN	COX6B1	1.97831		RT23_HUMAN	MRPS23	0.175447		SDHF2_HUMAN	SDHAF2	0.191088
TYB10_HUMAN	0.90529		CALR_HUMAN	1.0063		RS6_HUMAN	RPS6	1.91208		JAGN1_HUMAN	JAGN1	0.175447		MRP_HUMAN	MARCKSL1	0.191088
RT36_HUMAN	0.90529		MDHM_HUMAN	0.995908		PROF1_HUMAN	PFN1	1.86694		DEK_HUMAN	DEK	0.175447		APT_HUMAN	APRT	0.191088
QCR7_HUMAN	0.894771		K2C1_HUMAN	0.995908		DDX17_HUMAN	DDX17	1.82525		BAX_HUMAN	BAX	0.175447		UBC12_HUMAN	UBE2M	0.183273
MYL6_HUMAN	0.887751		PGAM1_HUMAN	0.978556		PYGB_HUMAN	PYGB	1.79359		ARL8B_HUMAN	ARL8B	0.175447		RL11_HUMAN	RPL11	0.183273
PHB2_HUMAN	0.884238		QCR8_HUMAN	0.975082		RL13_HUMAN	RPL13	1.78696		THTR_HUMAN	TST	0.171529		1A68_HUMAN	HLA-A	0.183273
THIO_HUMAN	0.866654		GRP75_HUMAN	0.95072		ETFB_HUMAN	ETFB	1.74655		TMX2_HUMAN	TMX2	0.167609		ARPC3_HUMAN	ARPC3	0.183273
COA3_HUMAN	0.866654		ATP5I_HUMAN	0.933276		SRSF6_HUMAN	SRSF6	1.74356		TMED2_HUMAN	TMED2	0.167609		PRDX2_HUMAN	PRDX2	0.167609
TPIS_HUMAN	0.863132		MYH9_HUMAN	0.915796		PDIA4_HUMAN	PDIA4	1.7355		TIM23_HUMAN	TIMM23	0.167609		HPCL1_HUMAN	HPCAL1	0.167609
PDIA3_HUMAN	0.856085		RBMX_HUMAN	0.90529		ATPK_HUMAN	ATP5J2	1.71067		NDUB9_HUMAN	NDUFB9	0.167609		CSK21_HUMAN	CSNK2A1	0.167609
PDIA6_HUMAN	0.852559		KPYM_HUMAN	0.894771		ADT2_HUMAN	SLC25A5	1.70909		H1T_HUMAN	HIST1H1T	0.167609		RANG_HUMAN	RANBP1	0.159758
PDIA1_HUMAN	0.841971		ANXA1_HUMAN	0.884238		CYB5_HUMAN	CYB5A	1.69972		BTF3_HUMAN	BTF3	0.167609		DBNL_HUMAN	DBNL	0.159758
AL3A1_HUMAN	0.834905		TBB6_HUMAN	0.877209		RLA2_HUMAN	RPLP2	1.67453		TCPZ_HUMAN	CCT6A	0.163685		CHMP6_HUMAN	CHMP6	0.159758
RL27_HUMAN	0.834905		RS15_HUMAN	0.877209		1433G_HUMAN	YWHAG	1.66791		RRAS_HUMAN	RRAS	0.159758		ARP3_HUMAN	ACTR3	0.159758
NDKA_HUMAN	0.827832		HSP71_HUMAN	0.873692		IMB1_HUMAN	KPNB1	1.65805		RL14_HUMAN	RPL14	0.159758		PRR31_HUMAN	PRR31	0.151896
1433E_HUMAN	0.824294		TBA1A_HUMAN	0.870174		RBMX_HUMAN	RBMX	1.64099		NDUS8_HUMAN	NDUFS8	0.159758		SQRD_HUMAN	SQRDL	0.151896
SSBP_HUMAN	0.820754		NPM_HUMAN	0.827832		TERA_HUMAN	VCP	1.63287		BAG2_HUMAN	BAG2	0.159758		RSMB_HUMAN	SNRPB	0.151896
NDKB_HUMAN	0.813669		RT36_HUMAN	0.806577		RS5_HUMAN	RPS5	1.60896		ATPO_HUMAN	ATP5O	0.159758		SC22B_HUMAN	SEC22B	0.151896
PGRC1_HUMAN	0.806577		1433T_HUMAN	0.792375		RL12_HUMAN	RPL12	1.60887		VAMP7_HUMAN	VAMP7	0.151896		RL10L_HUMAN	RPL10L	0.151896
YBOX1_HUMAN	0.803029		ATPA_HUMAN	0.792375		RS3_HUMAN	RPS3	1.60392		SODM_HUMAN	SOD2	0.151896		NUCB2_HUMAN	NUCB2	0.151896
KPYM_HUMAN	0.799479		FLNA_HUMAN	0.756755		PSA5_HUMAN	PSMA5	1.60392		RL10_HUMAN	RPL10	0.151896		FAM3C_HUMAN	FAM3C	0.151896
PHB_HUMAN	0.792375		TBA4A_HUMAN	0.749612		GBLP_HUMAN	GNB2L1	1.60383		PSMD9_HUMAN	PSMD9	0.151896		EF1B_HUMAN	EEF1B2	0.151896
HMGA1_HUMAN	0.785264		PTMA_HUMAN	0.742461		SRSF9_HUMAN	SRSF9	1.59712		FAHD1_HUMAN	FAHD1	0.151896		NUDC_HUMAN	NUDC	0.14796
PROF1_HUMAN	0.771023		MIF_HUMAN	0.72814		CPNS1_HUMAN	CAPNS1	1.5814		GSTK1_HUMAN	GSTK1	0.144021		AHSA1_HUMAN	AHSA1	0.14796
TKT_HUMAN	0.767459		RL35A_HUMAN	0.720969		PDIA6_HUMAN	PDIA6	1.54905		EIF3K_HUMAN	EIF3K	0.144021		TSN_HUMAN	TSN	0.144021
TBB3_HUMAN	0.760325		K1C10_HUMAN	0.7102		TM109_HUMAN	TMEM109	1.54303		CYBP_HUMAN	CACYBP	0.144021		SEPT7_HUMAN	SEPT7	0.144021
RS17L_HUMAN	0.746037		HNRH1_HUMAN	0.703011		RAB1B_HUMAN	RAB1B	1.5427		TRXR1_HUMAN	TXNRD1	0.136133		PA1B2_HUMAN	PAFAH1B2	0.144021
ERP29_HUMAN	0.717381		EF1G_HUMAN	0.688614		HNRPD_HUMAN	HNRNPD	1.54055		LAT1_HUMAN	SLC7A5	0.136133		FAF2_HUMAN	FAF2	0.144021
COX5B_HUMAN	0.7102		SRP09_HUMAN	0.677797		RAB10_HUMAN	RAB10	1.53877		TRY1_HUMAN	PRSS1	0.136133		CD63_HUMAN	CD63	0.144021
AGR2_HUMAN	0.706606		CX6B1_HUMAN	0.666965		STML2_HUMAN	STOML2	1.53321		HDAC1_HUMAN	HDAC1	0.136133		ACTN1_HUMAN	ACTN1	0.144021
RS14_HUMAN	0.703011		RS13_HUMAN	0.656116		CY1_HUMAN	CYC1	1.52944		CLCA_HUMAN	CLTA	0.136133		U2AF1_HUMAN	U2AF1	0.136133
CYB5B_HUMAN	0.703011		QCR7_HUMAN	0.656116		RS18_HUMAN	RPS18	1.52791		CHTOP_HUMAN	CHTOP	0.136133		PROL1_HUMAN	PROL1	0.136133
AK1BA_HUMAN	0.703011		EF1D_HUMAN	0.656116		CLPT1_HUMAN	CLPTM1	1.496		HACD3_HUMAN	PTPLAD1	0.128233		PRDBP_HUMAN	PRKCDBP	0.136133
TBA1B_HUMAN	0.68501		BAP31_HUMAN	0.656116		RU17_HUMAN	SNRNP70	1.49415		PSA3_HUMAN	PSMA3	0.128233		AMPL_HUMAN	LAP3	0.136133
CAV1_HUMAN	0.68501		SH3L3_HUMAN	0.648874		G3BP1_HUMAN	G3BP1	1.49415		VDAC3_HUMAN	VDAC3	0.12032		FSCN1_HUMAN	FSCN1	0.136133
RAB5C_HUMAN	0.681405		COX5B_HUMAN	0.648874		BAP31_HUMAN	BCAP31	1.49144		SRPRB_HUMAN	SRPRB	0.12032		IF6_HUMAN	EIF6	0.136133
PGRC2_HUMAN	0.670577		RS29_HUMAN	0.641625		IF4B_HUMAN	EIF4B	1.43235		DIC_HUMAN	SLC25A10	0.12032		PPGB_HUMAN	CTSA	0.136133
RL21_HUMAN	0.666965		SMD3_HUMAN	0.634369		H4_HUMAN	HIST1H4A	1.41966		SCO2_HUMAN	SCO2	0.12032		VINC_HUMAN	VCL	0.128233
VDAC1_HUMAN	0.66335		HMGB1_HUMAN	0.630738		1433B_HUMAN	YWHAB	1.41146		RS2_HUMAN	RPS2	0.12032		SYPL1_HUMAN	SYPL1	0.128233
USMG5_HUMAN	0.66335		ROA3_HUMAN	0.627105		NUMA1_HUMAN	NUMA1	1.39749		RBM7_HUMAN	RBM7	0.12032		SRSF4_HUMAN	SRSF4	0.128233
SRSF1_HUMAN	0.648874		EF1A2_HUMAN	0.627105		SRSF2_HUMAN	SRSF2	1.39468		MTX2_HUMAN	MTX2	0.12032		PSME1_HUMAN	PSME1	0.128233
RB11A_HUMAN	0.648874		RUXE_HUMAN	0.62347		TRAP1_HUMAN	TRAP1	1.39201		RM09_HUMAN	MRPL9	0.12032		ALDH2_HUMAN	ALDH2	0.128233
RS29_HUMAN	0.641625		ERP29_HUMAN	0.612555		RS3A_HUMAN	RPS3A	1.38013		CBR1_HUMAN	CBR1	0.12032		ZN185_HUMAN	ZNF185	0.124278
RS25_HUMAN	0.641625		TCP4_HUMAN	0.605268		TXND5_HUMAN	TXNDC5	1.37298		TM41B_HUMAN	TMEM41B	0.112394		SURF4_HUMAN	SURF4	0.12032
FLNA_HUMAN	0.641625		YBOX1_HUMAN	0.605268		COX41_HUMAN	COX4I1	1.3699		PGAM5_HUMAN	PGAM5	0.112394		PSIP1_HUMAN	PSIP1	0.12032
RS30_HUMAN	0.641625		RL35_HUMAN	0.597974		QCR7_HUMAN	UQCRB	1.36374		PLPP_HUMAN	PDXP	0.112394		OTUB1_HUMAN	OTUB1	0.12032
RL23A_HUMAN	0.634369		PRDX1_HUMAN	0.597974		HS71L_HUMAN	HSPA1L	1.35934		MTCH2_HUMAN	MTCH2	0.112394		MARCS_HUMAN	MARCKS	0.12032
NDUS3_HUMAN	0.634369		CATD_HUMAN	0.597974		PSA1_HUMAN	PSMA1	1.3505		RM19_HUMAN	MRPL19	0.112394		LASP1_HUMAN	LASP1	0.12032
ATPK_HUMAN	0.616195		RAB7A_HUMAN	0.579706		RL23A_HUMAN	RPL23A	1.34185		THTM_HUMAN	MPST	0.112394		CAPZB_HUMAN	CAPZB	0.12032
SRSF2_HUMAN	0.612555		MATR3_HUMAN	0.572384		TCPD_HUMAN	CCT4	1.32879		LMNB1_HUMAN	LMNB1	0.112394		SEPT9_HUMAN	SEPT9	0.112394
HNRPK_HUMAN	0.612555		SRSF3_HUMAN	0.568721		COF1_HUMAN	CFL1	1.32762		ATPG_HUMAN	ATP5C1	0.112394		RALY_HUMAN	RALY	0.112394
ATPA_HUMAN	0.608912		HNRPK_HUMAN	0.561388		YBOX1_HUMAN	YBX1	1.32673		NAR4_HUMAN	ART4	0.104455		IPYR_HUMAN	PPA1	0.112394
COF1_HUMAN	0.597974		GDIR1_HUMAN	0.561388		RS9_HUMAN	RPS9	1.31247		ADRO_HUMAN	FDXR	0.100481		RM15_HUMAN	MRPL15	0.112394
RS3A_HUMAN	0.590673		CYB5_HUMAN	0.561388		GRP75_HUMAN	HSPA9	1.30652		PSMD7_HUMAN	PSMD7	0.0965034		BIEA_HUMAN	BLVRA	0.112394
RAB1B_HUMAN	0.590673		SRSF1_HUMAN	0.554047		FETUA_HUMAN	AHSG	1.30478		TGM2_HUMAN	TGM2	0.0965034		EFTS_HUMAN	TSFM	0.104455
RAB10_HUMAN	0.583363		SFXN1_HUMAN	0.554047		TCPE_HUMAN	CCT5	1.28549		NHRF1_HUMAN	SLC9A3R1	0.0965034		TECR_HUMAN	TECR	0.104455
SSRD_HUMAN	0.579706		PDIA6_HUMAN	0.550374		MIC19_HUMAN	CHCHD3	1.27184		RT35_HUMAN	MRPS35	0.0965034		SFXN3_HUMAN	SFXN3	0.104455
BASP1_HUMAN	0.576046		EMD_HUMAN	0.550374		H31T_HUMAN	HIST3H3	1.26216		MFF_HUMAN	MFF	0.0965034		PPT1_HUMAN	PPT1	0.104455
RLA2_HUMAN	0.565055		PRDX6_HUMAN	0.53566		ROA2_HUMAN	HNRNPA2B1	1.24958		DNJB1_HUMAN	DNAJB1	0.0965034		GLOD4_HUMAN	GLOD4	0.104455
HS71L_HUMAN	0.561388		COTL1_HUMAN	0.531977		NPM_HUMAN	NPM1	1.249		YBOX3_HUMAN	YBX3	0.0885382		DDRGK_HUMAN	DDRGK1	0.104455
NUCL_HUMAN	0.554047		DAD1_HUMAN	0.520914		SSRD_HUMAN	SSR4	1.24583		PSMD4_HUMAN	PSMD4	0.0885382		DREB_HUMAN	DBN1	0.104455
4F2_HUMAN	0.550374		TOM6_HUMAN	0.517222		BASP1_HUMAN	BASP1	1.23796		NDUAA_HUMAN	NDUFA10	0.0885382		NB5R3_HUMAN	CYB5R3	0.104455
PDIA4_HUMAN	0.539342		GBG12_HUMAN	0.517222		ITB1_HUMAN	ITGB1	1.22763		IDH3A_HUMAN	IDH3A	0.0885382		CPNE7_HUMAN	CPNE7	0.104455
K2C1_HUMAN	0.531977		ALDOA_HUMAN	0.506135		PTRF_HUMAN	PTRF	1.20867		HEXI1_HUMAN	HEXIM1	0.0885382		AT1B1_HUMAN	ATP1B1	0.104455
RS6_HUMAN	0.528291		RL38_HUMAN	0.502435		RPN2_HUMAN	RPN2	1.20239		DHE3_HUMAN	GLUD1	0.0885382		ATD3B_HUMAN	ATAD3B	0.104455
TBA4A_HUMAN	0.524604		TBCA_HUMAN	0.498733		ACTN4_HUMAN	ACTN4	1.19055		CAH12_HUMAN	CA12	0.0885382		NAMPT_HUMAN	NAMPT	0.100481
ADT2_HUMAN	0.524604		RL26L_HUMAN	0.487614		RS10_HUMAN	RPS10	1.18851		RD23B_HUMAN	RAD23B	0.0805595		SAE1_HUMAN	SAE1	0.0965034
RS28_HUMAN	0.524604		RBM3_HUMAN	0.487614		RS15_HUMAN	RPS15	1.18656		PRS10_HUMAN	PSMC6	0.0805595		PP1B_HUMAN	PPP1CB	0.0965034
MIF_HUMAN	0.524604		PDCD6_HUMAN	0.487614		HSP76_HUMAN	HSPA6	1.1807		PRR5_HUMAN	PRR5	0.0805595		HDGR2_HUMAN	HDGFRP2	0.0965034
TOM6_HUMAN	0.517222		HDGF_HUMAN	0.487614		SRSF1_HUMAN	SRSF1	1.17115		NPTN_HUMAN	NPTN	0.0805595		GBB1_HUMAN	GNB1	0.0965034
RS16_HUMAN	0.517222		RS11_HUMAN	0.483903		ERP29_HUMAN	ERP29	1.17113		JMJD6_HUMAN	JMJD6	0.0805595		FLNC_HUMAN	FLNC	0.0925225
GBG12_HUMAN	0.517222		RUXGL_HUMAN	0.48019		SPTN1_HUMAN	SPTAN1	1.16852		ERP44_HUMAN	ERP44	0.0805595		TMOD2_HUMAN	TMOD2	0.0885382
UGDH_HUMAN	0.513528		RS20_HUMAN	0.48019		HNRPM_HUMAN	HNRNPM	1.15951		RT29_HUMAN	DAP3	0.0805595		SUGT1_HUMAN	SUGT1	0.0885382
MIC19_HUMAN	0.506135		EF1A1_HUMAN	0.476475		FUBP1_HUMAN	FUBP1	1.15951		CC159_HUMAN	CCDC159	0.0805595		SHLB1_HUMAN	SH3GLB1	0.0885382
ALDOA_HUMAN	0.506135		CALX_HUMAN	0.476475		TPM4_HUMAN	TPM4	1.15341		ASAH1_HUMAN	ASAH1	0.0805595		RFC4_HUMAN	RFC4	0.0885382
SRSF9_HUMAN	0.502435		TAGL2_HUMAN	0.472758		ACTB_HUMAN	ACTB	1.13108		APMAP_HUMAN	APMAP	0.0805595		NSF1C_HUMAN	NSFL1C	0.0885382
RL38_HUMAN	0.502435		RL23A_HUMAN	0.472758		GRP78_HUMAN	HSPA5	1.12753		ACOT1_HUMAN	ACOT1	0.0805595		NDUA9_HUMAN	NDUFA9	0.0885382
EZRI_HUMAN	0.495028		LDHB_HUMAN	0.469039		1433F_HUMAN	YWHAH	1.12465		CELF1_HUMAN	CELF1	0.0725672		LMAN2_HUMAN	LMAN2	0.0885382
HSP76_HUMAN	0.487614		SSRD_HUMAN	0.465318		RT36_HUMAN	MRPS36	1.12238		CCD91_HUMAN	CCDC91	0.0725672		GNAI2_HUMAN	GNAI2	0.0885382
HCD2_HUMAN	0.487614		BASP1_HUMAN	0.465318		PAIRB_HUMAN	SERBP1	1.10936		RHG01_HUMAN	ARHGAP1	0.0725672		GDF3_HUMAN	GDF3	0.0885382
ROA3_HUMAN	0.487614		HNRH3_HUMAN	0.457869		COX5B_HUMAN	COX5B	1.09451		ARP3B_HUMAN	ACTR3B	0.0725672		DJB11_HUMAN	DNAJB11	0.0885382
NQO1_HUMAN	0.483903		K22E_HUMAN	0.454141		HNRPK_HUMAN	HNRNPK	1.09114		ACSL3_HUMAN	ACSL3	0.0685659		BASI_HUMAN	BSG	0.0885382
RUXGL_HUMAN	0.48019		GSTP1_HUMAN	0.454141		S10AA_HUMAN	S100A10	1.07973		SYSM_HUMAN	SARS2	0.0645612		ITA2_HUMAN	ITGA2	0.0845505
G3P_HUMAN	0.48019		COF1_HUMAN	0.450411		1433Z_HUMAN	YWHAZ	1.07453		PSD12_HUMAN	PSMD12	0.0645612		TFG_HUMAN	TFG	0.0805595
CRIP1_HUMAN	0.48019		HNRPU_HUMAN	0.446678		GANAB_HUMAN	GANAB	1.07372		LEMD2_HUMAN	LEMD2	0.0645612		SUCB2_HUMAN	SUCLG2	0.0805595
KAD2_HUMAN	0.48019		RS21_HUMAN	0.442944		K2C7_HUMAN	KRT7	1.05533		IMDH2_HUMAN	IMPDH2	0.0645612		SMCE1_HUMAN	SMARCE1	0.0805595
RS9_HUMAN	0.472758		CIRBP_HUMAN	0.442944		NP1L1_HUMAN	NAP1L1	1.03622		CP26A_HUMAN	CYP26A1	0.0645612		SF3B4_HUMAN	SF3B4	0.0805595
LDHA_HUMAN	0.469039		RCN1_HUMAN	0.439207		HNRPL_HUMAN	HNRNPL	1.01213		CD44_HUMAN	CD44	0.0645612		RL3_HUMAN	RPL3	0.0805595
GSTP1_HUMAN	0.454141		SRSF2_HUMAN	0.439207		XRN2_HUMAN	XRN2	-1		CCD47_HUMAN	CCDC47	0.0645612		PSMD6_HUMAN	PSMD6	0.0805595
SKP1_HUMAN	0.442944		NDUA4_HUMAN	0.435468		XRCC6_HUMAN	XRCC6	-1		AL1B1_HUMAN	ALDH1B1	0.0645612		KAP0_HUMAN	PRKAR1A	0.0805595
RS21_HUMAN	0.442944		PGK1_HUMAN	0.431727		WDR60_HUMAN	WDR60	-1		MCM6_HUMAN	MCM6	0.060553		GPI8_HUMAN	PIGK	0.0805595
NEDD8_HUMAN	0.442944		RS27_HUMAN	0.427983		VAPB_HUMAN	VAPB	-1		DDX21_HUMAN	DDX21	0.060553		ODPA_HUMAN	PDHA1	0.0805595
VDAC2_HUMAN	0.435468		RS3A_HUMAN	0.427983		UCRIL_HUMAN	UQCRFS1P1	-1		ZN846_HUMAN	ZNF846	0.0565413		LAMP1_HUMAN	LAMP1	0.0805595
RL35_HUMAN	0.431727		G6PD_HUMAN	0.427983		UBE2N_HUMAN	UBE2N	-1		SNUT2_HUMAN	USP39	0.0565413		AATC_HUMAN	GOT1	0.0805595
RL13_HUMAN	0.431727		TCTP_HUMAN	0.42049		UBA1_HUMAN	UBA1	-1		U17L1_HUMAN	USP17L1	0.0565413		FKBP8_HUMAN	FKBP8	0.0805595
K1C10_HUMAN	0.431727		EFTU_HUMAN	0.42049		U2AF2_HUMAN	U2AF2	-1		RBP56_HUMAN	TAF15	0.0565413		FAAA_HUMAN	FAH	0.0805595
SRSF6_HUMAN	0.427983		PROF1_HUMAN	0.412987		TXD17_HUMAN	TXNDC17	-1		SNW1_HUMAN	SNW1	0.0565413		DCTN2_HUMAN	DCTN2	0.0805595
RS27_HUMAN	0.427983		HS71L_HUMAN	0.412987		EFTU_HUMAN	TUFM	-1		GTR12_HUMAN	SLC2A12	0.0565413		CDC37_HUMAN	CDC37	0.0805595
RL7_HUMAN	0.427983		HSP76_HUMAN	0.412987		TRA2B_HUMAN	TRA2B	-1		RBM47_HUMAN	RBM47	0.0565413		ARP2_HUMAN	ACTR2	0.0805595
COXM2_HUMAN	0.427983		SERPH_HUMAN	0.405475		TPP1_HUMAN	TPP1	-1		P4HA2_HUMAN	P4HA2	0.0565413		ACADM_HUMAN	ACADM	0.0805595
EFTU_HUMAN	0.42049		PTBP1_HUMAN	0.401715		TPM3L_HUMAN	TPM3P4	-1		MCCB_HUMAN	MCCC2	0.0565413		ABD12_HUMAN	ABHD12	0.0805595
RL10A_HUMAN	0.42049		ECHM_HUMAN	0.401715		TOM70_HUMAN	TOMM70A	-1		IF2B1_HUMAN	IGF2BP1	0.0565413		WFS1_HUMAN	WFS1	0.0725672
COX41_HUMAN	0.42049		RM13_HUMAN	0.397954		TOM6_HUMAN	TOMM6	-1		FKBP9_HUMAN	FKBP9	0.0565413		UXS1_HUMAN	UXS1	0.0725672
RUXF_HUMAN	0.412987		MIC19_HUMAN	0.397954		TOM40_HUMAN	TOMM40	-1		EIF3L_HUMAN	EIF3L	0.0565413		UBP5_HUMAN	USP5	0.0725672
RL17_HUMAN	0.401715		FKBP2_HUMAN	0.397954		TOM22_HUMAN	TOMM22	-1		CP4F2_HUMAN	CYP4F2	0.0565413		TRIP6_HUMAN	TRIP6	0.0725672
MOES_HUMAN	0.401715		DPM3_HUMAN	0.397954		TMX1_HUMAN	TMX1	-1		TCPG_HUMAN	CCT3	0.0565413		SRRT_HUMAN	SRRT	0.0725672
SRP09_HUMAN	0.397954		ARF1_HUMAN	0.397954		TMCO1_HUMAN	TMCO1	-1		CCNK_HUMAN	CCNK	0.0565413		SQSTM_HUMAN	SQSTM1	0.0725672
DPM3_HUMAN	0.397954		ACBP_HUMAN	0.397954		TIM9_HUMAN	TIMM9	-1		CATA_HUMAN	CAT	0.0565413		SAM50_HUMAN	SAMM50	0.0725672
RAP1A_HUMAN	0.390423		AATM_HUMAN	0.394189		TIM50_HUMAN	TIMM50	-1		ASNS_HUMAN	ASNS	0.0565413		RUVB2_HUMAN	RUVBL2	0.0725672
FLNB_HUMAN	0.390423		RAP1A_HUMAN	0.390423		SUMO2_HUMAN	SUMO2	-1		CD166_HUMAN	ALCAM	0.0565413		RBBP7_HUMAN	RBBP7	0.0725672
RS19_HUMAN	0.386654		CALU_HUMAN	0.390423		SUMO1_HUMAN	SUMO1	-1		WBP11_HUMAN	WBP11	0.0485073		PSD11_HUMAN	PSMD11	0.0725672
TIM9_HUMAN	0.382883		RS7_HUMAN	0.386654		STXB2_HUMAN	STXBP2	-1		TBRG4_HUMAN	TBRG4	0.0485073		PDLI7_HUMAN	PDLIM7	0.0725672
RUXE_HUMAN	0.367774		K1C18_HUMAN	0.386654		SRP68_HUMAN	SRP68	-1		CMC1_HUMAN	SLC25A12	0.0485073		MTX1_HUMAN	MTX1	0.0725672
RCN1_HUMAN	0.367774		TIM9_HUMAN	0.382883		SRP14_HUMAN	SRP14	-1		RECQ1_HUMAN	RECQL	0.0485073		L2HDH_HUMAN	L2HGDH	0.0725672
ETFB_HUMAN	0.367774		RAB1B_HUMAN	0.382883		RUXGL_HUMAN	SNRPGP15	-1		RBM14_HUMAN	RBM14	0.0485073		LNP_HUMAN	KIAA1715	0.0725672
SUMO2_HUMAN	0.360206		TIM10_HUMAN	0.382883		RU2A_HUMAN	SNRPA1	-1		NCPR_HUMAN	POR	0.0485073		HXK1_HUMAN	HK1	0.0725672
RL7A_HUMAN	0.360206		DYL1_HUMAN	0.382883		SMRD1_HUMAN	SMARCD1	-1		NDUS1_HUMAN	NDUFS1	0.0485073		GRWD1_HUMAN	GRWD1	0.0725672
RBM3_HUMAN	0.356418		RAB10_HUMAN	0.379109		SLIRP_HUMAN	SLIRP	-1		MBB1A_HUMAN	MYBBP1A	0.0485073		GDIA_HUMAN	GDI1	0.0725672
PGAM1_HUMAN	0.356418		SRSF7_HUMAN	0.379109		MPCP_HUMAN	SLC25A3	-1		FGD3_HUMAN	FGD3	0.0485073		DNJA3_HUMAN	DNAJA3	0.0725672
GBLP_HUMAN	0.356418		EDF1_HUMAN	0.379109		SF3B3_HUMAN	SF3B3	-1		DDX3X_HUMAN	DDX3X	0.0485073		CATC_HUMAN	CTSC	0.0725672
RAB1A_HUMAN	0.352627		CKAP4_HUMAN	0.379109		SF3A3_HUMAN	SF3A3	-1		ASML_HUMAN	ASMTL	0.0485073		BCS1_HUMAN	BCS1L	0.0725672
RL19_HUMAN	0.345039		RSSA_HUMAN	0.375334		SET_HUMAN	SET	-1		PFKAP_HUMAN	PFKP	0.0404592		ZN140_HUMAN	ZNF140	0.0645612
RL12_HUMAN	0.345039		PGRC1_HUMAN	0.375334		SC23A_HUMAN	SEC23A	-1		SGIP1_HUMAN	SGIP1	0.0404592		SYYM_HUMAN	YARS2	0.0645612
PSME3_HUMAN	0.345039		PRDX3_HUMAN	0.371555		NLTP_HUMAN	SCP2	-1		SC23B_HUMAN	SEC23B	0.0404592		SAP_HUMAN	PSAP	0.0645612
ETFA_HUMAN	0.345039		ADT1_HUMAN	0.367774		SCO1_HUMAN	SCO1	-1		RBM28_HUMAN	RBM28	0.0404592		PRP19_HUMAN	PRPF19	0.0645612
ATP5L_HUMAN	0.345039		FIS1_HUMAN	0.363991		SCAM3_HUMAN	SCAMP3	-1		PIGR_HUMAN	PIGR	0.0404592		PPM1G_HUMAN	PPM1G	0.0645612
K22E_HUMAN	0.341242		SUMO2_HUMAN	0.360206		RUVB1_HUMAN	RUVBL1	-1		P3H3_HUMAN	P3H3	0.0404592		SCOT1_HUMAN	OXCT1	0.0645612
SUMO1_HUMAN	0.337441		RS9_HUMAN	0.360206		RS8_HUMAN	RPS8	-1		NSUN2_HUMAN	NSUN2	0.0404592		NNTM_HUMAN	NNT	0.0645612
RLA1_HUMAN	0.337441		NDUA2_HUMAN	0.360206		RS4X_HUMAN	RPS4X	-1		MCM4_HUMAN	MCM4	0.0404592		T2FA_HUMAN	GTF2F1	0.0645612
RL13A_HUMAN	0.337441		HNRPC_HUMAN	0.360206		RS29_HUMAN	RPS29	-1		MCM3_HUMAN	MCM3	0.0404592		FTCD_HUMAN	FTCD	0.0645612
RAB8A_HUMAN	0.337441		HNRPF_HUMAN	0.360206		RS27_HUMAN	RPS27	-1		MAP7_HUMAN	MAP7	0.0404592		U5S1_HUMAN	EFTUD2	0.0645612
RAB2A_HUMAN	0.337441		ATPK_HUMAN	0.360206		RS26L_HUMAN	RPS26P11	-1		F1712_HUMAN	FAM171A2	0.0404592		SYDC_HUMAN	DARS	0.0645612
RAB14_HUMAN	0.337441		LSM2_HUMAN	0.360206		RS23_HUMAN	RPS23	-1		NIBL1_HUMAN	FAM129B	0.0404592		ZYX_HUMAN	ZYX	0.0565413
CALR_HUMAN	0.337441		APOC3_HUMAN	0.360206		RS21_HUMAN	RPS21	-1		P5CS_HUMAN	ALDH18A1	0.0404592		ZFP91_HUMAN	ZFP91	0.0565413
AK1C1_HUMAN	0.333639		CISY_HUMAN	0.352627		RLA1_HUMAN	RPLP1	-1		AFG32_HUMAN	AFG3L2	0.0404592		WDR1_HUMAN	WDR1	0.0565413
RS8_HUMAN	0.329833		RM23_HUMAN	0.345039		RLA0L_HUMAN	RPLP0P6	-1		ACBG1_HUMAN	ACSBG1	0.0404592		TOIP1_HUMAN	TOR1AIP1	0.0565413
RT26_HUMAN	0.329833		ATP5L_HUMAN	0.345039		RL6_HUMAN	RPL6	-1		UBP35_HUMAN	USP35	0.0323968		TMPSD_HUMAN	TMPRSS13	0.0565413
FKB1A_HUMAN	0.329833		VAMP8_HUMAN	0.345039		RL5_HUMAN	RPL5	-1		UN45A_HUMAN	UNC45A	0.0323968		SPT5H_HUMAN	SUPT5H	0.0565413
COX2_HUMAN	0.326026		VMA21_HUMAN	0.345039		RL38_HUMAN	RPL38	-1		TXD11_HUMAN	TXNDC11	0.0323968		SPS2L_HUMAN	SPATS2L	0.0565413
ROA0_HUMAN	0.326026		SUMO1_HUMAN	0.337441		RL31_HUMAN	RPL31	-1		TNPO1_HUMAN	TNPO1	0.0323968		REPI1_HUMAN	REPIN1	0.0565413
EF1D_HUMAN	0.326026		RLA2_HUMAN	0.337441		RL28_HUMAN	RPL28	-1		SK2L2_HUMAN	SKIV2L2	0.0323968		NT5D3_HUMAN	NT5DC3	0.0565413
PTMA_HUMAN	0.322215		RLA1_HUMAN	0.337441		RL18_HUMAN	RPL18	-1		SAFB1_HUMAN	SAFB	0.0323968		KLH28_HUMAN	KLHL28	0.0565413
ERH_HUMAN	0.322215		PTMS_HUMAN	0.337441		LR16C_HUMAN	RLTPR	-1		PSA_HUMAN	NPEPPS	0.0323968		SYK_HUMAN	KARS	0.0565413
CX6A1_HUMAN	0.322215		HMGA1_HUMAN	0.337441		RBM4_HUMAN	RBM4	-1		MYO1H_HUMAN	MYO1H	0.0323968		I2BP2_HUMAN	IRF2BP2	0.0565413
CALU_HUMAN	0.322215		S10AG_HUMAN	0.329833		RAP1A_HUMAN	RAP1A	-1		MVP_HUMAN	MVP	0.0323968		P66A_HUMAN	GATAD2A	0.0565413
HNRPL_HUMAN	0.318403		S10AB_HUMAN	0.329833		RAC1_HUMAN	RAC1	-1		LR37B_HUMAN	LRRC37B	0.0323968		CLP1L_HUMAN	CLPTM1L	0.0565413
HNRPD_HUMAN	0.318403		RS8_HUMAN	0.329833		RAB15_HUMAN	RAB15	-1		LONM_HUMAN	LONP1	0.0323968		BAG3_HUMAN	BAG3	0.0565413
NDUS5_HUMAN	0.314587		LAP2B_HUMAN	0.329833		TEBP_HUMAN	PTGES3	-1		GNAS1_HUMAN	GNAS	0.0323968		GCP60_HUMAN	ACBD3	0.0565413
HNRPU_HUMAN	0.314587		HMGA2_HUMAN	0.329833		PRS6B_HUMAN	PSMC4	-1		CTNA1_HUMAN	CTNNA1	0.0323968		SYVC_HUMAN	VARS	0.0485073
G45IP_HUMAN	0.314587		FKB1A_HUMAN	0.329833		PRS4_HUMAN	PSMC1	-1		CNTN1_HUMAN	CNTN1	0.0323968		SPG16_HUMAN	SPAG16	0.0485073
DAD1_HUMAN	0.314587		COA3_HUMAN	0.329833		PSB2_HUMAN	PSMB2	-1		SYAC_HUMAN	AARS	0.0323968		SCFD2_HUMAN	SCFD2	0.0485073
PAIRB_HUMAN	0.310769		GLYM_HUMAN	0.326026		PSB1_HUMAN	PSMB1	-1		WDR66_HUMAN	WDR66	0.0243198		PR40A_HUMAN	PRPF40A	0.0485073
HNRPF_HUMAN	0.310769		PCBP1_HUMAN	0.322215		PSA6_HUMAN	PSMA6	-1		TOP2A_HUMAN	TOP2A	0.0243198		MYH14_HUMAN	MYH14	0.0485073
TCTP_HUMAN	0.306949		CISD1_HUMAN	0.322215		TRY2_HUMAN	PRSS2	-1		SMRC2_HUMAN	SMARCC2	0.0243198		MTA2_HUMAN	MTA2	0.0485073
RBM8A_HUMAN	0.303126		ERH_HUMAN	0.322215		GLU2B_HUMAN	PRKCSH	-1		OTOAN_HUMAN	OTOA	0.0243198		MUC18_HUMAN	MCAM	0.0485073
TBCA_HUMAN	0.2993		ECHA_HUMAN	0.318403		PRDX4_HUMAN	PRDX4	-1		NMDE4_HUMAN	GRIN2D	0.0243198		LBR_HUMAN	LBR	0.0485073
RS26L_HUMAN	0.2993		TIM14_HUMAN	0.314587		PP2AA_HUMAN	PPP2CA	-1		CPSM_HUMAN	CPS1	0.0243198		KNG1_HUMAN	KNG1	0.0485073
HNRPC_HUMAN	0.295472		SRSF9_HUMAN	0.314587		PON2_HUMAN	PON2	-1		BMS1_HUMAN	BMS1	0.0243198		DHB4_HUMAN	HSD17B4	0.0485073
TMED9_HUMAN	0.291641		PCBP2_HUMAN	0.314587		PLOD3_HUMAN	PLOD3	-1		DSRAD_HUMAN	ADAR	0.0243198		GTF2I_HUMAN	GTF2I	0.0485073
TBCB_HUMAN	0.291641		NDUS5_HUMAN	0.314587		PFD2_HUMAN	PFDN2	-1		MRP1_HUMAN	ABCC1	0.0243198		GLGB_HUMAN	GBE1	0.0485073
SRSF7_HUMAN	0.291641		FKBP3_HUMAN	0.314587		PDCD5_HUMAN	PDCD5	-1		ZN462_HUMAN	ZNF462	0.0162281		AVL9_HUMAN	AVL9	0.0485073
RS20_HUMAN	0.291641		ELOC_HUMAN	0.314587		PCNP_HUMAN	PCNP	-1		PREX1_HUMAN	PREX1	0.0162281		BRNP1_HUMAN	BRINP1	0.0404592
PTBP1_HUMAN	0.287808		HNRPL_HUMAN	0.314587		CPSF5_HUMAN	NUDT21	-1		NU205_HUMAN	NUP205	0.0162281		ZN786_HUMAN	ZNF786	0.0404592
NDUBA_HUMAN	0.287808		THIL_HUMAN	0.310769		NOP56_HUMAN	NOP56	-1		FINC_HUMAN	FN1	0.0162281		XRCC5_HUMAN	XRCC5	0.0404592
SMD2_HUMAN	0.283972		PDIA4_HUMAN	0.310769		NDUV1_HUMAN	NDUFV1	-1		UNC79_HUMAN	UNC79	0.00812156		PAN3_HUMAN	PAN3	0.0404592
RL8_HUMAN	0.283972		COX41_HUMAN	0.306949		NDUS5_HUMAN	NDUFS5	-1		RYR2_HUMAN	RYR2	0.00812156		P3H1_HUMAN	P3H1	0.0404592
PIN4_HUMAN	0.283972		ADT2_HUMAN	0.306949		NDUC2_HUMAN	NDUFC2	-1		FREM2_HUMAN	FREM2	0.00812156		MAP6_HUMAN	MAP6	0.0404592
PGK1_HUMAN	0.283972		1B14_HUMAN	0.2993		NDUB8_HUMAN	NDUFB8	-1		EPIPL_HUMAN	EPPK1	0.00812156		GELS_HUMAN	GSN	0.0404592
NDUS6_HUMAN	0.283972		RS26L_HUMAN	0.2993		NDUB4_HUMAN	NDUFB4	-1						EFGM_HUMAN	GFM1	0.0404592
LTOR3_HUMAN	0.283972		PERI_HUMAN	0.2993		MIMIT_HUMAN	NDUFAF2	-1						SYEP_HUMAN	EPRS	0.0404592
HINT1_HUMAN	0.283972		OCAD1_HUMAN	0.2993		NDUA6_HUMAN	NDUFA6	-1						EIF3B_HUMAN	EIF3B	0.0404592
IF4H_HUMAN	0.283972		ELOB_HUMAN	0.2993		C1TC_HUMAN	MTHFD1	-1						ECE1_HUMAN	ECE1	0.0404592
GANAB_HUMAN	0.280133		VAMP1_HUMAN	0.2993		RT07_HUMAN	MRPS7	-1						DNM1L_HUMAN	DNM1L	0.0404592
TXD17_HUMAN	0.276292		SMD1_HUMAN	0.291641		RM40_HUMAN	MRPL40	-1						DDX24_HUMAN	DDX24	0.0404592
SPRE_HUMAN	0.276292		1B15_HUMAN	0.291641		RM17_HUMAN	MRPL17	-1						DDX1_HUMAN	DDX1	0.0404592
SMD3_HUMAN	0.276292		ANX11_HUMAN	0.291641		RM12_HUMAN	MRPL12	-1						CTNB1_HUMAN	CTNNB1	0.0404592
SFXN1_HUMAN	0.276292		DX39A_HUMAN	0.291641		MOGS_HUMAN	MOGS	-1						TCAF1_HUMAN	TCAF1	0.0323968
COA6_HUMAN	0.276292		RS25_HUMAN	0.283972		MLEC_HUMAN	MLEC	-1						ZFR_HUMAN	ZFR	0.0323968
UTS2_HUMAN	0.268601		PSME2_HUMAN	0.283972		MGST1_HUMAN	MGST1	-1						UBAP2_HUMAN	UBAP2	0.0323968
SRXN1_HUMAN	0.268601		LTOR3_HUMAN	0.283972		MDHC_HUMAN	MDH1	-1						TCRG1_HUMAN	TCERG1	0.0323968
RL31_HUMAN	0.268601		LRC59_HUMAN	0.283972		METK2_HUMAN	MAT2A	-1						SMCA5_HUMAN	SMARCA5	0.0323968
PTRF_HUMAN	0.268601		HINT1_HUMAN	0.283972		MARE1_HUMAN	MAPRE1	-1						SART3_HUMAN	SART3	0.0323968
PSA1_HUMAN	0.268601		B2MG_HUMAN	0.283972		TRFL_HUMAN	LTF	-1						PSMD2_HUMAN	PSMD2	0.0323968
PDCD5_HUMAN	0.268601		PAIRB_HUMAN	0.280133		LEG3_HUMAN	LGALS3	-1						MYPT1_HUMAN	PPP1R12A	0.0323968
NDUC2_HUMAN	0.268601		RS6_HUMAN	0.276292		LTOR3_HUMAN	LAMTOR3	-1						PREP_HUMAN	PITRM1	0.0323968
UK114_HUMAN	0.268601		ROAA_HUMAN	0.276292		K1324_HUMAN	KIAA1324	-1						PCDC1_HUMAN	PCDHAC1	0.0323968
HNRH3_HUMAN	0.268601		PCNA_HUMAN	0.276292		KHDR1_HUMAN	KHDRBS1	-1						PARP1_HUMAN	PARP1	0.0323968
AT5F1_HUMAN	0.268601		ECH1_HUMAN	0.276292		ILF2_HUMAN	ILF2	-1						NLRC3_HUMAN	NLRC3	0.0323968
ANXA3_HUMAN	0.268601		FUBP2_HUMAN	0.276292		ICT1_HUMAN	ICT1	-1						MYO1C_HUMAN	MYO1C	0.0323968
CALX_HUMAN	0.264752		TXD17_HUMAN	0.276292		SYIM_HUMAN	IARS2	-1						MCM2_HUMAN	MCM2	0.0323968
SRP14_HUMAN	0.2609		MYOF_HUMAN	0.272448		HTSF1_HUMAN	HTATSF1	-1						KINH_HUMAN	KIF5B	0.0323968
RADI_HUMAN	0.2609		RL31_HUMAN	0.268601		HS105_HUMAN	HSPH1	-1						IPO9_HUMAN	IPO9	0.0323968
LEG1_HUMAN	0.2609		PPIF_HUMAN	0.268601		CH10_HUMAN	HSPE1	-1						EPHA2_HUMAN	EPHA2	0.0323968
RS5_HUMAN	0.257045		PDCD5_HUMAN	0.268601		HNRPR_HUMAN	HNRNPR	-1						CTND1_HUMAN	CTNND1	0.0323968
RAB7A_HUMAN	0.253188		NDUC2_HUMAN	0.268601		HINT1_HUMAN	HINT1	-1						XPO2_HUMAN	CSE1L	0.0323968
PRDX4_HUMAN	0.253188		TR112_HUMAN	0.268601		HBA_HUMAN	HBA2	-1						CHD4_HUMAN	CHD4	0.0323968
NDUB4_HUMAN	0.253188		UQCC2_HUMAN	0.2609		ECHB_HUMAN	HADHB	-1						TSP1_HUMAN	THBS1	0.0243198
HBA_HUMAN	0.253188		DLDH_HUMAN	0.2609		GSTP1_HUMAN	GSTP1	-1						ROCK1_HUMAN	ROCK1	0.0243198
FETUA_HUMAN	0.249328		RS15A_HUMAN	0.2609		GSTO1_HUMAN	GSTO1	-1						PDS5A_HUMAN	PDS5A	0.0243198
TOM22_HUMAN	0.245465		RL22_HUMAN	0.2609		GBG12_HUMAN	GNG12	-1						MYO6_HUMAN	MYO6	0.0243198
RS24_HUMAN	0.245465		RS12_HUMAN	0.2609		GGH_HUMAN	GGH	-1						MYPC3_HUMAN	MYBPC3	0.0243198
RS23_HUMAN	0.245465		GANAB_HUMAN	0.2609		GALT2_HUMAN	GALNT2	-1						MMS22_HUMAN	MMS22L	0.0243198
RL28_HUMAN	0.245465		DNJA1_HUMAN	0.2609		G3BP2_HUMAN	G3BP2	-1						MAP1B_HUMAN	MAP1B	0.0243198
NDUB6_HUMAN	0.245465		SRP14_HUMAN	0.2609		FKB1A_HUMAN	FKBP1A	-1						KTN1_HUMAN	KTN1	0.0243198
ECHM_HUMAN	0.245465		NUCL_HUMAN	0.257045		ERH_HUMAN	ERH	-1						GCN1L_HUMAN	GCN1L1	0.0243198
CPLX2_HUMAN	0.245465		RM41_HUMAN	0.253188		ERGI1_HUMAN	ERGIC1	-1						EGFR_HUMAN	EGFR	0.0243198
CHCH2_HUMAN	0.245465		PROF2_HUMAN	0.253188		ELAV1_HUMAN	ELAVL1	-1						DHX8_HUMAN	DHX8	0.0243198
C1QBP_HUMAN	0.245465		PRDX4_HUMAN	0.253188		IF5A1_HUMAN	EIF5A	-1						CPSF1_HUMAN	CPSF1	0.0243198
TERA_HUMAN	0.241599		NDUB4_HUMAN	0.253188		IF4A3_HUMAN	EIF4A3	-1						CFTR_HUMAN	CFTR	0.0243198
RAN_HUMAN	0.241599		IF4A1_HUMAN	0.253188		EF2_HUMAN	EEF2	-1						CD109_HUMAN	CD109	0.0243198
MIC60_HUMAN	0.23773		HBA_HUMAN	0.253188		DPM3_HUMAN	DPM3	-1						ACINU_HUMAN	ACIN1	0.0243198
TMEDA_HUMAN	0.23773		PGRC2_HUMAN	0.249328		DJC21_HUMAN	DNAJC21	-1						NOTC4_HUMAN	NOTCH4	0.0162281
PRDX6_HUMAN	0.23773		TOM22_HUMAN	0.245465		DBLOH_HUMAN	DIABLO	-1						MY18A_HUMAN	MYO18A	0.0162281
HNRH1_HUMAN	0.23773		SRS10_HUMAN	0.245465		DAZP1_HUMAN	DAZAP1	-1						MED13_HUMAN	MED13	0.0162281
HMOX1_HUMAN	0.23773		RS17L_HUMAN	0.245465		CATB_HUMAN	CTSB	-1						JHD2C_HUMAN	JMJD1C	0.0162281
SFPQ_HUMAN	0.229985		RS23_HUMAN	0.245465		CSK2B_HUMAN	CSNK2B	-1						MPRI_HUMAN	IGF2R	0.0162281
P5CR1_HUMAN	0.229985		RL28_HUMAN	0.245465		CPNE1_HUMAN	CPNE1	-1						IF4G1_HUMAN	EIF4G1	0.0162281
PFD2_HUMAN	0.229985		RL27_HUMAN	0.245465		COR1C_HUMAN	CORO1C	-1						BAZ2B_HUMAN	BAZ2B	0.0162281
GLRX5_HUMAN	0.229985		CHCH2_HUMAN	0.245465		CNPY2_HUMAN	CNPY2	-1						SRRM2_HUMAN	SRRM2	0.00812156
IF1AX_HUMAN	0.229985		SRSF6_HUMAN	0.245465		CHCH2_HUMAN	CHCHD2	-1						PRC2C_HUMAN	PRRC2C	0.00812156
EF1A1_HUMAN	0.229985		RL13_HUMAN	0.241599		CDC42_HUMAN	CDC42	-1						DYH12_HUMAN	DNAH12	0.00812156
EDF1_HUMAN	0.229985		DHX9_HUMAN	0.23773		CALM_HUMAN	CALM1	-1						AHNK2_HUMAN	AHNAK2	0.00812156
UBE2N_HUMAN	0.222229		SODC_HUMAN	0.23773		ATP5L_HUMAN	ATP5L	-1
TPM3L_HUMAN	0.222229		1A29_HUMAN	0.23773		AT2A2_HUMAN	ATP2A2	-1
TM109_HUMAN	0.222229		OAT_HUMAN	0.23773		ASPH_HUMAN	ASPH	-1
STMN1_HUMAN	0.222229		HBB_HUMAN	0.23773		ARPC4_HUMAN	ARPC4	-1
NP1L1_HUMAN	0.222229		CLH1_HUMAN	0.233859		AQR_HUMAN	AQR	-1
DHB12_HUMAN	0.222229		RL27A_HUMAN	0.229985		ANXA7_HUMAN	ANXA7	-1
ROAA_HUMAN	0.222229		PFD2_HUMAN	0.229985		ANXA6_HUMAN	ANXA6	-1
HYEP_HUMAN	0.222229		COX5A_HUMAN	0.229985		AN32A_HUMAN	ANP32A	-1
IF5A1_HUMAN	0.222229		UB2V2_HUMAN	0.229985		THOC4_HUMAN	ALYREF	-1
CALM_HUMAN	0.222229		FKBP4_HUMAN	0.226108		ALDOA_HUMAN	ALDOA	-1
RS3_HUMAN	0.218346		TPM3L_HUMAN	0.222229		ALBU_HUMAN	ALB	-1
PSA5_HUMAN	0.218346		TIF1B_HUMAN	0.222229		KAD3_HUMAN	AK3	-1
NDUA6_HUMAN	0.214461		GBLP_HUMAN	0.222229		ACLY_HUMAN	ACLY	-1
RM23_HUMAN	0.214461		RLA0_HUMAN	0.222229		THIK_HUMAN	ACAA1	-1
MGST1_HUMAN	0.214461		QCR1_HUMAN	0.222229		TPM3_HUMAN	TPM3	-1.0125
MDHM_HUMAN	0.214461		PTRF_HUMAN	0.222229		ATPB_HUMAN	ATP5B	-1.04268
G6PI_HUMAN	0.214461		K1C14_HUMAN	0.222229		K2C8_HUMAN	KRT8	-1.05761
PRDX3_HUMAN	0.210572		NDUAC_HUMAN	0.222229		HSP7C_HUMAN	HSPA8	-1.0809
MYH9_HUMAN	0.210572		CALM_HUMAN	0.222229		SPTB2_HUMAN	SPTBN1	-1.11014
K2C3_HUMAN	0.210572		IF5A1_HUMAN	0.222229		U520_HUMAN	SNRNP200	-1.11061
RS11_HUMAN	0.206681		UBE2N_HUMAN	0.222229		KPYM_HUMAN	PKM	-1.11919
LDHB_HUMAN	0.206681		CLIC1_HUMAN	0.214461		PPIA_HUMAN	PPIA	-1.13657
CAV2_HUMAN	0.206681		NP1L1_HUMAN	0.214461		ENPL_HUMAN	HSP90B1	-1.13778
AK1C2_HUMAN	0.206681		NDUA6_HUMAN	0.214461		HS90A_HUMAN	HSP90AA1	-1.15564
AATM_HUMAN	0.202787		MGST1_HUMAN	0.214461		HNRPF_HUMAN	HNRNPF	-1.15908
EF2_HUMAN	0.202787		ISG15_HUMAN	0.214461		FLNA_HUMAN	FLNA	-1.17944
CPNS1_HUMAN	0.202787		HCD2_HUMAN	0.214461		ATIF1_HUMAN	ATPIF1	-1.18245
TXD12_HUMAN	0.19889		RL12_HUMAN	0.214461		HS90B_HUMAN	HSP90AB1	-1.18938
PTH2_HUMAN	0.19889		FUMH_HUMAN	0.214461		RCN1_HUMAN	RCN1	-1.19423
TEBP_HUMAN	0.19889		ATPD_HUMAN	0.214461		DDX5_HUMAN	DDX5	-1.20239
PCNP_HUMAN	0.19889		ANXA4_HUMAN	0.214461		H2A1B_HUMAN	HIST1H2AE	-1.20697
HNRPM_HUMAN	0.19889		UB2L3_HUMAN	0.214461		CALU_HUMAN	CALU	-1.21168
FUBP1_HUMAN	0.19889		TCPB_HUMAN	0.210572		HNRPC_HUMAN	HNRNPC	-1.21909
CD99_HUMAN	0.19889		ETFB_HUMAN	0.210572		LA_HUMAN	SSB	-1.23312
CCD12_HUMAN	0.19889		VAPA_HUMAN	0.210572		IMA1_HUMAN	KPNA2	-1.23889
TRAP1_HUMAN	0.19499		LA_HUMAN	0.206681		ROAA_HUMAN	HNRNPAB	-1.24328
IF4B_HUMAN	0.19499		HNRPD_HUMAN	0.206681		SSBP_HUMAN	SSBP1	-1.24715
SND1_HUMAN	0.191088		EIF3F_HUMAN	0.206681		AT1A1_HUMAN	ATP1A1	-1.2478
MIMIT_HUMAN	0.191088		DEST_HUMAN	0.206681		RRBP1_HUMAN	RRBP1	-1.24833
ML12A_HUMAN	0.191088		SMI20_HUMAN	0.206681		1433E_HUMAN	YWHAE	-1.25855
FRIL_HUMAN	0.191088		PLEC_HUMAN	0.202787		ROA3_HUMAN	HNRNPA3	-1.28607
EF1G_HUMAN	0.191088		IMA1_HUMAN	0.202787		PDIA1_HUMAN	P4HB	-1.29342
MCA3_HUMAN	0.191088		ENOG_HUMAN	0.202787		SRSF7_HUMAN	SRSF7	-1.29992
ARPC4_HUMAN	0.191088		EF2_HUMAN	0.202787		PHB_HUMAN	PHB	-1.30053
ECHA_HUMAN	0.187182		TEBP_HUMAN	0.19889		ATPA_HUMAN	ATP5A1	-1.3013
TMM97_HUMAN	0.183273		PSA1_HUMAN	0.19889		K22E_HUMAN	KRT2	-1.33085
STIP1_HUMAN	0.183273		RL7_HUMAN	0.19889		DHX9_HUMAN	DHX9	-1.355
SPCS3_HUMAN	0.183273		PCAT1_HUMAN	0.19889		RBM3_HUMAN	RBM3	-1.3681
RL18A_HUMAN	0.183273		PCNP_HUMAN	0.19889		TCTP_HUMAN	TPT1	-1.3699
PLOD2_HUMAN	0.183273		CUTA_HUMAN	0.19889		RL35_HUMAN	RPL35	-1.38508
RM17_HUMAN	0.183273		TSPOA_HUMAN	0.19889		H2B1C_HUMAN	HIST1H2BD	-1.38796
MANF_HUMAN	0.183273		OST48_HUMAN	0.19499		MIF_HUMAN	MIF	-1.38798
CSRP1_HUMAN	0.183273		ODO2_HUMAN	0.19499		PTBP1_HUMAN	PTBP1	-1.39578
CNPY2_HUMAN	0.183273		SDHF2_HUMAN	0.191088		RS27A_HUMAN	RPS27A	-1.40027
ARF1_HUMAN	0.183273		MRP_HUMAN	0.191088		HNRPU_HUMAN	HNRNPU	-1.41989
TM205_HUMAN	0.175447		MIMIT_HUMAN	0.191088		ROA1_HUMAN	HNRNPA1	-1.42865
TMCO1_HUMAN	0.175447		FETUA_HUMAN	0.191088		TBA4A_HUMAN	TUBA4A	-1.42891
RSSA_HUMAN	0.175447		EZRI_HUMAN	0.191088		CLH1_HUMAN	CLTC	-1.46383
RL18_HUMAN	0.175447		SDHA_HUMAN	0.191088		NDKA_HUMAN	NME1	-1.48414
REEP5_HUMAN	0.175447		ARPC4_HUMAN	0.191088		NDKB_HUMAN	NME2	-1.48503
RAC1_HUMAN	0.175447		APT_HUMAN	0.191088		SDHA_HUMAN	SDHA	-1.49016
NDUB8_HUMAN	0.175447		TFR1_HUMAN	0.183273		SYRC_HUMAN	RARS	-1.496
RT23_HUMAN	0.175447		1A68_HUMAN	0.183273		ODO1_HUMAN	OGDH	-1.49729
RM12_HUMAN	0.175447		RL11_HUMAN	0.183273		ITA3_HUMAN	ITGA3	-1.49729
JAGN1_HUMAN	0.175447		RM17_HUMAN	0.183273		HORN_HUMAN	HRNR	-1.49862
HIBCH_HUMAN	0.175447		CNPY2_HUMAN	0.183273		PGK1_HUMAN	PGK1	-1.52032
ERGI1_HUMAN	0.175447		ARPC3_HUMAN	0.183273		PDIA3_HUMAN	PDIA3	-1.52953
DHX9_HUMAN	0.175447		UBC12_HUMAN	0.183273		SEPT2_HUMAN	SEPT2	-1.53756
DEK_HUMAN	0.175447		VDAC2_HUMAN	0.183273		EIF3A_HUMAN	EIF3A	-1.54132
CDC42_HUMAN	0.175447		SDHB_HUMAN	0.179362		TADBP_HUMAN	TARDBP	-1.54269
BAX_HUMAN	0.175447		TMCO1_HUMAN	0.175447		VAPA_HUMAN	VAPA	-1.54681
ARL8B_HUMAN	0.175447		RM12_HUMAN	0.175447		PRS7_HUMAN	PSMC2	-1.54883
THTR_HUMAN	0.171529		RAC1_HUMAN	0.175447		AL3A2_HUMAN	ALDH3A2	-1.55637
TMX2_HUMAN	0.167609		NDUB8_HUMAN	0.175447		DNJA1_HUMAN	DNAJA1	-1.5566
TMED2_HUMAN	0.167609		RL18_HUMAN	0.175447		ATLA3_HUMAN	ATL3	-1.5659
TIM23_HUMAN	0.167609		ERGI1_HUMAN	0.175447		CYC_HUMAN	CYCS	-1.57804
LA_HUMAN	0.167609		CDC42_HUMAN	0.175447		ADAS_HUMAN	AGPS	-1.57842
PPIF_HUMAN	0.167609		TKT_HUMAN	0.171529		IF4A1_HUMAN	EIF4A1	-1.58482
PDCD6_HUMAN	0.167609		HNRPM_HUMAN	0.171529		TCPB_HUMAN	CCT2	-1.59302
NDUB9_HUMAN	0.167609		FUBP1_HUMAN	0.171529		SDHB_HUMAN	SDHB	-1.59583
H1T_HUMAN	0.167609		UGDH_HUMAN	0.171529		PPIF_HUMAN	PPIF	-1.60255
DNJA1_HUMAN	0.167609		RT09_HUMAN	0.167609		RM23_HUMAN	MRPL23	-1.60887
CATD_HUMAN	0.167609		PRDX2_HUMAN	0.167609		RL26_HUMAN	RPL26	-1.61718
BTF3_HUMAN	0.167609		RPN1_HUMAN	0.167609		RBM25_HUMAN	RBM25	-1.62134
IMA1_HUMAN	0.163685		HPCL1_HUMAN	0.167609		ECHM_HUMAN	ECHS1	-1.63655
SPTN1_HUMAN	0.163685		MOES_HUMAN	0.167609		K1C10_HUMAN	KRT10	-1.64502
RPN2_HUMAN	0.163685		CSK21_HUMAN	0.167609		RS20_HUMAN	RPS20	-1.64651
LRC59_HUMAN	0.163685		DDX5_HUMAN	0.163685		EDF1_HUMAN	EDF1	-1.64841
TCPZ_HUMAN	0.163685		CHMP6_HUMAN	0.159758		DAD1_HUMAN	DAD1	-1.65586
TXND5_HUMAN	0.159758		TCPQ_HUMAN	0.159758		TBCA_HUMAN	TBCA	-1.66633
RRAS_HUMAN	0.159758		RS5_HUMAN	0.159758		RUXE_HUMAN	SNRPE	-1.69525
RL14_HUMAN	0.159758		RL4_HUMAN	0.159758		ECHA_HUMAN	HADHA	-1.70103
PSB2_HUMAN	0.159758		RANG_HUMAN	0.159758		SRP09_HUMAN	SRP9	-1.70321
NDUS8_HUMAN	0.159758		RAB5C_HUMAN	0.159758		HNRH3_HUMAN	HNRNPH3	-1.70464
ICT1_HUMAN	0.159758		PSB2_HUMAN	0.159758		HSPB1_HUMAN	HSPB1	-1.71291
IF4A3_HUMAN	0.159758		PABP1_HUMAN	0.159758		TCPQ_HUMAN	CCT8	-1.7267
IF4A1_HUMAN	0.159758		IF4A3_HUMAN	0.159758		ECH1_HUMAN	ECH1	-1.72944
ECH1_HUMAN	0.159758		ICT1_HUMAN	0.159758		LRC59_HUMAN	LRRC59	-1.73487
CY1_HUMAN	0.159758		DBNL_HUMAN	0.159758		FAS_HUMAN	FASN	-1.74759
CLH1_HUMAN	0.159758		ARP3_HUMAN	0.159758		TCPA_HUMAN	TCP1	-1.76002
TCPE_HUMAN	0.159758		QCR2_HUMAN	0.155829		PRDX3_HUMAN	PRDX3	-1.7645
BAG2_HUMAN	0.159758		TCPA_HUMAN	0.155829		HNRL1_HUMAN	HNRNPUL1	-1.79359
ATPO_HUMAN	0.159758		EF1B_HUMAN	0.151896		CALX_HUMAN	CANX	-1.7997
GDIR1_HUMAN	0.159758		SC22B_HUMAN	0.151896		ANXA5_HUMAN	ANXA5	-1.79997
VAMP7_HUMAN	0.151896		RT26_HUMAN	0.151896		AHNK_HUMAN	AHNAK	-1.82917
LAP2B_HUMAN	0.151896		RSMB_HUMAN	0.151896		TBB5_HUMAN	TUBB	-1.84012
SODM_HUMAN	0.151896		RM40_HUMAN	0.151896		USMG5_HUMAN	USMG5	-1.85724
RL10_HUMAN	0.151896		RB11A_HUMAN	0.151896		K2C1_HUMAN	KRT1	-1.87209
RAB15_HUMAN	0.151896		RAB15_HUMAN	0.151896		TPIS_HUMAN	TPI1	-1.87298
PSMD9_HUMAN	0.151896		NUCB2_HUMAN	0.151896		DLDH_HUMAN	DLD	-1.91651
RM40_HUMAN	0.151896		CSK2B_HUMAN	0.151896		DX39A_HUMAN	DDX39A	-1.92001
FAHD1_HUMAN	0.151896		RL10A_HUMAN	0.151896		PHB2_HUMAN	PHB2	-1.92005
DX39A_HUMAN	0.151896		LDHA_HUMAN	0.151896		AATM_HUMAN	GOT2	-1.94386
CSK2B_HUMAN	0.151896		HYOU1_HUMAN	0.151896		RS14_HUMAN	RPS14	-1.95763
STML2_HUMAN	0.14796		HNRL2_HUMAN	0.151896		LPPRC_HUMAN	LRPPRC	-1.98465
ACTN4_HUMAN	0.14796		RL10L_HUMAN	0.151896		TYB10_HUMAN	TMSB10	-1.9857
CPSF5_HUMAN	0.144021		FAM3C_HUMAN	0.151896		TCPH_HUMAN	CCT7	-1.98622
LEG3_HUMAN	0.144021		PRR31_HUMAN	0.151896		SF3A1_HUMAN	SF3A1	-1.99113
GSTK1_HUMAN	0.144021		SQRD_HUMAN	0.151896		DHX15_HUMAN	DHX15	-1.99113
EIF3K_HUMAN	0.144021		TERA_HUMAN	0.14796		VIGLN_HUMAN	HDLBP	-1.99456
CKAP4_HUMAN	0.144021		NUDC_HUMAN	0.14796		PRP8_HUMAN	PRPF8	-1.99634
CYBP_HUMAN	0.144021		AHSA1_HUMAN	0.14796		DYHC1_HUMAN	DYNC1H1	-1.99815
KAD3_HUMAN	0.144021		TM109_HUMAN	0.144021		SFXN1_HUMAN	SFXN1	-2.0053
6PGD_HUMAN	0.140078		SEPT7_HUMAN	0.144021		EF1D_HUMAN	EEF1D	-2.01247
MATR3_HUMAN	0.140078		PA1B2_HUMAN	0.144021		SRS10_HUMAN	SRSF10	-2.0401
ILF3_HUMAN	0.140078		LPPRC_HUMAN	0.144021		QCR1_HUMAN	UQCRC1	-2.04958
VAPB_HUMAN	0.136133		LEG3_HUMAN	0.144021		TIF1B_HUMAN	TRIM28	-2.04958
VAPA_HUMAN	0.136133		KAD3_HUMAN	0.144021		ENOA_HUMAN	ENO1	-2.06131
TRXR1_HUMAN	0.136133		FAF2_HUMAN	0.144021		TFR1_HUMAN	TFRC	-2.06999
LAT1_HUMAN	0.136133		CPSF5_HUMAN	0.144021		EF1A1_HUMAN	EEF1A1	-2.07177
RL1D1_HUMAN	0.136133		CD63_HUMAN	0.144021		RT09_HUMAN	MRPS9	-2.08056
PSME2_HUMAN	0.136133		ACTN1_HUMAN	0.144021		PSME2_HUMAN	PSME2	-2.08599
PSB1_HUMAN	0.136133		TSN_HUMAN	0.144021		PABP1_HUMAN	PABPC1	-2.08657
PSA6_HUMAN	0.136133		SPTN1_HUMAN	0.140078		ACON_HUMAN	ACO2	-2.08977
TRY2_HUMAN	0.136133		TRAP1_HUMAN	0.140078		GTR1_HUMAN	SLC2A1	-2.10859
TRY1_HUMAN	0.136133		TMED9_HUMAN	0.136133		FUS_HUMAN	FUS	-2.10859
PERI_HUMAN	0.136133		PPGB_HUMAN	0.136133		RSSA_HUMAN	RPSA	-2.1393
OCAD1_HUMAN	0.136133		THOC4_HUMAN	0.136133		TBA1B_HUMAN	TUBA1B	-2.1446
NUCB1_HUMAN	0.136133		SF3B2_HUMAN	0.136133		QCR2_HUMAN	UQCRC2	-2.14737
NONO_HUMAN	0.136133		SEPT2_HUMAN	0.136133		PCNA_HUMAN	PCNA	-2.15461
HDAC1_HUMAN	0.136133		RS3_HUMAN	0.136133		FUBP2_HUMAN	KHSRP	-2.15461
GSTO1_HUMAN	0.136133		PSB1_HUMAN	0.136133		ARF1_HUMAN	ARF1	-2.17137
DLDH_HUMAN	0.136133		PSA5_HUMAN	0.136133		LAP2B_HUMAN	TMPO	-2.17145
DBLOH_HUMAN	0.136133		PROL1_HUMAN	0.136133		MCM7_HUMAN	MCM7	-2.18833
DDX5_HUMAN	0.136133		PSA6_HUMAN	0.136133		GPDM_HUMAN	GPD2	-2.18833
CLCA_HUMAN	0.136133		PRDBP_HUMAN	0.136133		PERI_HUMAN	PRPH	-2.19859
CHTOP_HUMAN	0.136133		RPN2_HUMAN	0.136133		OCAD1_HUMAN	OCIAD1	-2.19859
THOC4_HUMAN	0.136133		KAD2_HUMAN	0.136133		RL4_HUMAN	RPL4	-2.20152
TCPB_HUMAN	0.132185		IF4B_HUMAN	0.136133		PRDX6_HUMAN	PRDX6	-2.25322
SDHA_HUMAN	0.128233		IF6_HUMAN	0.136133		TBB4B_HUMAN	TUBB4B	-2.25466
RU2A_HUMAN	0.128233		GSTO1_HUMAN	0.136133		LDHB_HUMAN	LDHB	-2.26938
AAAT_HUMAN	0.128233		GTR1_HUMAN	0.136133		RAB7A_HUMAN	RAB7A	-2.28963
RS4X_HUMAN	0.128233		FSCN1_HUMAN	0.136133		SMD3_HUMAN	SNRPD3	-2.29601
HACD3_HUMAN	0.128233		FUS_HUMAN	0.136133		PTMA_HUMAN	PTMA	-2.30424
PSA3_HUMAN	0.128233		DBLOH_HUMAN	0.136133		RS11_HUMAN	RPS11	-2.3413
GLU2B_HUMAN	0.128233		AMPL_HUMAN	0.136133		HYOU1_HUMAN	HYOU1	-2.35274
PCNA_HUMAN	0.128233		IF4H_HUMAN	0.136133		TBB3_HUMAN	TUBB3	-2.41484
RT07_HUMAN	0.128233		TRY2_HUMAN	0.136133		IQGA1_HUMAN	IQGAP1	-2.41769
FUBP2_HUMAN	0.128233		U2AF1_HUMAN	0.136133		MYOF_HUMAN	MYOF	-2.42404
ITB1_HUMAN	0.128233		VAPB_HUMAN	0.136133		PLEC_HUMAN	PLEC	-2.51724
SYFA_HUMAN	0.128233		ACADV_HUMAN	0.132185		RS28_HUMAN	RPS28	-2.52154
EMD_HUMAN	0.128233		TCPH_HUMAN	0.128233		SF3B2_HUMAN	SF3B2	-2.59172
TCPD_HUMAN	0.128233		SRSF4_HUMAN	0.128233		TR150_HUMAN	THRAP3	-2.60984
AN32A_HUMAN	0.128233		SYPL1_HUMAN	0.128233		CKAP4_HUMAN	CKAP4	-2.63233
GLSK_HUMAN	0.124278		SPRE_HUMAN	0.128233		RS16_HUMAN	RPS16	-2.63505
VDAC3_HUMAN	0.12032		RU2A_HUMAN	0.128233		SF3B1_HUMAN	SF3B1	-2.65468
UCRIL_HUMAN	0.12032		RT07_HUMAN	0.128233		MYL6_HUMAN	MYL6	-2.68546
SRS10_HUMAN	0.12032		RS4X_HUMAN	0.128233		ODO2_HUMAN	DLST	-2.68703
SRPRB_HUMAN	0.12032		PSME3_HUMAN	0.128233		ACADV_HUMAN	ACADVL	-2.72504
DIC_HUMAN	0.12032		PSME1_HUMAN	0.128233		ESYT1_HUMAN	ESYT1	-2.73293
SERPH_HUMAN	0.12032		GLU2B_HUMAN	0.128233		PGAM1_HUMAN	PGAM1	-2.74553
SCO2_HUMAN	0.12032		CPNS1_HUMAN	0.128233		LMNA_HUMAN	LMNA	-2.88292
RS2_HUMAN	0.12032		AT5F1_HUMAN	0.128233		ANX11_HUMAN	ANXA11	-2.90245
RBM7_HUMAN	0.12032		AN32A_HUMAN	0.128233		PDCD6_HUMAN	PDCD6	-2.90924
MTX2_HUMAN	0.12032		ALDH2_HUMAN	0.128233		HNRH1_HUMAN	HNRNPH1	-2.95718
RM09_HUMAN	0.12032		VINC_HUMAN	0.128233		CALR_HUMAN	CALR	-2.98215
MARE1_HUMAN	0.12032		TADBP_HUMAN	0.124278		PCAT1_HUMAN	LPCAT1	-3.08065
IMB1_HUMAN	0.12032		TCPE_HUMAN	0.124278		FKBP4_HUMAN	FKBP4	-3.11585
CBR1_HUMAN	0.12032		ACTN4_HUMAN	0.124278		GLYM_HUMAN	SHMT2	-3.24465
SDHB_HUMAN	0.112394		ZN185_HUMAN	0.124278		CISY_HUMAN	CS	-3.25223
TRA2B_HUMAN	0.112394		SURF4_HUMAN	0.12032		OAT_HUMAN	OAT	-3.27601
TMX1_HUMAN	0.112394		ROA0_HUMAN	0.12032		SERPH_HUMAN	SERPINH1	-3.36997
TM41B_HUMAN	0.112394		RL7A_HUMAN	0.12032		RPN1_HUMAN	RPN1	-3.45533
SET_HUMAN	0.112394		PSIP1_HUMAN	0.12032		GDIR1_HUMAN	ARHGDIA	-3.51398
SCO1_HUMAN	0.112394		OTUB1_HUMAN	0.12032		CATD_HUMAN	CTSD	-3.56768
RL6_HUMAN	0.112394		NDUS3_HUMAN	0.12032		EF1G_HUMAN	EEF1G	-3.60365
PGAM5_HUMAN	0.112394		MARCS_HUMAN	0.12032		RS19_HUMAN	RPS19	-3.63676
PLPP_HUMAN	0.112394		MARE1_HUMAN	0.12032		HNRL2_HUMAN	HNRNPUL2	-3.75429
MYOF_HUMAN	0.112394		LASP1_HUMAN	0.12032		THIL_HUMAN	ACAT1	-3.85764
MTCH2_HUMAN	0.112394		CAPZB_HUMAN	0.12032		SMD2_HUMAN	SNRPD2	-3.96757
RM19_HUMAN	0.112394		UCRIL_HUMAN	0.12032		PRKDC_HUMAN	PRKDC	-3.97319
THTM_HUMAN	0.112394		VDAC1_HUMAN	0.12032		TLN1_HUMAN	TLN1	-3.97836
MLEC_HUMAN	0.112394		TXND5_HUMAN	0.116359		MATR3_HUMAN	MATR3	-4.08617
LMNB1_HUMAN	0.112394		MIC60_HUMAN	0.112394		S10A6_HUMAN	S100A6	-4.26227
ATPG_HUMAN	0.112394		SET_HUMAN	0.112394		EMD_HUMAN	EMD	-4.29199
QCR1_HUMAN	0.108426		SEPT9_HUMAN	0.112394		MYH9_HUMAN	MYH9	-4.34908
TIF1B_HUMAN	0.108426		SCO1_HUMAN	0.112394		NEDD8_HUMAN	NEDD8	-4.55366
RU17_HUMAN	0.108426		RM15_HUMAN	0.112394		STMN1_HUMAN	STMN1	-4.55938
G3BP1_HUMAN	0.108426		RL6_HUMAN	0.112394		MDHM_HUMAN	MDH2	-4.64378
CISY_HUMAN	0.108426		RALY_HUMAN	0.112394		G3P_HUMAN	GAPDH	-5.11144
HNRPQ_HUMAN	0.104455		PRS7_HUMAN	0.112394		ML12A_HUMAN	MYL12A	-5.5372
RLA0L_HUMAN	0.104455		MLEC_HUMAN	0.112394		LEG1_HUMAN	LGALS1	-5.90824
RL5_HUMAN	0.104455		IPYR_HUMAN	0.112394		VIME_HUMAN	VIM	-8.03228
PP2AA_HUMAN	0.104455		TMX1_HUMAN	0.112394
HNRPR_HUMAN	0.104455		BIEA_HUMAN	0.112394
GGH_HUMAN	0.104455		TRA2B_HUMAN	0.112394
ELAV1_HUMAN	0.104455		TECR_HUMAN	0.104455
NAR4_HUMAN	0.104455		PP2AA_HUMAN	0.104455
ALBU_HUMAN	0.104455		RLA0L_HUMAN	0.104455
GLYM_HUMAN	0.100481		RL5_HUMAN	0.104455
ADRO_HUMAN	0.100481		PPT1_HUMAN	0.104455
ANX11_HUMAN	0.100481		GGH_HUMAN	0.104455
PSMD7_HUMAN	0.0965034		NB5R3_HUMAN	0.104455
TOM40_HUMAN	0.0965034		ITB1_HUMAN	0.104455
TGM2_HUMAN	0.0965034		GLOD4_HUMAN	0.104455
NHRF1_HUMAN	0.0965034		ETFA_HUMAN	0.104455
SCAM3_HUMAN	0.0965034		SFXN3_HUMAN	0.104455
RT35_HUMAN	0.0965034		ELAV1_HUMAN	0.104455
MFF_HUMAN	0.0965034		EFTS_HUMAN	0.104455
MDHC_HUMAN	0.0965034		HNRPR_HUMAN	0.104455
DNJB1_HUMAN	0.0965034		DREB_HUMAN	0.104455
CATB_HUMAN	0.0965034		DDRGK_HUMAN	0.104455
TCPQ_HUMAN	0.0925225		CPNE7_HUMAN	0.104455
YBOX3_HUMAN	0.0885382		CY1_HUMAN	0.104455
TIM50_HUMAN	0.0885382		AT1B1_HUMAN	0.104455
TFR1_HUMAN	0.0885382		ATD3B_HUMAN	0.104455
TCPA_HUMAN	0.0885382		ALBU_HUMAN	0.104455
MPCP_HUMAN	0.0885382		NAMPT_HUMAN	0.100481
SEPT2_HUMAN	0.0885382		AL3A2_HUMAN	0.100481
SC23A_HUMAN	0.0885382		TOM40_HUMAN	0.0965034
RBM4_HUMAN	0.0885382		PP1B_HUMAN	0.0965034
PSMD4_HUMAN	0.0885382		STML2_HUMAN	0.0965034
PON2_HUMAN	0.0885382		SFPQ_HUMAN	0.0965034
NDUAA_HUMAN	0.0885382		SCAM3_HUMAN	0.0965034
IDH3A_HUMAN	0.0885382		SAE1_HUMAN	0.0965034
HEXI1_HUMAN	0.0885382		TCPD_HUMAN	0.0965034
DHE3_HUMAN	0.0885382		MDHC_HUMAN	0.0965034
DDX17_HUMAN	0.0885382		HDGR2_HUMAN	0.0965034
CAH12_HUMAN	0.0885382		GBB1_HUMAN	0.0965034
RTN4_HUMAN	0.0845505		CATB_HUMAN	0.0965034
TADBP_HUMAN	0.0805595		FLNC_HUMAN	0.0925225
RD23B_HUMAN	0.0805595		FLNB_HUMAN	0.0925225
PRS10_HUMAN	0.0805595		TMOD2_HUMAN	0.0885382
PRR5_HUMAN	0.0805595		PON2_HUMAN	0.0885382
PLEC_HUMAN	0.0805595		TIM50_HUMAN	0.0885382
NPTN_HUMAN	0.0805595		SUGT1_HUMAN	0.0885382
RT09_HUMAN	0.0805595		STIP1_HUMAN	0.0885382
METK2_HUMAN	0.0805595		SC23A_HUMAN	0.0885382
JMJD6_HUMAN	0.0805595		NDUA9_HUMAN	0.0885382
ILF2_HUMAN	0.0805595		SHLB1_HUMAN	0.0885382
HSP74_HUMAN	0.0805595		NSF1C_HUMAN	0.0885382
ERP44_HUMAN	0.0805595		MCM7_HUMAN	0.0885382
DAZP1_HUMAN	0.0805595		LMAN2_HUMAN	0.0885382
RT29_HUMAN	0.0805595		BASI_HUMAN	0.0885382
CC159_HUMAN	0.0805595		RBM4_HUMAN	0.0885382
ASAH1_HUMAN	0.0805595		RFC4_HUMAN	0.0885382
APMAP_HUMAN	0.0805595		G6PI_HUMAN	0.0885382
ACOT1_HUMAN	0.0805595		GPDM_HUMAN	0.0885382
THIL_HUMAN	0.0805595		GDF3_HUMAN	0.0885382
THIK_HUMAN	0.0805595		GNAI2_HUMAN	0.0885382
XRCC6_HUMAN	0.076565		MPCP_HUMAN	0.0885382
PABP1_HUMAN	0.076565		ESYT1_HUMAN	0.0885382
QCR2_HUMAN	0.0725672		DJB11_HUMAN	0.0885382
SPTB2_HUMAN	0.0725672		ATLA3_HUMAN	0.0885382
RUVB1_HUMAN	0.0725672		ITA2_HUMAN	0.0845505
RL4_HUMAN	0.0725672		ACON_HUMAN	0.0845505
PYGB_HUMAN	0.0725672		TR150_HUMAN	0.0845505
PRS6B_HUMAN	0.0725672		THIK_HUMAN	0.0805595
PRS7_HUMAN	0.0725672		SUCB2_HUMAN	0.0805595
PRS4_HUMAN	0.0725672		SMCE1_HUMAN	0.0805595
OAT_HUMAN	0.0725672		SF3B4_HUMAN	0.0805595
NDUV1_HUMAN	0.0725672		SF3A1_HUMAN	0.0805595
LPPRC_HUMAN	0.0725672		TFG_HUMAN	0.0805595
KHDR1_HUMAN	0.0725672		RL3_HUMAN	0.0805595
ECHB_HUMAN	0.0725672		PSMD6_HUMAN	0.0805595
FKBP4_HUMAN	0.0725672		PRKDC_HUMAN	0.0805595
ODO2_HUMAN	0.0725672		ODPA_HUMAN	0.0805595
CLPT1_HUMAN	0.0725672		ILF2_HUMAN	0.0805595
CELF1_HUMAN	0.0725672		METK2_HUMAN	0.0805595
CCD91_HUMAN	0.0725672		LAMP1_HUMAN	0.0805595
RHG01_HUMAN	0.0725672		KAP0_HUMAN	0.0805595
ARP3B_HUMAN	0.0725672		HIBCH_HUMAN	0.0805595
ACSL3_HUMAN	0.0685659		GPI8_HUMAN	0.0805595
UBA1_HUMAN	0.0645612		DHX15_HUMAN	0.0805595
U2AF2_HUMAN	0.0645612		FKBP8_HUMAN	0.0805595
SMRD1_HUMAN	0.0645612		FAAA_HUMAN	0.0805595
GTR1_HUMAN	0.0645612		DCTN2_HUMAN	0.0805595
SF3A3_HUMAN	0.0645612		DAZP1_HUMAN	0.0805595
NLTP_HUMAN	0.0645612		SPTB2_HUMAN	0.0805595
SYSM_HUMAN	0.0645612		AT1A1_HUMAN	0.0805595
PSD12_HUMAN	0.0645612		ARP2_HUMAN	0.0805595
PCAT1_HUMAN	0.0645612		CDC37_HUMAN	0.0805595
LEMD2_HUMAN	0.0645612		ACADM_HUMAN	0.0805595
IMDH2_HUMAN	0.0645612		ABD12_HUMAN	0.0805595
HYOU1_HUMAN	0.0645612		AATC_HUMAN	0.0805595
G3BP2_HUMAN	0.0645612		ADAS_HUMAN	0.076565
FUS_HUMAN	0.0645612		XRCC6_HUMAN	0.076565
CP26A_HUMAN	0.0645612		SRRT_HUMAN	0.0725672
CPNE1_HUMAN	0.0645612		SYRC_HUMAN	0.0725672
COR1C_HUMAN	0.0645612		IMB1_HUMAN	0.0725672
CD44_HUMAN	0.0645612		SAM50_HUMAN	0.0725672
TCPH_HUMAN	0.0645612		RUVB1_HUMAN	0.0725672
CCD47_HUMAN	0.0645612		RUVB2_HUMAN	0.0725672
AT1A1_HUMAN	0.0645612		RU17_HUMAN	0.0725672
ANXA7_HUMAN	0.0645612		RBBP7_HUMAN	0.0725672
AL3A2_HUMAN	0.0645612		PRS6B_HUMAN	0.0725672
AL1B1_HUMAN	0.0645612		PRS4_HUMAN	0.0725672
MCM6_HUMAN	0.060553		PDLI7_HUMAN	0.0725672
DDX21_HUMAN	0.060553		G3BP1_HUMAN	0.0725672
ZN846_HUMAN	0.0565413		NDUV1_HUMAN	0.0725672
SNUT2_HUMAN	0.0565413		MTX1_HUMAN	0.0725672
U17L1_HUMAN	0.0565413		LNP_HUMAN	0.0725672
TPR_HUMAN	0.0565413		L2HDH_HUMAN	0.0725672
TPP1_HUMAN	0.0565413		KHDR1_HUMAN	0.0725672
TOM70_HUMAN	0.0565413		HXK1_HUMAN	0.0725672
RBP56_HUMAN	0.0565413		GRWD1_HUMAN	0.0725672
STXB2_HUMAN	0.0565413		GDIA_HUMAN	0.0725672
SNW1_HUMAN	0.0565413		HNRL1_HUMAN	0.0725672
GTR12_HUMAN	0.0565413		ECHB_HUMAN	0.0725672
RBM47_HUMAN	0.0565413		DNJA3_HUMAN	0.0725672
P4HA2_HUMAN	0.0565413		SQSTM_HUMAN	0.0725672
NUMA1_HUMAN	0.0565413		CATC_HUMAN	0.0725672
NOP56_HUMAN	0.0565413		BCS1_HUMAN	0.0725672
MCCB_HUMAN	0.0565413		PSD11_HUMAN	0.0725672
IF2B1_HUMAN	0.0565413		TRIP6_HUMAN	0.0725672
GALT2_HUMAN	0.0565413		UBP5_HUMAN	0.0725672
FKBP9_HUMAN	0.0565413		UXS1_HUMAN	0.0725672
EIF3L_HUMAN	0.0565413		WFS1_HUMAN	0.0725672
DJC21_HUMAN	0.0565413		IQGA1_HUMAN	0.0685659
CP4F2_HUMAN	0.0565413		EIF3A_HUMAN	0.0685659
TCPG_HUMAN	0.0565413		TLN1_HUMAN	0.0645612
CCNK_HUMAN	0.0565413		SMRD1_HUMAN	0.0645612
CATA_HUMAN	0.0565413		T2FA_HUMAN	0.0645612
ATLA3_HUMAN	0.0565413		SYYM_HUMAN	0.0645612
ASNS_HUMAN	0.0565413		SYFA_HUMAN	0.0645612
CD166_HUMAN	0.0565413		SYDC_HUMAN	0.0645612
SF3B2_HUMAN	0.0525261		SF3B1_HUMAN	0.0645612
WBP11_HUMAN	0.0485073		SF3A3_HUMAN	0.0645612
TBRG4_HUMAN	0.0485073		SCOT1_HUMAN	0.0645612
SRP68_HUMAN	0.0485073		SAP_HUMAN	0.0645612
CMC1_HUMAN	0.0485073		G3BP2_HUMAN	0.0645612
RRBP1_HUMAN	0.0485073		RL1D1_HUMAN	0.0645612
RPN1_HUMAN	0.0485073		PRP19_HUMAN	0.0645612
RECQ1_HUMAN	0.0485073		PPM1G_HUMAN	0.0645612
RBM14_HUMAN	0.0485073		NLTP_HUMAN	0.0645612
SYRC_HUMAN	0.0485073		NUCB1_HUMAN	0.0645612
NCPR_HUMAN	0.0485073		NONO_HUMAN	0.0645612
NDUS1_HUMAN	0.0485073		NNTM_HUMAN	0.0645612
MBB1A_HUMAN	0.0485073		HYEP_HUMAN	0.0645612
TRFL_HUMAN	0.0485073		FTCD_HUMAN	0.0645612
FGD3_HUMAN	0.0485073		COR1C_HUMAN	0.0645612
DDX3X_HUMAN	0.0485073		CPNE1_HUMAN	0.0645612
AT2A2_HUMAN	0.0485073		ANXA7_HUMAN	0.0645612
ASML_HUMAN	0.0485073		6PGD_HUMAN	0.0645612
ANXA6_HUMAN	0.0485073		AAAT_HUMAN	0.0645612
ADAS_HUMAN	0.0485073		U2AF2_HUMAN	0.0645612
ACADV_HUMAN	0.0485073		U5S1_HUMAN	0.0645612
EIF3A_HUMAN	0.0444851		UBA1_HUMAN	0.0645612
PFKAP_HUMAN	0.0404592		ZN140_HUMAN	0.0645612
SGIP1_HUMAN	0.0404592		RRBP1_HUMAN	0.060553
SF3A1_HUMAN	0.0404592		TOM70_HUMAN	0.0565413
SC23B_HUMAN	0.0404592		TOIP1_HUMAN	0.0565413
RBM28_HUMAN	0.0404592		TMPSD_HUMAN	0.0565413
PLOD3_HUMAN	0.0404592		SYK_HUMAN	0.0565413
PIGR_HUMAN	0.0404592		STXB2_HUMAN	0.0565413
P3H3_HUMAN	0.0404592		SPS2L_HUMAN	0.0565413
NSUN2_HUMAN	0.0404592		P66A_HUMAN	0.0565413
MOGS_HUMAN	0.0404592		NT5D3_HUMAN	0.0565413
MCM7_HUMAN	0.0404592		NOP56_HUMAN	0.0565413
MCM4_HUMAN	0.0404592		REPI1_HUMAN	0.0565413
MCM3_HUMAN	0.0404592		KLH28_HUMAN	0.0565413
MAP7_HUMAN	0.0404592		I2BP2_HUMAN	0.0565413
HTSF1_HUMAN	0.0404592		GALT2_HUMAN	0.0565413
HS105_HUMAN	0.0404592		GCP60_HUMAN	0.0565413
HNRL2_HUMAN	0.0404592		DJC21_HUMAN	0.0565413
HNRL1_HUMAN	0.0404592		CLP1L_HUMAN	0.0565413
GPDM_HUMAN	0.0404592		SPT5H_HUMAN	0.0565413
F1712_HUMAN	0.0404592		BAG3_HUMAN	0.0565413
NIBL1_HUMAN	0.0404592		4F2_HUMAN	0.0565413
DHX15_HUMAN	0.0404592		TPP1_HUMAN	0.0565413
ASPH_HUMAN	0.0404592		WDR1_HUMAN	0.0565413
P5CS_HUMAN	0.0404592		ZFP91_HUMAN	0.0565413
AFG32_HUMAN	0.0404592		ZYX_HUMAN	0.0565413
ACBG1_HUMAN	0.0404592		SND1_HUMAN	0.0525261
ACON_HUMAN	0.0404592		RBM25_HUMAN	0.0525261
U520_HUMAN	0.0364298		DDX17_HUMAN	0.0485073
XRN2_HUMAN	0.0323968		SRP68_HUMAN	0.0485073
WDR60_HUMAN	0.0323968		SYVC_HUMAN	0.0485073
UBP35_HUMAN	0.0323968		SPG16_HUMAN	0.0485073
UN45A_HUMAN	0.0323968		SCFD2_HUMAN	0.0485073
TXD11_HUMAN	0.0323968		PR40A_HUMAN	0.0485073
TNPO1_HUMAN	0.0323968		ODO1_HUMAN	0.0485073
TR150_HUMAN	0.0323968		MYH14_HUMAN	0.0485073
SK2L2_HUMAN	0.0323968		MUC18_HUMAN	0.0485073
SAFB1_HUMAN	0.0323968		MTA2_HUMAN	0.0485073
RBM25_HUMAN	0.0323968		LBR_HUMAN	0.0485073
ODO1_HUMAN	0.0323968		KNG1_HUMAN	0.0485073
PSA_HUMAN	0.0323968		ITA3_HUMAN	0.0485073
MYO1H_HUMAN	0.0323968		GTF2I_HUMAN	0.0485073
MVP_HUMAN	0.0323968		GLSK_HUMAN	0.0485073
C1TC_HUMAN	0.0323968		GLGB_HUMAN	0.0485073
LR37B_HUMAN	0.0323968		HNRPQ_HUMAN	0.0485073
LONM_HUMAN	0.0323968		DHB4_HUMAN	0.0485073
K1324_HUMAN	0.0323968		CLPT1_HUMAN	0.0485073
ITA3_HUMAN	0.0323968		AVL9_HUMAN	0.0485073
SYIM_HUMAN	0.0323968		AT2A2_HUMAN	0.0485073
GNAS1_HUMAN	0.0323968		ANXA6_HUMAN	0.0485073
ESYT1_HUMAN	0.0323968		TRFL_HUMAN	0.0485073
CTNA1_HUMAN	0.0323968		VIGLN_HUMAN	0.0485073
CNTN1_HUMAN	0.0323968		AHNK_HUMAN	0.0444851
ACLY_HUMAN	0.0323968		HS105_HUMAN	0.0404592
SYAC_HUMAN	0.0323968		SYEP_HUMAN	0.0404592
IQGA1_HUMAN	0.0283601		RTN4_HUMAN	0.0404592
WDR66_HUMAN	0.0243198		MOGS_HUMAN	0.0404592
TOP2A_HUMAN	0.0243198		PYGB_HUMAN	0.0404592
SMRC2_HUMAN	0.0243198		PLOD3_HUMAN	0.0404592
SF3B3_HUMAN	0.0243198		P3H1_HUMAN	0.0404592
SF3B1_HUMAN	0.0243198		NUMA1_HUMAN	0.0404592
LR16C_HUMAN	0.0243198		PAN3_HUMAN	0.0404592
OTOAN_HUMAN	0.0243198		MAP6_HUMAN	0.0404592
VIGLN_HUMAN	0.0243198		ILF3_HUMAN	0.0404592
NMDE4_HUMAN	0.0243198		HTSF1_HUMAN	0.0404592
CPSM_HUMAN	0.0243198		HSP74_HUMAN	0.0404592
BMS1_HUMAN	0.0243198		GELS_HUMAN	0.0404592
AQR_HUMAN	0.0243198		ECE1_HUMAN	0.0404592
AHNK_HUMAN	0.0243198		EIF3B_HUMAN	0.0404592
DSRAD_HUMAN	0.0243198		EFGM_HUMAN	0.0404592
MRP1_HUMAN	0.0243198		DNM1L_HUMAN	0.0404592
PRKDC_HUMAN	0.0202758		DDX1_HUMAN	0.0404592
ZN462_HUMAN	0.0162281		DDX24_HUMAN	0.0404592
TLN1_HUMAN	0.0162281		BRNP1_HUMAN	0.0404592
PRP8_HUMAN	0.0162281		CTNB1_HUMAN	0.0404592
PREX1_HUMAN	0.0162281		ASPH_HUMAN	0.0404592
NU205_HUMAN	0.0162281		U520_HUMAN	0.0404592
HORN_HUMAN	0.0162281		XRCC5_HUMAN	0.0404592
FINC_HUMAN	0.0162281		ZN786_HUMAN	0.0404592
FAS_HUMAN	0.0162281		TCRG1_HUMAN	0.0323968
UNC79_HUMAN	0.00812156		SYIM_HUMAN	0.0323968
RYR2_HUMAN	0.00812156		SMCA5_HUMAN	0.0323968
FREM2_HUMAN	0.00812156		SART3_HUMAN	0.0323968
EPIPL_HUMAN	0.00812156		IPO9_HUMAN	0.0323968
DYHC1_HUMAN	0.00812156		ACLY_HUMAN	0.0323968
			PSMD2_HUMAN	0.0323968
			PRP8_HUMAN	0.0323968
			PREP_HUMAN	0.0323968
			PCDC1_HUMAN	0.0323968
			PARP1_HUMAN	0.0323968
			NLRC3_HUMAN	0.0323968
			MYPT1_HUMAN	0.0323968
			MCM2_HUMAN	0.0323968
			MYO1C_HUMAN	0.0323968
			KINH_HUMAN	0.0323968
			K1324_HUMAN	0.0323968
			TCAF1_HUMAN	0.0323968
			EPHA2_HUMAN	0.0323968
			CTND1_HUMAN	0.0323968
			CHD4_HUMAN	0.0323968
			C1TC_HUMAN	0.0323968
			UBAP2_HUMAN	0.0323968
			WDR60_HUMAN	0.0323968
			XPO2_HUMAN	0.0323968
			XRN2_HUMAN	0.0323968
			ZFR_HUMAN	0.0323968
			FAS_HUMAN	0.0283601
			DHX8_HUMAN	0.0243198
			PDS5A_HUMAN	0.0243198
			SF3B3_HUMAN	0.0243198
			GCN1L_HUMAN	0.0243198
			MYPC3_HUMAN	0.0243198
			MYO6_HUMAN	0.0243198
			MAP1B_HUMAN	0.0243198
			MMS22_HUMAN	0.0243198
			LR16C_HUMAN	0.0243198
			ROCK1_HUMAN	0.0243198
			KTN1_HUMAN	0.0243198
			HORN_HUMAN	0.0243198
			EGFR_HUMAN	0.0243198
			ACINU_HUMAN	0.0243198
			CPSF1_HUMAN	0.0243198
			CFTR_HUMAN	0.0243198
			CD109_HUMAN	0.0243198
			AQR_HUMAN	0.0243198
			TPR_HUMAN	0.0243198
			TSP1_HUMAN	0.0243198
			IF4G1_HUMAN	0.0162281
			NOTC4_HUMAN	0.0162281
			MY18A_HUMAN	0.0162281
			MPRI_HUMAN	0.0162281
			MED13_HUMAN	0.0162281
			JHD2C_HUMAN	0.0162281
			DYHC1_HUMAN	0.0162281
			BAZ2B_HUMAN	0.0162281
			PRC2C_HUMAN	0.00812156
			SRRM2_HUMAN	0.00812156
			DYH12_HUMAN	0.00812156
			AHNK2_HUMAN	0.00812156
