# Supplementary material for: From Proteomic Analysis to Potential Therapeutic Targets: Functional Profile of Two Lung Cancer Cell Lines, A549 and SW900, Widely Studied in Pre-Clinical Research
Source: PLoS One. 2016 Nov 4;11(11):e0165973. doi: 10.1371/journal.pone.0165973 (PMC5096714; doi:10.1371/journal.pone.0165973)
Supplement: S2 Table — (XLSX) [file pone.0165973.s005.xlsx]

## Sheet: A549 GOs
S2 Table: A549-specific genes mapped by DAVID and corresponding GOs terms (cellular component, biological process and molecular function) associated considering a p-value of 0.05
HGNC	Gene name	Cellular Component	Biological Process	Molecular Function
AARS	alanyl-tRNA synthetase	n.d.	Translation; Cellular response to stress (oxidative); RNA processing	RNA binding; Nucleotide binding
ABCC1	ATP-binding cassette, sub-family C (CFTR/MRP), member 1	n.d.	Cellular response to drug/hypoxia	Nucleotide binding; ATPase activity
ACOT1	acyl-CoA thioesterase 1	n.d.	n.d.	n.d.
ACSBG1	acyl-CoA synthetase bubblegum family member 1	Endoplasmic reticulum (ER); Vesicles	Cellular homeostasis	Nucleotide binding
ACSL3	acyl-CoA synthetase long-chain family member 3	Mitochondria; Mitochondria intermembrane space; Endoplasmic reticulum (ER); Vesicles	n.d.	Nucleotide binding
ACTR3B	ARP3 actin-related protein 3 homolog B (yeast)	n.d.	n.d.	Nucleotide binding
ADAR	adenosine deaminase, RNA-specific	Nucleolus	RNA processing	RNA binding
AFG3L2	AFG3 ATPase family gene 3-like 2 (yeast)	Mitochondria; Mitochondria inner membrane	Cellular homeostasis	Nucleotide binding
AGR2	anterior gradient homolog 2 (Xenopus laevis)	Endoplasmic reticulum (ER)	n.d.	n.d.
AKR1B10	aldo-keto reductase family 1, member B10 (aldose reductase); aldo-keto reductase family 1, member B10-like	n.d.	Cellular Respiration	n.d.
AKR1C1	aldo-keto reductase family 1, member C1 (dihydrodiol dehydrogenase 1; 20-alpha (3-alpha)-hydroxysteroid dehydrogenase)	n.d.	Cellular Respiration; Cellular homeostasis; Macromolecular complex subunit organization	Steroid binding; Carboxylic acid binding
AKR1C2	aldo-keto reductase family 1, member C2 (dihydrodiol dehydrogenase 2; bile acid binding protein; 3-alpha hydroxysteroid dehydrogenase, type III)	n.d.	Cellular Respiration	Steroid binding; Carboxylic acid binding
ALCAM	hypothetical protein LOC100133690; activated leukocyte cell adhesion molecule	n.d.	n.d.	n.d.
ALDH18A1	aldehyde dehydrogenase 18 family, member A1	Mitochondria; Mitochondria inner membrane	Cellular Respiration; Nitrogen compound biosynthetic process	Oxidoreductase activity (aldehyde or oxo group of donors); Nucleotide binding
ALDH1A1	aldehyde dehydrogenase 1 family, member A1	n.d.	Cellular Respiration	Oxidoreductase activity (aldehyde or oxo group of donors); Steroid binding
ALDH1B1	aldehyde dehydrogenase 1 family, member B1	Mitochondria; Mitochondria lumen	Cellular Respiration	Oxidoreductase activity (aldehyde or oxo group of donors)
ALDH3A1	aldehyde dehydrogenase 3 family, memberA1	Endoplasmic reticulum (ER)	Cellular Respiration	Oxidoreductase activity (aldehyde or oxo group of donors)
ANXA3	annexin A3	n.d.	n.d.	n.d.
ARHGAP1	Rho GTPase activating protein 1	n.d.	n.d.	n.d.
ARL8B	ADP-ribosylation factor-like 8B	n.d.	n.d.	Nucleotide binding; GTPase activity/GTP binding
ART4	ADP-ribosyltransferase 4 (Dombrock blood group)	n.d.	Nitrogen compound biosynthetic process	n.d.
ASAH1	N-acylsphingosine amidohydrolase (acid ceramidase) 1	n.d.	n.d.	n.d.
ASMTL	acetylserotonin O-methyltransferase-like	n.d.	Nitrogen compound biosynthetic process	n.d.
ASNS	asparagine synthetase	n.d.	Cellular response to stress (oxidative); Nitrogen compound biosynthetic process	Nucleotide binding
ATP5C1	ATP synthase, H+ transporting, mitochondrial F1 complex, gamma polypeptide 1	Mitochondria; Mitochondria inner membrane; Mitochondria lumen; Mitochondria, proton-transporting ATP synthase complex	Cellular Respiration; Nitrogen compound biosynthetic process	ATPase activity
ATP5H	ATP synthase, H+ transporting, mitochondrial F0 complex, subunit d	Mitochondria; Mitochondria inner membrane; Mitochondria, proton-transporting ATP synthase complex	Cellular Respiration; Nitrogen compound biosynthetic process	ATPase activity
ATP5O	ATP synthase, H+ transporting, mitochondrial F1 complex, O subunit	Mitochondria; Mitochondria inner membrane; Mitochondria, proton-transporting ATP synthase complex	Cellular Respiration; Intracellular transport; Nitrogen compound biosynthetic process	ATPase activity; Steroid binding
BAG2	BCL2-associated athanogene 2	n.d.	n.d.	n.d.
BAX	BCL2-associated X protein	Mitochondria; Mitochondria intermembrane space; Endoplasmic reticulum (ER)	Cellular response to stress (oxidative); Regulation of cellular protein metabolic process (ubiquitination); Cellular homeostasis; Intracellular transport; Mitochondrion organization; Macromolecular complex subunit organization; Apoptosis (positive regulation)	n.d.
BMS1	BMS1 homolog, ribosome assembly protein (yeast) pseudogene; BMS1 homolog, ribosome assembly protein (yeast)	Nucleolus	Macromolecular complex subunit organization; RNA processing	Nucleotide binding
BTF3	basic transcription factor 3; basic transcription factor 3, like 1 pseudogene	n.d.	n.d.	n.d.
C1QBP	complement component 1, q subcomponent binding protein	Mitochondria; Mitochondria lumen	n.d.	n.d.
CA12	carbonic anhydrase XII	n.d.	n.d.	n.d.
CACYBP	similar to calcyclin binding protein; calcyclin binding protein	Nuclear envelope	n.d.	n.d.
CAT	catalase	Mitochondria; Mitochondria outer membrane; Endoplasmic reticulum (ER)	Cellular Respiration; Cellular response to stress (oxidative); Regulation of cellular protein metabolic process (ubiquitination); Macromolecular complex subunit organization	Electron carrier activity/iron ion binding; Nucleotide binding; Oxidoreductase activity (sulfur group of donors)
CAV1	caveolin 1, caveolae protein, 22kDa	Mitochondria; Endoplasmic reticulum (ER)	Cellular response to stress (oxidative); Regulation of cellular protein metabolic process (ubiquitination); Cellular homeostasis; Intracellular transport; Macromolecular complex subunit organization; Cellular response to drug/hypoxia	RNA binding; Steroid binding
CAV2	caveolin 2	Mitochondria	Mitochondrion organization; Macromolecular complex subunit organization; Cellular response to drug/hypoxia	n.d.
CBR1	carbonyl reductase 1	n.d.	Cellular Respiration	n.d.
CCDC12	coiled-coil domain containing 12	n.d.	n.d.	n.d.
CCDC159	coiled-coil domain-containing-like	n.d.	n.d.	n.d.
CCDC47	coiled-coil domain containing 47	Endoplasmic reticulum (ER); Vesicles	Cellular response to stress (oxidative); Cellular homeostasis; Macromolecular complex subunit organization	n.d.
CCDC91	coiled-coil domain containing 91	n.d.	Intracellular transport	n.d.
CCNK	cyclin K	n.d.	n.d.	n.d.
CCT3	chaperonin containing TCP1, subunit 3 (gamma)	n.d.	n.d.	Nucleotide binding
CCT6A	chaperonin containing TCP1, subunit 6A (zeta 1)	n.d.	n.d.	Nucleotide binding
CD44	CD44 molecule (Indian blood group)	n.d.	Apoptosis (positive regulation)	n.d.
CD99	CD99 molecule	n.d.	n.d.	n.d.
CELF1	CUG triplet repeat, RNA binding protein 1	Ribonucleoprotein complex	Macromolecular complex subunit organization; RNA processing	RNA binding; Nucleotide binding
CLTA	clathrin, light chain (Lca)	n.d.	Intracellular transport	RNA binding
CNTN1	contactin 1	n.d.	n.d.	n.d.
COX6A1	cytochrome c oxidase subunit VIa polypeptide 1	Mitochondria; Mitochondria inner membrane; Mitochondria, NADH dehydrogenase complex (I)	Cellular Respiration	n.d.
CPLX2	complexin 2	n.d.	n.d.	n.d.
CPS1	carbamoyl-phosphate synthetase 1, mitochondrial	Mitochondria; Mitochondria inner membrane; Mitochondria lumen	Cellular Respiration; Cellular homeostasis; Nitrogen compound biosynthetic process; Cellular response to drug/hypoxia	Nucleotide binding
CRIP1	cysteine-rich protein 1 (intestinal)	n.d.	n.d.	n.d.
CSRP1	cysteine and glycine-rich protein 1	n.d.	n.d.	n.d.
CTNNA1	catenin (cadherin-associated protein), alpha 1, 102kDa	n.d.	n.d.	RNA binding
CYB5B	cytochrome b5 type B (outer mitochondrial membrane)	Mitochondria; Mitochondria inner membrane; Mitochondria intermembrane space; Vesicles	Cellular Respiration	Electron carrier activity/iron ion binding
CYP26A1	cytochrome P450, family 26, subfamily A, polypeptide 1	Endoplasmic reticulum (ER); Vesicles	Cellular Respiration	Electron carrier activity/iron ion binding; Carboxylic acid binding
CYP4F2	cytochrome P450, family 4, subfamily F, polypeptide 2	Endoplasmic reticulum (ER); Vesicles	Cellular Respiration	Electron carrier activity/iron ion binding
DAP3	death associated protein 3	Mitochondria; Mitochondria lumen; Ribonucleoprotein complex; Ribosome; Ribosome, small subunit	Mitochondrion organization; Apoptosis (positive regulation)	n.d.
DDX21	DEAD (Asp-Glu-Ala-Asp) box polypeptide 21	Nucleolus	n.d.	RNA binding; Nucleotide binding; ATPase activity
DDX3X	DEAD (Asp-Glu-Ala-Asp) box polypeptide 3, X-linked	n.d.	n.d.	RNA binding; Nucleotide binding; ATPase activity
DEK	DEK oncogene	n.d.	n.d.	n.d.
DNAJB1	DnaJ (Hsp40) homolog, subfamily B, member 1	Nucleolus	n.d.	n.d.
EEF1E1	eukaryotic translation elongation factor 1 epsilon 1	n.d.	Translation; Apoptosis (positive regulation)	n.d.
EIF1AX	eukaryotic translation initiation factor 1A, X-linked	n.d.	Translation	RNA binding
EIF3K	eukaryotic translation initiation factor 3, subunit K	n.d.	Translation; Regulation of cellular protein metabolic process (ubiquitination)	n.d.
EIF3L	eukaryotic translation initiation factor 3, subunit L	Nucleolus	Translation	n.d.
EPPK1	epiplakin 1	n.d.	n.d.	RNA binding
ERP44	endoplasmic reticulum protein 44	ER-Golgi; Endoplasmic reticulum (ER)	Cellular homeostasis	n.d.
FAHD1	fumarylacetoacetate hydrolase domain containing 1	Mitochondria; Mitochondria inner membrane	n.d.	n.d.
FAM129B	family with sequence similarity 129, member B	n.d.	n.d.	n.d.
FAM171A2	family with sequence similarity 171, member A2	n.d.	n.d.	n.d.
FAU	Finkel-Biskis-Reilly murine sarcoma virus (FBR-MuSV) ubiquitously expressed	Ribonucleoprotein complex; Ribosome; Ribosome, small subunit	Translation	RNA binding
FDXR	ferredoxin reductase	Mitochondria; Mitochondria inner membrane; Mitochondria lumen	Cellular Respiration	Electron carrier activity/iron ion binding
FGD3	FYVE, RhoGEF and PH domain containing 3	n.d.	Apoptosis (positive regulation)	n.d.
FKBP9	FK506 binding protein 9, 63 kDa	Endoplasmic reticulum (ER)	n.d.	n.d.
FN1	fibronectin 1	ER-Golgi	n.d.	RNA binding
FREM2	FRAS1 related extracellular matrix protein 2	n.d.	n.d.	n.d.
FTL	similar to ferritin, light polypeptide; ferritin, light polypeptide	Ribonucleoprotein complex; Ribosome; Ribosome, small subunit	Cellular Respiration; Cellular homeostasis; Intracellular transport; Macromolecular complex subunit organization	Electron carrier activity/iron ion binding
GADD45GIP1	growth arrest and DNA-damage-inducible, gamma interacting protein 1	n.d.	n.d.	n.d.
GLRX5	glutaredoxin 5	Mitochondria	Cellular homeostasis	Electron carrier activity/iron ion binding; Oxidoreductase activity (sulfur group of donors)
GLUD1	glutamate dehydrogenase 1	Mitochondria; Mitochondria lumen	Cellular Respiration; Nitrogen compound biosynthetic process	Nucleotide binding; GTPase activity/GTP binding; Carboxylic acid binding
GNAS	GNAS complex locus	n.d.	Cellular Respiration; Intracellular transport; Cellular response to drug/hypoxia	Nucleotide binding; GTPase activity/GTP binding
GRIN2D	glutamate receptor, ionotropic, N-methyl D-aspartate 2D	n.d.	n.d.	Carboxylic acid binding
GSTK1	glutathione S-transferase kappa 1	Mitochondria; Mitochondria inner membrane; Mitochondria lumen	n.d.	Oxidoreductase activity (sulfur group of donors)
HDAC1	histone deacetylase 1	n.d.	n.d.	n.d.
HEXIM1	hexamethylene bis-acetamide inducible 1	n.d.	Regulation of cellular protein metabolic process (ubiquitination)	RNA binding
HIST1H1T	histone cluster 1, H1t	n.d.	Macromolecular complex subunit organization	n.d.
HMOX1	heme oxygenase (decycling) 1	Nucleolus; Endoplasmic reticulum (ER); Vesicles	Cellular Respiration; Cellular response to stress (oxidative); Regulation of cellular protein metabolic process (ubiquitination); Cellular homeostasis; Macromolecular complex subunit organization; Apoptosis (positive regulation); Cellular response to drug/hypoxia	Electron carrier activity/iron ion binding
HRSP12	heat-responsive protein 12	n.d.	Regulation of cellular protein metabolic process (ubiquitination)	n.d.
HSD17B12	hydroxysteroid (17-beta) dehydrogenase 12	Endoplasmic reticulum (ER)	Cellular Respiration	n.d.
IDH3A	isocitrate dehydrogenase 3 (NAD+) alpha	Mitochondria; Mitochondria lumen	Cellular Respiration	Nucleotide binding
IGF2BP1	insulin-like growth factor 2 mRNA binding protein 1	Ribonucleoprotein complex; Nucleolus	Regulation of cellular protein metabolic process (ubiquitination); RNA processing	RNA binding; Nucleotide binding
IMPDH2	IMP (inosine monophosphate) dehydrogenase 2	n.d.	Cellular Respiration; Nitrogen compound biosynthetic process	n.d.
JAGN1	jagunal homolog 1 (Drosophila)	Endoplasmic reticulum (ER)	n.d.	n.d.
JMJD6	jumonji domain containing 6	n.d.	Cellular Respiration; Cellular homeostasis; RNA processing	Electron carrier activity/iron ion binding
KRT3	keratin 3	n.d.	n.d.	RNA binding
LEMD2	LEM domain containing 2	Nuclear envelope	n.d.	n.d.
LMNB1	lamin B1	Nuclear envelope	n.d.	RNA binding
LONP1	lon peptidase 1, mitochondrial	Mitochondria; Mitochondria lumen	Cellular response to stress (oxidative); Cellular homeostasis; Mitochondrion organization; Macromolecular complex subunit organization; Cellular response to drug/hypoxia	RNA binding; Structure-specific DNA binding; Nucleotide binding; ATPase activity
LRRC37B	similar to hCG1991475; leucine rich repeat containing 37B	n.d.	n.d.	n.d.
MANF	mesencephalic astrocyte-derived neurotrophic factor	n.d.	n.d.	n.d.
MAP7	microtubule-associated protein 7	n.d.	n.d.	RNA binding
MCCC2	methylcrotonoyl-Coenzyme A carboxylase 2 (beta)	Mitochondria; Mitochondria lumen	n.d.	Nucleotide binding
MCM3	minichromosome maintenance complex component 3	Nucleolus	n.d.	Nucleotide binding
MCM4	minichromosome maintenance complex component 4	Nucleolus	n.d.	Structure-specific DNA binding; Nucleotide binding; ATPase activity
MCM6	minichromosome maintenance complex component 6	n.d.	n.d.	Structure-specific DNA binding; Nucleotide binding; ATPase activity
MFF	mitochondrial fission factor	Mitochondria; Mitochondria intermembrane space	n.d.	n.d.
MPST	mercaptopyruvate sulfurtransferase	Mitochondria	n.d.	n.d.
MRPL19	mitochondrial ribosomal protein L19	Mitochondria; Ribonucleoprotein complex; Ribosome; Nuclear envelope	Translation	RNA binding
MRPL9	mitochondrial ribosomal protein L9	Mitochondria; Mitochondria lumen; Ribonucleoprotein complex; Ribosome	Translation	RNA binding
MRPS23	mitochondrial ribosomal protein S23	Mitochondria; Ribonucleoprotein complex; Ribosome	n.d.	n.d.
MRPS35	mitochondrial ribosomal protein S35	Mitochondria; Mitochondria lumen; Ribonucleoprotein complex; Ribosome; Ribosome, small subunit	Cellular response to stress (oxidative)	n.d.
MTCH2	mitochondrial carrier homolog 2 (C. elegans)	Mitochondria; Mitochondria inner membrane	n.d.	n.d.
MTX2	metaxin 2	Mitochondria; Mitochondria intermembrane space	Intracellular transport; Mitochondrion organization	n.d.
MVP	major vault protein	Ribonucleoprotein complex; Nuclear envelope	Intracellular transport; Cellular response to drug/hypoxia	n.d.
MYBBP1A	MYB binding protein (P160) 1a	Nucleolus	Intracellular transport	n.d.
MYO1H	myosin IH	n.d.	n.d.	Nucleotide binding
NDUFA10	NADH dehydrogenase (ubiquinone) 1 alpha subcomplex, 10, 42kDa	Mitochondria; Mitochondria inner membrane; Mitochondria lumen; Mitochondria, NADH dehydrogenase complex (I)	Cellular Respiration	Oxidoreductase activity (NADH or NADPH); Nucleotide binding
NDUFB10	NADH dehydrogenase (ubiquinone) 1 beta subcomplex, 10, 22kDa	Mitochondria; Mitochondria inner membrane; Mitochondria, NADH dehydrogenase complex (I)	Cellular Respiration	Oxidoreductase activity (NADH or NADPH)
NDUFB6	NADH dehydrogenase (ubiquinone) 1 beta subcomplex, 6, 17kDa	Mitochondria; Mitochondria inner membrane; Mitochondria, NADH dehydrogenase complex (I)	Cellular Respiration	Oxidoreductase activity (NADH or NADPH)
NDUFB9	NADH dehydrogenase (ubiquinone) 1 beta subcomplex, 9, 22kDa	Mitochondria; Mitochondria inner membrane; Mitochondria, NADH dehydrogenase complex (I)	Cellular Respiration	Oxidoreductase activity (NADH or NADPH)
NDUFS1	NADH dehydrogenase (ubiquinone) Fe-S protein 1, 75kDa (NADH-coenzyme Q reductase)	Mitochondria; Mitochondria inner membrane; Mitochondria outer membrane; Mitochondria, NADH dehydrogenase complex (I)	Cellular Respiration; Cellular homeostasis	Oxidoreductase activity (NADH or NADPH); Electron carrier activity/iron ion binding
NDUFS6	NADH dehydrogenase (ubiquinone) Fe-S protein 6, 13kDa (NADH-coenzyme Q reductase)	Mitochondria; Mitochondria inner membrane; Mitochondria, NADH dehydrogenase complex (I)	Cellular Respiration	Oxidoreductase activity (NADH or NADPH); Electron carrier activity/iron ion binding
NDUFS8	NADH dehydrogenase (ubiquinone) Fe-S protein 8, 23kDa (NADH-coenzyme Q reductase)	Mitochondria; Mitochondria inner membrane; Mitochondria, NADH dehydrogenase complex (I)	Cellular Respiration; Cellular response to stress (oxidative); Mitochondrion organization; Macromolecular complex subunit organization	Oxidoreductase activity (NADH or NADPH); Electron carrier activity/iron ion binding
NPEPPS	hypothetical protein FLJ11822; aminopeptidase puromycin sensitive	n.d.	n.d.	n.d.
NPTN	neuroplastin	n.d.	n.d.	n.d.
NQO1	NAD(P)H dehydrogenase, quinone 1	n.d.	Cellular Respiration; Cellular response to stress (oxidative); Regulation of cellular protein metabolic process (ubiquitination); Nitrogen compound biosynthetic process; Apoptosis (positive regulation)	Oxidoreductase activity (NADH or NADPH); Electron carrier activity/iron ion binding
NSUN2	NOL1/NOP2/Sun domain family, member 2	Nucleolus	RNA processing	RNA binding
NUP205	nucleoporin 205kDa	Nuclear envelope	Intracellular transport; Macromolecular complex subunit organization	n.d.
OTOA	otoancorin	n.d.	n.d.	n.d.
P4HA2	prolyl 4-hydroxylase, alpha polypeptide II	Endoplasmic reticulum (ER)	Cellular Respiration	Electron carrier activity/iron ion binding; Carboxylic acid binding
PDXP	pyridoxal (pyridoxine, vitamin B6) phosphatase	n.d.	n.d.	n.d.
PFKP	phosphofructokinase, platelet	n.d.	Cellular Respiration; Cellular homeostasis; Macromolecular complex subunit organization	Nucleotide binding
PGAM5	phosphoglycerate mutase family member 5	n.d.	n.d.	n.d.
PIGR	polymeric immunoglobulin receptor	n.d.	n.d.	n.d.
PIN4	protein (peptidylprolyl cis/trans isomerase) NIMA-interacting, 4 (parvulin)	Mitochondria; Mitochondria lumen; Ribonucleoprotein complex; Nucleolus	RNA processing	Structure-specific DNA binding
PLOD2	procollagen-lysine, 2-oxoglutarate 5-dioxygenase 2	Endoplasmic reticulum (ER)	Cellular Respiration; Cellular response to drug/hypoxia	Electron carrier activity/iron ion binding; Carboxylic acid binding
POR	P450 (cytochrome) oxidoreductase	Endoplasmic reticulum (ER); Vesicles	Cellular Respiration	Oxidoreductase activity (NADH or NADPH); Electron carrier activity/iron ion binding; Nucleotide binding
PREX1	phosphatidylinositol-3,4,5-trisphosphate-dependent Rac exchange factor 1	n.d.	Macromolecular complex subunit organization; Apoptosis (positive regulation)	n.d.
PRR5	Rho GTPase activating protein 8; proline rich 5 (renal); PRR5-ARHGAP8 fusion	n.d.	n.d.	n.d.
PRSS1	protease, serine, 1 (trypsin 1); trypsinogen C	n.d.	n.d.	n.d.
PSMA3	proteasome (prosome, macropain) subunit, alpha type, 3	Proteasome complex	Regulation of cellular protein metabolic process (ubiquitination)	n.d.
PSMC6	proteasome (prosome, macropain) 26S subunit, ATPase, 6	Proteasome complex	Regulation of cellular protein metabolic process (ubiquitination)	Nucleotide binding; ATPase activity
PSMD12	proteasome (prosome, macropain) 26S subunit, non-ATPase, 12	Proteasome complex	Regulation of cellular protein metabolic process (ubiquitination)	n.d.
PSMD4	proteasome (prosome, macropain) 26S subunit, non-ATPase, 4	Proteasome complex	Regulation of cellular protein metabolic process (ubiquitination)	n.d.
PSMD7	proteasome (prosome, macropain) 26S subunit, non-ATPase, 7	Proteasome complex	Regulation of cellular protein metabolic process (ubiquitination)	n.d.
PSMD9	proteasome (prosome, macropain) 26S subunit, non-ATPase, 9	Proteasome complex	Regulation of cellular protein metabolic process (ubiquitination)	n.d.
PTPLAD1	protein tyrosine phosphatase-like A domain containing 1	n.d.	Cellular response to stress (oxidative); Regulation of cellular protein metabolic process (ubiquitination)	n.d.
PTRH2	peptidyl-tRNA hydrolase 2	Mitochondria	Translation	n.d.
PYCR1	pyrroline-5-carboxylate reductase 1	Mitochondria	Cellular Respiration; Cellular response to stress (oxidative); Nitrogen compound biosynthetic process	n.d.
RAB14	RAB14, member RAS oncogene family	Endoplasmic reticulum (ER)	Intracellular transport	Nucleotide binding; GTPase activity/GTP binding
RAB1A	RAB1A, member RAS oncogene family	Endoplasmic reticulum (ER)	Intracellular transport	Nucleotide binding; GTPase activity/GTP binding
RAB2A	RAB2A, member RAS oncogene family	Endoplasmic reticulum (ER)	Intracellular transport	Nucleotide binding; GTPase activity/GTP binding
RAB8A	RAB8A, member RAS oncogene family	n.d.	Intracellular transport	Nucleotide binding; GTPase activity/GTP binding
RAD23B	RAD23 homolog B (S. cerevisiae)	Proteasome complex	Cellular response to stress (oxidative); Regulation of cellular protein metabolic process (ubiquitination)	Structure-specific DNA binding
RAN	RAN, member RAS oncogene family	Nuclear envelope	Intracellular transport	Nucleotide binding; GTPase activity/GTP binding
RBM14	RNA binding motif protein 14; RNA binding motif protein 4	Ribonucleoprotein complex; Nucleolus	Cellular response to stress (oxidative); RNA processing	RNA binding; Nucleotide binding
RBM28	RNA binding motif protein 28	Ribonucleoprotein complex; Nucleolus	RNA processing	RNA binding; Nucleotide binding
RBM47	RNA binding motif protein 47	n.d.	n.d.	RNA binding
RBM7	RNA binding motif protein 7	n.d.	n.d.	RNA binding; Nucleotide binding
RBM8A	RNA binding motif protein 8A	Ribonucleoprotein complex	Regulation of cellular protein metabolic process (ubiquitination); RNA processing	RNA binding; Nucleotide binding
RDX	radixin	n.d.	Intracellular transport	n.d.
RECQL	RecQ protein-like (DNA helicase Q1-like)	n.d.	Cellular response to stress (oxidative)	Structure-specific DNA binding; Nucleotide binding; ATPase activity
REEP5	receptor accessory protein 5	n.d.	n.d.	n.d.
RPL10	ribosomal protein L10; ribosomal protein L10 pseudogene 15; ribosomal protein L10 pseudogene 6; ribosomal protein L10 pseudogene 16; ribosomal protein L10 pseudogene 9	Ribonucleoprotein complex; Ribosome; Ribosome, large subunit; Endoplasmic reticulum (ER)	Translation	RNA binding
RPL13A	ribosomal protein L13a pseudogene 7; ribosomal protein L13a pseudogene 5; ribosomal protein L13a pseudogene 16; ribosomal protein L13a; ribosomal protein L13a pseudogene 18	Ribonucleoprotein complex; Ribosome; Ribosome, large subunit	Translation	RNA binding
RPL14	ribosomal protein L14	Ribonucleoprotein complex; Ribosome; Ribosome, large subunit	Translation; RNA processing	RNA binding
RPL17	ribosomal protein L17 pseudogene 22; ribosomal protein L17 pseudogene 36; ribosomal protein L17 pseudogene 20; similar to ribosomal protein L17; ribosomal protein L17 pseudogene 33; ribosomal protein L17 pseudogene 34; ribosomal protein L17 pseudogene 9; ribosomal protein L17; ribosomal protein L17 pseudogene 18; ribosomal protein L17 pseudogene 7; ribosomal protein L17 pseudogene 39	Ribonucleoprotein complex; Ribosome; Ribosome, large subunit	Translation	RNA binding
RPL18A	ribosomal protein L18a pseudogene 6; ribosomal protein L18a	Ribonucleoprotein complex; Ribosome; Ribosome, large subunit	Translation	RNA binding
RPL19	ribosomal protein L19; ribosomal protein L19 pseudogene 12	Ribonucleoprotein complex; Ribosome; Ribosome, large subunit	Translation	RNA binding
RPL21	ribosomal protein L21 pseudogene 134; ribosomal protein L21 pseudogene 80; ribosomal protein L21 pseudogene 20; ribosomal protein L21 pseudogene 46; ribosomal protein L21 pseudogene 45; ribosomal protein L21 pseudogene 131; ribosomal protein L21 pseudogene 16; ribosomal protein L21 pseudogene 53; ribosomal protein L21 pseudogene 120; ribosomal protein L21 pseudogene 37; ribosomal protein L21 pseu…	Ribonucleoprotein complex; Ribosome; Ribosome, large subunit	Translation	RNA binding
RPL8	ribosomal protein L8; ribosomal protein L8 pseudogene 2	Ribonucleoprotein complex; Ribosome; Ribosome, large subunit	Translation	RNA binding
RPS2	ribosomal protein S2 pseudogene 8; ribosomal protein S2 pseudogene 11; ribosomal protein S2 pseudogene 5; ribosomal protein S2 pseudogene 12; ribosomal protein S2 pseudogene 51; ribosomal protein S2 pseudogene 17; ribosomal protein S2 pseudogene 55; ribosomal protein S2 pseudogene 20; ribosomal protein S2	Ribonucleoprotein complex; Ribosome; Ribosome, small subunit; Nucleolus	Translation	RNA binding
RPS24	ribosomal protein S24	Ribonucleoprotein complex; Ribosome; Ribosome, small subunit	Translation; Cellular homeostasis; RNA processing	RNA binding; Nucleotide binding
RRAS	related RAS viral (r-ras) oncogene homolog	n.d.	n.d.	Nucleotide binding; GTPase activity/GTP binding
RYR2	ryanodine receptor 2 (cardiac)	Endoplasmic reticulum (ER)	Cellular homeostasis; Intracellular transport; Macromolecular complex subunit organization; Apoptosis (positive regulation); Cellular response to drug/hypoxia	n.d.
S100A4	S100 calcium binding protein A4	Nucleolus	n.d.	n.d.
SAFB	scaffold attachment factor B	Nucleolus	n.d.	RNA binding; Structure-specific DNA binding; Nucleotide binding
SARS2	seryl-tRNA synthetase 2, mitochondrial	Mitochondria; Mitochondria lumen	Translation	Nucleotide binding
SCO2	SCO cytochrome oxidase deficient homolog 2 (yeast)	Mitochondria; Mitochondria inner membrane	Cellular Respiration; Cellular homeostasis; Macromolecular complex subunit organization	n.d.
SEC23B	Sec23 homolog B (S. cerevisiae)	ER-Golgi; Endoplasmic reticulum (ER)	Intracellular transport	n.d.
SEC61B	Sec61 beta subunit	Endoplasmic reticulum (ER)	Regulation of cellular protein metabolic process (ubiquitination); Intracellular transport	n.d.
SFN	stratifin	n.d.	Cellular response to stress (oxidative); Regulation of cellular protein metabolic process (ubiquitination); Mitochondrion organization; Apoptosis (positive regulation)	n.d.
SGIP1	SH3-domain GRB2-like (endophilin) interacting protein 1	n.d.	n.d.	n.d.
SKIV2L2	superkiller viralicidic activity 2-like 2 (S. cerevisiae)	Ribonucleoprotein complex; Nucleolus	RNA processing	Nucleotide binding; ATPase activity
SKP1	S-phase kinase-associated protein 1	n.d.	Regulation of cellular protein metabolic process (ubiquitination)	n.d.
SLC25A10	solute carrier family 25 (mitochondrial carrier; dicarboxylate transporter), member 10	Mitochondria; Mitochondria inner membrane	Intracellular transport	n.d.
SLC25A12	solute carrier family 25 (mitochondrial carrier, Aralar), member 12	Mitochondria; Mitochondria inner membrane	Cellular Respiration; Intracellular transport	n.d.
SLC2A12	solute carrier family 2 (facilitated glucose transporter), member 12	n.d.	n.d.	n.d.
SLC7A5	solute carrier family 7 (cationic amino acid transporter, y+ system), member 5	n.d.	n.d.	n.d.
SLC9A3R1	solute carrier family 9 (sodium/hydrogen exchanger), member 3 regulator 1	n.d.	Cellular homeostasis; Macromolecular complex subunit organization	n.d.
SMARCC2	SWI/SNF related, matrix associated, actin dependent regulator of chromatin, subfamily c, member 2	Nucleolus	n.d.	n.d.
SNRPF	small nuclear ribonucleoprotein polypeptide F	Ribonucleoprotein complex	Macromolecular complex subunit organization; RNA processing	RNA binding
SNW1	SNW domain containing 1	Ribonucleoprotein complex; Nucleolus	RNA processing	n.d.
SOD2	superoxide dismutase 2, mitochondrial	Mitochondria; Mitochondria inner membrane; Mitochondria lumen	Cellular Respiration; Cellular response to stress (oxidative); Cellular homeostasis; Mitochondrion organization; Macromolecular complex subunit organization; Cellular response to drug/hypoxia	Oxidoreductase activity (sulfur group of donors)
SPCS3	signal peptidase complex subunit 3 homolog (S. cerevisiae)	Endoplasmic reticulum (ER); Vesicles	n.d.	n.d.
SRPRB	signal recognition particle receptor, B subunit	Ribonucleoprotein complex; Endoplasmic reticulum (ER)	n.d.	Nucleotide binding; GTPase activity/GTP binding
SRXN1	sulfiredoxin 1 homolog (S. cerevisiae)	n.d.	Cellular Respiration; Cellular response to stress (oxidative)	Nucleotide binding; Oxidoreductase activity (sulfur group of donors)
TAF15	TAF15 RNA polymerase II, TATA box binding protein (TBP)-associated factor, 68kDa	n.d.	n.d.	RNA binding; Nucleotide binding
TBCB	tubulin folding cofactor B	n.d.	n.d.	n.d.
TBRG4	transforming growth factor beta regulator 4	n.d.	n.d.	Nucleotide binding
TGM2	transglutaminase 2 (C polypeptide, protein-glutamine-gamma-glutamyltransferase)	Mitochondria	Cellular homeostasis; Macromolecular complex subunit organization; Apoptosis (positive regulation)	Nucleotide binding; GTPase activity/GTP binding
TIMM23	similar to translocase of inner mitochondrial membrane 23 (yeast) homolog	Mitochondria; Mitochondria inner membrane; Mitochondria outer membrane	Intracellular transport; Mitochondrion organization	n.d.
TMED10	transmembrane emp24-like trafficking protein 10 (yeast)	ER-Golgi; Vesicles	Intracellular transport	n.d.
TMED2	transmembrane emp24 domain trafficking protein 2	ER-Golgi; Vesicles	Intracellular transport	n.d.
TMEM205	transmembrane protein 205	n.d.	n.d.	n.d.
TMEM41B	transmembrane protein 41B	n.d.	n.d.	n.d.
TMEM97	transmembrane protein 97	n.d.	n.d.	n.d.
TMX2	thioredoxin-related transmembrane protein 2	n.d.	Cellular homeostasis	n.d.
TNPO1	transportin 1	Nuclear envelope	Intracellular transport; Macromolecular complex subunit organization	n.d.
TOP2A	topoisomerase (DNA) II alpha 170kDa	Nucleolus	Cellular response to stress (oxidative); Apoptosis (positive regulation)	Nucleotide binding; ATPase activity
TPM1	tropomyosin 1 (alpha)	n.d.	Cellular response to stress (oxidative); Intracellular transport	RNA binding
TPM2	tropomyosin 2 (beta)	n.d.	n.d.	RNA binding
TST	thiosulfate sulfurtransferase (rhodanese)	Mitochondria; Mitochondria inner membrane; Mitochondria lumen	n.d.	n.d.
TXN	thioredoxin	Mitochondria	Cellular Respiration; Cellular homeostasis	n.d.
TXNDC11	thioredoxin domain containing 11	Endoplasmic reticulum (ER)	Cellular homeostasis	n.d.
TXNDC12	thioredoxin domain containing 12 (endoplasmic reticulum)	Mitochondria; Mitochondria outer membrane; Endoplasmic reticulum (ER)	Cellular Respiration; Cellular response to stress (oxidative); Cellular homeostasis; Apoptosis (positive regulation)	Electron carrier activity/iron ion binding; Nucleotide binding; Oxidoreductase activity (sulfur group of donors)
TXNRD1	thioredoxin reductase 1; hypothetical LOC100130902	n.d.	Cellular Respiration; Cellular homeostasis	Oxidoreductase activity (NADH or NADPH); Electron carrier activity/iron ion binding; Nucleotide binding; Oxidoreductase activity (sulfur group of donors)
UNC45A	unc-45 homolog A (C. elegans)	n.d.	n.d.	n.d.
USP35	ubiquitin specific peptidase 35	n.d.	Regulation of cellular protein metabolic process (ubiquitination)	n.d.
USP39	ubiquitin specific peptidase 39	n.d.	Regulation of cellular protein metabolic process (ubiquitination); Macromolecular complex subunit organization; RNA processing	n.d.
UTS2	urotensin 2	n.d.	n.d.	n.d.
VAMP7	vesicle-associated membrane protein 7	Endoplasmic reticulum (ER)	Intracellular transport	n.d.
VDAC3	voltage-dependent anion channel 3	Mitochondria; Mitochondria inner membrane; Mitochondria intermembrane space; Vesicles	n.d.	Nucleotide binding
WBP11	WW domain binding protein 11	n.d.	RNA processing	Structure-specific DNA binding
WDR66	WD repeat domain 66	n.d.	n.d.	n.d.
ZNF462	zinc finger protein 462	n.d.	Regulation of cellular protein metabolic process (ubiquitination)	n.d.
ZNF846	zinc finger protein 846	n.d.	n.d.	n.d.
