# Supplementary material for: From Proteomic Analysis to Potential Therapeutic Targets: Functional Profile of Two Lung Cancer Cell Lines, A549 and SW900, Widely Studied in Pre-Clinical Research
Source: PLoS One. 2016 Nov 4;11(11):e0165973. doi: 10.1371/journal.pone.0165973 (PMC5096714; doi:10.1371/journal.pone.0165973)
Supplement: S3 Table — (XLSX) [file pone.0165973.s006.xlsx]

## Sheet: SW900 GOs
S3 Table: SW900-specific genes mapped by DAVID and corresponding GOs terms (cellular component, biological process and molecular function) associated considering a p-value of 0.05
HGNC	Gene Name	Cellular Component	Biological Process	Molecular Function
ABHD12	abhydrolase domain containing 12	n.d.	n.d.	n.d.
ACADM	acyl-Coenzyme A dehydrogenase, C-4 to C-12 straight chain	Mitochondria; Mitochondria lumen	n.d.	Nucleotide binding
ACBD3	acyl-Coenzyme A binding domain containing 3	Mitochondria	n.d.	n.d.
ACIN1	apoptotic chromatin condensation inducer 1	Nuclear lumen	Apoptosis (negative regulation)	Nucleotide binding; ATPase activity; Enzyme binding
BAG3	BCL2-associated athanogene 3	n.d.	Apoptosis (negative regulation)	n.d.
ACTN1	actinin, alpha 1	Cytoskeleton; Nuclear lumen; Cell projection; Focal adhesion	Cytoskeleton organization	Cytoskeletal protein binding
ACTR2	ARP2 actin-related protein 2 homolog (yeast)	Cytoskeleton; Cytoskeleton, actin; Cell projection	n.d.	Cytoskeletal protein binding; Nucleotide binding
ACTR3	ARP3 actin-related protein 3 homolog (yeast)	Cytoskeleton; Cytoskeleton, actin; Cell projection, Lamellipodium	Cellular response to organic substance; Cytoskeleton organization	Cytoskeletal protein binding; Nucleotide binding
AHNAK2	AHNAK nucleoprotein 2	n.d.	n.d.	n.d.
AHSA1	AHA1, activator of heat shock 90kDa protein ATPase homolog 1 (yeast)	n.d.	n.d.	n.d.
ALDH2	aldehyde dehydrogenase 2 family (mitochondrial)	Mitochondria; Mitochondria lumen	Cellular response to organic substance	n.d.
APOC3	apolipoprotein C-III	n.d.	Macromolecular complex subunit organization	n.d.
APRT	adenine phosphoribosyltransferase	n.d.	n.d.	Nucleotide binding
ARPC3	similar to actin related protein 2/3 complex subunit 3; hypothetical LOC729841; actin related protein 2/3 complex, subunit 3, 21kDa	Cytoskeleton; Cytoskeleton, actin; Cell projection, Lamellipodium	Cytoskeleton organization	Cytoskeletal protein binding; RNA binding
ATAD3B	similar to AAA-ATPase TOB3; ATPase family, AAA domain containing 3B	n.d.	n.d.	Nucleotide binding
ATP1B1	ATPase, Na+/K+ transporting, beta 1 polypeptide	n.d.	n.d.	Nucleotide binding; ATPase activity
ATP5D	ATP synthase, H+ transporting, mitochondrial F1 complex, delta subunit	Mitochondria; Mitochondria inner membrane; Mitochondria lumen	Cellular response to inorganic substance; Cellular respiration; Mitochondrion organization	Nucleotide binding; ATPase activity
ATP5I	ATP synthase, H+ transporting, mitochondrial F0 complex, subunit E	Mitochondria; Mitochondria inner membrane	Cellular respiration	Nucleotide binding; ATPase activity
AVL9	AVL9 homolog (S. cerevisiase)	n.d.	n.d.	n.d.
B2M	beta-2-microglobulin	Endosome membrane	Cellular response to organic substance	n.d.
CLPTM1L	CLPTM1-like	n.d.	Apoptosis (negative regulation)	n.d.
BAZ2B	bromodomain adjacent to zinc finger domain, 2B	n.d.	n.d.	n.d.
BCS1L	BCS1-like (yeast)	Mitochondria; Mitochondria inner membrane; Mitochondria, respiratory chain	Macromolecular complex subunit organization; Mitochondrion organization	Nucleotide binding
BLVRA	biliverdin reductase A	n.d.	Cellular respiration	n.d.
BSG	basigin (Ok blood group)	Mitochondria	Cellular response to inorganic substance; Cellular response to organic substance	n.d.
CAPZB	capping protein (actin filament) muscle Z-line, beta	Cytoskeleton; Cytoskeleton, actin; Cell projection, Lamellipodium	Cytoskeleton organization	Cytoskeletal protein binding
CD109	CD109 molecule	n.d.	n.d.	n.d.
CD63	CD63 molecule	Lysosome; Endosome membrane	n.d.	n.d.
CDC37	cell division cycle 37 homolog (S. cerevisiae)	n.d.	Mitochondrion organization	n.d.
CFTR	cystic fibrosis transmembrane conductance regulator (ATP-binding cassette sub-family C, member 7)	n.d.	Cellular response to organic substance	Nucleotide binding; ATPase activity
CHD4	chromodomain helicase DNA binding protein 4	Nuclear lumen; Nuclear lumen, chromatin remodeling complex; Nuclear lumen, transcriptional repressor complex; Nuclear lumen, histone deacetylase NuRD complex	Macromolecular complex subunit organization	Nucleotide binding; ATPase activity
CHMP6	chromatin modifying protein 6	Endosome membrane	n.d.	n.d.
CIRBP	cold inducible RNA binding protein	Nuclear lumen	n.d.	Nucleotide binding
CISD1	CDGSH iron sulfur domain 1	Mitochondria; Mitochondria outer membrane	n.d.	n.d.
CLIC1	chloride intracellular channel 1	Nuclear envelope; Cell projection	Cellular response to organic substance	n.d.
ECE1	endothelin converting enzyme 1	Endosome membrane	Apoptosis (negative regulation)	n.d.
COTL1	coactosin-like 1 (Dictyostelium)	Cytoskeleton	n.d.	Cytoskeletal protein binding; Enzyme binding
CPNE7	copine VII	n.d.	n.d.	n.d.
CPSF1	cleavage and polyadenylation specific factor 1, 160kDa	Nuclear lumen	RNA processing	RNA binding
FKBP8	FK506 binding protein 8, 38kDa	Mitochondria	Apoptosis (negative regulation)	n.d.
CSNK2A1	casein kinase 2, alpha 1 polypeptide pseudogene; casein kinase 2, alpha 1 polypeptide	Nuclear lumen; Nuclear lumen, chromatin remodeling complex; Nuclear lumen, transcriptional repressor complex; Nuclear lumen, histone deacetylase NuRD complex	n.d.	Nucleotide binding
MYO18A	myosin XVIIIA	Cytoskeleton; Cytoskeleton, actin; Nuclear lumen; ER-Golgi	Apoptosis (negative regulation)	Nucleotide binding; ATPase activity
CTNND1	catenin (cadherin-associated protein), delta 1	Cell projection, Lamellipodium	n.d.	n.d.
CTSA	cathepsin A	Mitochondria; Lysosome	Mitochondrion organization	n.d.
CTSC	cathepsin C	Lysosome	Cellular response to organic substance	n.d.
CUTA	cutA divalent cation tolerance homolog (E. coli)	n.d.	Macromolecular complex subunit organization; Cellular response to inorganic substance	Enzyme binding; Thyroid hormone receptor binding
CYB5R3	cytochrome b5 reductase 3	Mitochondria; Mitochondria inner membrane; Mitochondria outer membrane	n.d.	Oxidoreductase activity (NADH or NADPH)
DARS	aspartyl-tRNA synthetase	n.d.	Translation; Macromolecular complex subunit organization; tRNA aminoacylation for protein translation	Nucleotide binding; Aminoacyl-tRNA ligase activity
DBI	diazepam binding inhibitor (GABA receptor modulator, acyl-Coenzyme A binding protein)	n.d.	n.d.	n.d.
DBN1	drebrin 1	Cytoskeleton; Cytoskeleton, actin; Cell projection	Cytoskeleton organization	Cytoskeletal protein binding
DBNL	drebrin-like	Cytoskeleton; Cell projection, Lamellipodium	n.d.	Cytoskeletal protein binding
DCTN2	dynactin 2 (p50)	Cytoskeleton; Cytoskeleton, actin; Cytoskeleton; microtubules; Cell projection	Cytoskeleton organization	n.d.
DDOST	dolichyl-diphosphooligosaccharide-protein glycosyltransferase	n.d.	Cellular response to organic substance	n.d.
DDRGK1	DDRGK domain containing 1	n.d.	n.d.	n.d.
DDX1	DEAD (Asp-Glu-Ala-Asp) box polypeptide 1	Ribonucleoprotein complex	Macromolecular complex subunit organization; RNA processing	Nucleotide binding; ATPase activity; RNA binding
DDX24	DEAD (Asp-Glu-Ala-Asp) box polypeptide 24	Nuclear lumen	n.d.	Nucleotide binding; ATPase activity; RNA binding
DHX8	DEAH (Asp-Glu-Ala-His) box polypeptide 8	Ribonucleoprotein complex; Nuclear lumen, spliceosome	RNA processing	Nucleotide binding; ATPase activity; RNA binding
DNAH12	dynein, axonemal, heavy chain 12	Cytoskeleton; Cytoskeleton; microtubules; Cell projection	n.d.	Nucleotide binding; ATPase activity
SQSTM1	sequestosome 1	Nuclear lumen	Apoptosis (negative regulation)	Enzyme binding
DNAJB11	DnaJ (Hsp40) homolog, subfamily B, member 11	n.d.	RNA processing	n.d.
DNAJC19	similar to translocase of the inner mitochondrial membrane 14; DnaJ (Hsp40) homolog, subfamily C, member 19	Mitochondria; Mitochondria inner membrane	Mitochondrion organization	n.d.
WFS1	Wolfram syndrome 1 (wolframin)	Cell projection	Apoptosis (negative regulation)	Enzyme binding
DSTN	destrin (actin depolymerizing factor)	Cytoskeleton; Cytoskeleton, actin	Macromolecular complex subunit organization; Cytoskeleton organization	Cytoskeletal protein binding
XRCC5	X-ray repair complementing defective repair in Chinese hamster cells 5 (double-strand-break rejoining)	Nuclear lumen	Apoptosis (negative regulation)	Nucleotide binding; ATPase activity
DNM1L	dynamin 1-like	Mitochondria; Mitochondria outer membrane	Apoptosis (negative regulation); Mitochondrion organization	Nucleotide binding; GTPase activity
FIS1	fission 1 (mitochondrial outer membrane) homolog (S. cerevisiae)	Mitochondria; Mitochondria outer membrane	Apoptosis (negative regulation); Mitochondrion organization	n.d.
EEF1B2	eukaryotic translation elongation factor 1 beta 2; eukaryotic translation elongation factor 1 beta 2-like	n.d.	Translation	Translation factor activity/nucleic acid binding
EFTUD2	elongation factor Tu GTP binding domain containing 2	Ribonucleoprotein complex; Nuclear lumen; spliceosome	RNA processing	Nucleotide binding; GTPase activity
SH3GLB1	SH3-domain GRB2-like endophilin B1	Mitochondria; Mitochondria outer membrane	Apoptosis (negative regulation); Mitochondrion organization	n.d.
EIF3B	eukaryotic translation initiation factor 3, subunit B	n.d.	Translation	RNA binding; Translation factor activity/nucleic acid binding; Nucleotide binding
EIF3F	eukaryotic translation initiation factor 3, subunit F; similar to hCG2040283	n.d.	Translation	Translation factor activity/nucleic acid binding
EIF4G1	eukaryotic translation initiation factor 4 gamma, 1	n.d.	Translation	Translation factor activity/nucleic acid binding; RNA binding
EIF6	eukaryotic translation initiation factor 6	Cytoskeleton; Nuclear lumen; Nuclear envelope	Translation; Macromolecular complex subunit organization	Translation factor activity/nucleic acid binding
ENO2	enolase 2 (gamma, neuronal)	n.d.	Cellular respiration; Cellular response to organic substance	n.d.
EPHA2	EPH receptor A2	n.d.	n.d.	Nucleotide binding
EPRS	glutamyl-prolyl-tRNA synthetase	n.d.	Translation; Macromolecular complex subunit organization; tRNA aminoacylation for protein translation	Nucleotide binding; Aminoacyl-tRNA ligase activity; RNA binding
FAF2	Fas associated factor family member 2	n.d.	n.d.	n.d.
FAH	fumarylacetoacetate hydrolase (fumarylacetoacetase)	n.d.	n.d.	n.d.
FAM3C	family with sequence similarity 3, member C	n.d.	n.d.	n.d.
FH	fumarate hydratase	Mitochondria; Mitochondria lumen	Cellular respiration	n.d.
PPT1	palmitoyl-protein thioesterase 1	Cell projection; Lysosome	Cellular respiration; Apoptosis (negative regulation)	n.d.
FKBP2	FK506 binding protein 2, 13kDa	n.d.	n.d.	n.d.
FKBP3	FK506 binding protein 3, 25kDa	n.d.	n.d.	n.d.
TSPO	translocator protein (18kDa)	Mitochondria; Mitochondria outer membrane	Cellular respiration; Apoptosis (negative regulation); Mitochondrion organization	n.d.
FLNC	filamin C, gamma (actin binding protein 280)	Cytoskeleton	n.d.	Cytoskeletal protein binding
FSCN1	fascin homolog 1, actin-bundling protein (Strongylocentrotus purpuratus)	Cytoskeleton; Cytoskeleton, actin; Cell projection	Cytoskeleton organization	Cytoskeletal protein binding
FTCD	formiminotransferase cyclodeaminase	n.d.	Cellular respiration	n.d.
GATAD2A	GATA zinc finger domain containing 2A	Nuclear lumen; Nuclear lumen, chromatin remodeling complex; Nuclear lumen, transcriptional repressor complex; Nuclear lumen, histone deacetylase NuRD complex	n.d.	n.d.
GBE1	glucan (1,4-alpha-), branching enzyme 1	n.d.	Cellular respiration	n.d.
GCN1L1	GCN1 general control of amino-acid synthesis 1-like 1 (yeast)	Ribonucleoprotein complex; Ribosome	n.d.	Translation factor activity/nucleic acid binding
GDF3	growth differentiation factor 3	n.d.	n.d.	n.d.
GDI1	GDP dissociation inhibitor 1	n.d.	n.d.	n.d.
GFM1	G elongation factor, mitochondrial 1	Mitochondria	Translation; Mitochondrion organization	Translation factor activity/nucleic acid binding; Nucleotide binding; GTPase activity
GLOD4	glyoxalase domain containing 4	Mitochondria	n.d.	n.d.
GNAI2	guanine nucleotide binding protein (G protein), alpha inhibiting activity polypeptide 2	n.d.	n.d.	Nucleotide binding; GTPase activity
GNB1	guanine nucleotide binding protein (G protein), beta polypeptide 1	Cell projection	Cellular response to organic substance	GTPase activity
GOT1	glutamic-oxaloacetic transaminase 1, soluble (aspartate aminotransferase 1)	Cell projection; Lysosome	Cellular respiration; Cellular response to organic substance	n.d.
GRWD1	glutamate-rich WD repeat containing 1	Nuclear lumen	n.d.	n.d.
SOD1	superoxide dismutase 1, soluble	Mitochondria; Mitochondria lumen; Cell projection	Cellular response to inorganic substance; Cellular respiration; Cellular response to organic substance; Cytoskeleton organization; Apoptosis (negative regulation)	Enzyme binding
GTF2F1	general transcription factor IIF, polypeptide 1, 74kDa	Nuclear lumen	Macromolecular complex subunit organization; RNA processing	n.d.
GTF2I	general transcription factor II, i; general transcription factor II, i, pseudogene	n.d.	Macromolecular complex subunit organization	n.d.
HBB	hemoglobin, beta	n.d.	n.d.	n.d.
HDGF	hepatoma-derived growth factor (high-mobility group protein 1-like)	n.d.	n.d.	Nucleotide binding
HDGFRP2	hepatoma-derived growth factor-related protein 2	n.d.	n.d.	n.d.
HIST1H2AC	histone cluster 1, H2ac	n.d.	Macromolecular complex subunit organization	n.d.
HIST1H2BB	histone cluster 1, H2bb	n.d.	Macromolecular complex subunit organization	n.d.
HK1	hexokinase 1	Mitochondria; Mitochondria outer membrane	Cellular respiration	Nucleotide binding
HLA-A	major histocompatibility complex, class I, A	Endosome membrane	n.d.	n.d.
HLA-B	major histocompatibility complex, class I, C; major histocompatibility complex, class I, B	n.d.	n.d.	n.d.
HMGA2	high mobility group AT-hook 2	n.d.	n.d.	n.d.
HPCAL1	hippocalcin-like 1	n.d.	n.d.	n.d.
HSD17B4	hydroxysteroid (17-beta) dehydrogenase 4	Mitochondria	n.d.	n.d.
IGF2R	insulin-like growth factor 2 receptor	Nuclear envelope; Lysosome	n.d.	Enzyme binding
IPO9	importin 9	Nuclear envelope	Macromolecular complex subunit organization; Mitochondrion organization	Enzyme binding
IRF2BP2	interferon regulatory factor 2 binding protein 2	n.d.	n.d.	n.d.
ISG15	ISG15 ubiquitin-like modifier	n.d.	n.d.	n.d.
ITGA2	integrin, alpha 2 (CD49B, alpha 2 subunit of VLA-2 receptor)	Cell projection; Focal adhesion	Cellular response to organic substance	n.d.
JMJD1C	jumonji domain containing 1C	n.d.	n.d.	Thyroid hormone receptor binding
KARS	lysyl-tRNA synthetase	Mitochondria; Mitochondria lumen	Translation; tRNA aminoacylation for protein translation	Nucleotide binding; Aminoacyl-tRNA ligase activity
KIAA1715	KIAA1715	n.d.	n.d.	n.d.
KIF5B	kinesin family member 5B	Cytoskeleton; Cytoskeleton; microtubules; Cell projection	n.d.	Cytoskeletal protein binding; Nucleotide binding
KLHL28	kelch-like 28 (Drosophila)	n.d.	n.d.	n.d.
KNG1	kininogen 1	n.d.	n.d.	n.d.
KRT14	keratin 14	Cytoskeleton	Cellular response to inorganic substance; Cytoskeleton organization	RNA binding
KRT19	keratin 19	Cytoskeleton	Cellular response to organic substance; Cytoskeleton organization	RNA binding
KTN1	kinectin 1 (kinesin receptor)	n.d.	n.d.	n.d.
L2HGDH	L-2-hydroxyglutarate dehydrogenase	Mitochondria; Mitochondria inner membrane	n.d.	n.d.
LAMP1	lysosomal-associated membrane protein 1	Lysosome	n.d.	n.d.
LAP3	leucine aminopeptidase 3	Mitochondria	n.d.	n.d.
LASP1	LIM and SH3 protein 1	Cytoskeleton; Cytoskeleton, actin; Focal adhesion	Cytoskeleton organization	Cytoskeletal protein binding
LBR	lamin B receptor	Nuclear envelope	n.d.	n.d.
LMAN2	lectin, mannose-binding 2	ER-Golgi	n.d.	n.d.
LSM2	LSM2 homolog, U6 small nuclear RNA associated (S. cerevisiae)	Ribonucleoprotein complex; Nuclear lumen, spliceosome	RNA processing	Enzyme binding; RNA binding
MAP1B	microtubule-associated protein 1B	Cytoskeleton; Cytoskeleton, microtubules; Cell projection	Cellular response to inorganic substance; Cellular response to organic substance; Cytoskeleton organization	Cytoskeletal protein binding; RNA binding
MAP6	microtubule-associated protein 6	Cytoskeleton; Cytoskeleton; microtubules	n.d.	Cytoskeletal protein binding
MARCKS	myristoylated alanine-rich protein kinase C substrate	Cytoskeleton; Cytoskeleton, actin	n.d.	Cytoskeletal protein binding; Enzyme binding
MARCKSL1	MARCKS-like 1	n.d.	n.d.	n.d.
MCAM	melanoma cell adhesion molecule	n.d.	n.d.	n.d.
MCM2	minichromosome maintenance complex component 2	Nuclear lumen	Macromolecular complex subunit organization	Nucleotide binding
MED13	mediator complex subunit 13	Nuclear lumen	Macromolecular complex subunit organization	Thyroid hormone receptor binding
MRPL13	mitochondrial ribosomal protein L13	Mitochondria; Mitochondria lumen; Ribonucleoprotein complex; Ribosome; Ribosome, large subunit	Translation	RNA binding
MRPL15	mitochondrial ribosomal protein L15	Mitochondria; Ribonucleoprotein complex; Ribosome; Ribosome, large subunit	Translation	RNA binding
PRDX2	peroxiredoxin 2	n.d.	Cellular response to inorganic substance; Cellular response to organic substance; Apoptosis (negative regulation)	n.d.
MTA2	metastasis associated 1 family, member 2	Nuclear lumen; Nuclear lumen, chromatin remodeling complex; Nuclear lumen, transcriptional repressor complex; Nuclear lumen, histone deacetylase NuRD complex	Macromolecular complex subunit organization	n.d.
MTX1	metaxin 1	Mitochondria; Mitochondria inner membrane; Mitochondria outer membrane	Mitochondrion organization	n.d.
MYBPC3	myosin binding protein C, cardiac	Cytoskeleton; Cytoskeleton, actin	Cytoskeleton organization	Cytoskeletal protein binding; RNA binding
MYH14	myosin, heavy chain 14	Cytoskeleton; Cytoskeleton, actin; Cell projection	Cytoskeleton organization	Cytoskeletal protein binding; Nucleotide binding; ATPase activity
THBS1	thrombospondin 1	n.d.	Cellular response to inorganic substance; Cellular response to organic substance; Apoptosis (negative regulation)	RNA binding
MYO1C	myosin IC	Cytoskeleton; Cytoskeleton, actin; Nuclear lumen; Nuclear envelope; Cell projection	n.d.	Cytoskeletal protein binding; Nucleotide binding
MYO6	myosin VI	Cytoskeleton; Cytoskeleton, actin; Nuclear lumen; Nuclear envelope; Cell projection	Cytoskeleton organization; Mitochondrion organization	Cytoskeletal protein binding; Nucleotide binding
NAMPT	nicotinamide phosphoribosyltransferase	n.d.	Cellular respiration	n.d.
NDUFA12	NADH dehydrogenase (ubiquinone) 1 alpha subcomplex, 12	Mitochondria; Mitochondria inner membrane; Mitochondria, respiratory chain	Cellular respiration	Oxidoreductase activity (NADH or NADPH)
NDUFA2	NADH dehydrogenase (ubiquinone) 1 alpha subcomplex, 2, 8kDa	Mitochondria; Mitochondria inner membrane; Mitochondria, respiratory chain	Cellular respiration	Oxidoreductase activity (NADH or NADPH)
NDUFA4	NADH dehydrogenase (ubiquinone) 1 alpha subcomplex, 4, 9kDa	Mitochondria; Mitochondria inner membrane; Mitochondria, respiratory chain	Cellular respiration	Oxidoreductase activity (NADH or NADPH)
NDUFA9	NADH dehydrogenase (ubiquinone) 1 alpha subcomplex, 9, 39kDa	Mitochondria; Mitochondria inner membrane; Mitochondria, respiratory chain; Mitochondria lumen	Cellular respiration	Oxidoreductase activity (NADH or NADPH)
NLRC3	NLR family, CARD domain containing 3	n.d.	n.d.	Nucleotide binding
NNT	nicotinamide nucleotide transhydrogenase	Mitochondria; Mitochondria inner membrane; Mitochondria, respiratory chain	Cellular respiration	Nucleotide binding; Oxidoreductase activity (NADH or NADPH)
NOTCH4	Notch homolog 4 (Drosophila)	n.d.	n.d.	n.d.
NSFL1C	NSFL1 (p97) cofactor (p47)	n.d.	n.d.	n.d.
NT5DC3	5'-nucleotidase domain containing 3	n.d.	n.d.	n.d.
NUCB2	nucleobindin 2	Nuclear envelope; ER-Golgi	n.d.	n.d.
NUDC	nuclear distribution gene C homolog (A. nidulans)	Cytoskeleton; Cytoskeleton; microtubules	Cellular response to organic substance	n.d.
OTUB1	OTU domain, ubiquitin aldehyde binding 1	n.d.	n.d.	n.d.
OXCT1	3-oxoacid CoA transferase 1	Mitochondria; Mitochondria lumen	n.d.	n.d.
PAFAH1B2	platelet-activating factor acetylhydrolase, isoform Ib, subunit 2 (30kDa)	n.d.	n.d.	n.d.
PAN3	PAN3 poly(A) specific ribonuclease subunit homolog (S. cerevisiae)	n.d.	RNA processing	Nucleotide binding
PARP1	poly (ADP-ribose) polymerase 1	Nuclear lumen; Nuclear envelope	Cellular response to organic substance	Nucleotide binding
PCBP1	poly(rC) binding protein 1	Ribonucleoprotein complex	RNA processing	RNA binding
PCBP2	poly(rC) binding protein 2	Ribonucleoprotein complex	RNA processing	RNA binding
PCDHAC1	protocadherin alpha 13; protocadherin alpha 10; protocadherin alpha subfamily C, 1; protocadherin alpha subfamily C, 2	n.d.	n.d.	n.d.
PDHA1	pyruvate dehydrogenase (lipoamide) alpha 1	Mitochondria; Mitochondria lumen	Cellular respiration	n.d.
PDLIM7	PDZ and LIM domain 7 (enigma)	Cytoskeleton; Cytoskeleton, actin; Cell projection	Cytoskeleton organization	n.d.
PDS5A	PDS5, regulator of cohesion maintenance, homolog A (S. cerevisiae)	n.d.	n.d.	n.d.
PFN2	profilin 2	Cytoskeleton; Cytoskeleton, actin	Cytoskeleton organization	Cytoskeletal protein binding
PIGK	phosphatidylinositol glycan anchor biosynthesis, class K	n.d.	n.d.	n.d.
PITRM1	pitrilysin metallopeptidase 1	Mitochondria; Mitochondria lumen	n.d.	n.d.
PPA1	pyrophosphatase (inorganic) 1	n.d.	n.d.	n.d.
PPM1G	protein phosphatase 1G (formerly 2C), magnesium-dependent, gamma isoform	n.d.	n.d.	n.d.
PPP1CB	protein phosphatase 1, catalytic subunit, beta isoform; speedy homolog A (Xenopus laevis)	Nuclear lumen	Cellular respiration	Enzyme binding
PPP1R12A	protein phosphatase 1, regulatory (inhibitor) subunit 12A	n.d.	n.d.	n.d.
DNAJA3	DnaJ (Hsp40) homolog, subfamily A, member 3	Mitochondria; Mitochondria lumen; Cytoskeleton; Cytoskeleton, actin	Cellular response to organic substance; Apoptosis (negative regulation); Mitochondrion organization	Enzyme binding
ACTC1	actin, alpha, cardiac muscle 1	Cytoskeleton; Cytoskeleton, actin	Cellular response to organic substance; Cytoskeleton organization; Apoptosis (negative regulation)	Cytoskeletal protein binding; Nucleotide binding; ATPase activity
PRKAR1A	protein kinase, cAMP-dependent, regulatory, type I, alpha (tissue specific extinguisher 1)	n.d.	Cellular response to organic substance	Nucleotide binding
PRKCDBP	protein kinase C, delta binding protein	n.d.	n.d.	Enzyme binding
PROL1	proline rich, lacrimal 1	n.d.	n.d.	n.d.
PRPF19	PRP19/PSO4 pre-mRNA processing factor 19 homolog (S. cerevisiae)	Ribonucleoprotein complex; Nuclear lumen; Nuclear lumen; spliceosome	RNA processing	n.d.
PRPF40A	PRP40 pre-mRNA processing factor 40 homolog A (S. cerevisiae)	Nuclear lumen	RNA processing	n.d.
PSAP	prosaposin	Mitochondria; Lysosome	n.d.	n.d.
PSIP1	PC4 and SFRS1 interacting protein 1	n.d.	n.d.	n.d.
PSMD11	proteasome (prosome, macropain) 26S subunit, non-ATPase, 11	n.d.	n.d.	n.d.
PSMD2	proteasome (prosome, macropain) 26S subunit, non-ATPase, 2	n.d.	n.d.	n.d.
PSMD6	proteasome (prosome, macropain) 26S subunit, non-ATPase, 6	n.d.	n.d.	Nucleotide binding; ATPase activity
PSME1	proteasome (prosome, macropain) activator subunit 1 (PA28 alpha)	n.d.	n.d.	n.d.
RALY	RNA binding protein, autoantigenic (hnRNP-associated with lethal yellow homolog (mouse))	Ribonucleoprotein complex; Nuclear lumen, spliceosome	RNA processing	Nucleotide binding; RNA binding
RANBP1	similar to RAN binding protein 1; RAN binding protein 1	Cytoskeleton	Cytoskeleton organization	Enzyme binding
RBBP7	retinoblastoma binding protein 7	Nuclear lumen; Nuclear lumen, chromatin remodeling complex; Nuclear lumen, transcriptional repressor complex; Nuclear lumen, histone deacetylase NuRD complex	n.d.	n.d.
REPIN1	replication initiator 1	n.d.	n.d.	n.d.
RFC4	replication factor C (activator 1) 4, 37kDa	Nuclear lumen	n.d.	Nucleotide binding; ATPase activity
SLC25A4	solute carrier family 25 (mitochondrial carrier; adenine nucleotide translocator), member 4	Mitochondria; Mitochondria inner membrane; Mitochondria outer membrane	Cellular response to organic substance; Cytoskeleton organization; Apoptosis (negative regulation)	n.d.
RPL10L	ribosomal protein L10-like	Ribonucleoprotein complex; Ribosome; Ribosome, large subunit	Translation	RNA binding
RPL11	ribosomal protein L11	Ribonucleoprotein complex; Ribosome; Ribosome, large subunit; Nuclear lumen	Translation; RNA processing; Mitochondrion organization	RNA binding
RPL22	ribosomal protein L22 pseudogene 11; ribosomal protein L22	Ribonucleoprotein complex; Ribosome; Ribosome, large subunit	Translation	RNA binding
RPL26L1	ribosomal protein L26-like 1	Ribonucleoprotein complex; Ribosome; Ribosome, large subunit	Translation	RNA binding
RPL27A	ribosomal protein L27a	Ribonucleoprotein complex; Ribosome; Ribosome, large subunit	Translation	RNA binding
RPL3	ribosomal protein L3; similar to 60S ribosomal protein L3 (L4)	Ribonucleoprotein complex; Ribosome; Ribosome, large subunit; Nuclear lumen	Translation	RNA binding
RPL35A	ribosomal protein L35a	Ribonucleoprotein complex; Ribosome	Translation; RNA processing	RNA binding
RPLP0	ribosomal protein, large, P0 pseudogene 2; ribosomal protein, large, P0 pseudogene 3; ribosomal protein, large, P0 pseudogene 6; ribosomal protein, large, P0	Ribonucleoprotein complex; Ribosome; Ribosome, large subunit	Translation	RNA binding
RPS12	ribosomal protein S12; ribosomal protein S12 pseudogene 4; ribosomal protein S12 pseudogene 11; ribosomal protein S12 pseudogene 9	Ribonucleoprotein complex; Ribosome	Translation	RNA binding
RPS15A	ribosomal protein S15a pseudogene 17; ribosomal protein S15a pseudogene 19; ribosomal protein S15a pseudogene 12; ribosomal protein S15a pseudogene 24; ribosomal protein S15a pseudogene 11; ribosomal protein S15a	Ribonucleoprotein complex; Ribosome	Translation	RNA binding
RUVBL2	RuvB-like 2 (E. coli)	Nuclear lumen	n.d.	Nucleotide binding; ATPase activity
S100A16	S100 calcium binding protein A16	n.d.	Cellular response to inorganic substance	n.d.
SAE1	SUMO1 activating enzyme subunit 1	n.d.	n.d.	n.d.
SAMM50	sorting and assembly machinery component 50 homolog (S. cerevisiae)	Mitochondria; Mitochondria outer membrane	Macromolecular complex subunit organization; Mitochondrion organization	n.d.
SART3	squamous cell carcinoma antigen recognized by T cells 3	Nuclear lumen	RNA processing	Nucleotide binding; RNA binding
SCFD2	sec1 family domain containing 2	n.d.	n.d.	n.d.
SDHAF2	chromosome 11 open reading frame 79	Mitochondria	Cellular respiration	n.d.
SEC22B	SEC22 vesicle trafficking protein homolog B (S. cerevisiae)	ER-Golgi	n.d.	n.d.
SEPT7	septin 7	Cytoskeleton; Cytoskeleton, actin	Macromolecular complex subunit organization	RNA binding; Nucleotide binding
SEPT9	septin 9	Cytoskeleton; Cytoskeleton, actin; Cytoskeleton; microtubules	Macromolecular complex subunit organization	Nucleotide binding; GTPase activity
SF3B4	splicing factor 3b, subunit 4, 49kDa	Ribonucleoprotein complex; Nuclear lumen, spliceosome	RNA processing	Nucleotide binding; RNA binding
SFXN3	sideroflexin 3	Mitochondria	n.d.	n.d.
SH3BGRL3	SH3 domain binding glutamic acid-rich protein like 3	n.d.	n.d.	n.d.
DYNLL1	dynein, light chain, LC8-type 1	Cytoskeleton; Cytoskeleton; microtubules	Cytoskeleton organization; Apoptosis (negative regulation)	n.d.
ROCK1	similar to Rho-associated, coiled-coil containing protein kinase 1; Rho-associated, coiled-coil containing protein kinase 1	Cytoskeleton	Cytoskeleton organization; Apoptosis (negative regulation)	Nucleotide binding; Enzyme binding
SMARCA5	SWI/SNF related, matrix associated, actin dependent regulator of chromatin, subfamily a, member 5	Nuclear lumen; Nuclear lumen, chromatin remodeling complex	Macromolecular complex subunit organization	Nucleotide binding; ATPase activity
SMARCE1	SWI/SNF related, matrix associated, actin dependent regulator of chromatin, subfamily e, member 1	Nuclear lumen; Nuclear lumen, chromatin remodeling complex; Nuclear lumen, transcriptional repressor complex	Macromolecular complex subunit organization	n.d.
SNRPB	small nuclear ribonucleoprotein polypeptides B and B1	Ribonucleoprotein complex; Nuclear lumen; Nuclear lumen, spliceosome	Macromolecular complex subunit organization; RNA processing	RNA binding
SNRPD1	small nuclear ribonucleoprotein D1 polypeptide 16kDa; hypothetical protein LOC100129492	Ribonucleoprotein complex; Nuclear lumen; Nuclear lumen, spliceosome	Macromolecular complex subunit organization; RNA processing	RNA binding
CSE1L	CSE1 chromosome segregation 1-like (yeast)	Nuclear envelope	Macromolecular complex subunit organization; Apoptosis (negative regulation); Mitochondrion organization	n.d.
SPAG16	sperm associated antigen 16	Cytoskeleton; Cytoskeleton; microtubules; Cell projection	n.d.	n.d.
SPATS2L	spermatogenesis associated, serine-rich 2-like	n.d.	n.d.	n.d.
SQRDL	sulfide quinone reductase-like (yeast)	Mitochondria; Mitochondria inner membrane	n.d.	n.d.
ZFP91	zinc finger protein 91 homolog (mouse); ZFP91-CNTF readthrough transcript; ciliary neurotrophic factor	Cell projection	Macromolecular complex subunit organization; Cellular response to inorganic substance; Apoptosis (negative regulation)	n.d.
SRRM2	serine/arginine repetitive matrix 2; hypothetical LOC100132779	Ribonucleoprotein complex; Nuclear lumen; Nuclear lumen, spliceosome	RNA processing	RNA binding
SRRT	serrate RNA effector molecule homolog (Arabidopsis)	Nuclear lumen	RNA processing; Cellular response to inorganic substance; Cellular response to organic substance	n.d.
SUB1	SUB1 homolog (S. cerevisiae)	Nuclear lumen	n.d.	n.d.
SUCLG2	similar to sucb; succinate-CoA ligase, GDP-forming, beta subunit	Mitochondria; Mitochondria lumen	Cellular respiration	Nucleotide binding
SUGT1	SGT1, suppressor of G2 allele of SKP1 (S. cerevisiae)	n.d.	n.d.	n.d.
SUPT5H	suppressor of Ty 5 homolog (S. cerevisiae)	Nuclear lumen	Cellular response to organic substance	Enzyme binding
SURF4	surfeit 4	ER-Golgi	n.d.	n.d.
SYPL1	synaptophysin-like 1	n.d.	n.d.	n.d.
TCEB1	similar to elongin C; transcription elongation factor B (SIII), polypeptide 1 (15kDa, elongin C)	Nuclear lumen	n.d.	n.d.
TCEB2	transcription elongation factor B (SIII), polypeptide 2 (18kDa, elongin B)	Nuclear lumen	Macromolecular complex subunit organization	Translation factor activity/nucleic acid binding
TCERG1	transcription elongation regulator 1	n.d.	n.d.	n.d.
TECR	glycoprotein, synaptic 2	n.d.	n.d.	n.d.
TFG	TRK-fused gene	n.d.	n.d.	Nucleotide binding
GSN	gelsolin (amyloidosis, Finnish type)	Cytoskeleton; Cytoskeleton, actin; Cell projection, Lamellipodium	Macromolecular complex subunit organization; Cellular response to inorganic substance; Cellular response to organic substance; Cytoskeleton organization; Apoptosis (negative regulation)	Cytoskeletal protein binding
TIMM10	translocase of inner mitochondrial membrane 10 homolog (yeast)	Mitochondria; Mitochondria inner membrane	Mitochondrion organization	n.d.
TMOD2	tropomodulin 2 (neuronal)	Cytoskeleton; Cell projection	n.d.	Cytoskeletal protein binding
TMPRSS13	transmembrane protease, serine 13	n.d.	n.d.	n.d.
TOR1AIP1	torsin A interacting protein 1	n.d.	n.d.	n.d.
TRIP6	thyroid hormone receptor interactor 6	Focal adhesion	n.d.	Enzyme binding; Thyroid hormone receptor binding
TRMT112	tRNA methyltransferase 11-2 homolog (S. cerevisiae); similar to CG12975	n.d.	n.d.	n.d.
TSFM	Ts translation elongation factor, mitochondrial	Mitochondria	Translation	Translation factor activity/nucleic acid binding
TSN	translin	n.d.	n.d.	RNA binding
CTNNB1	catenin (cadherin-associated protein), beta 1, 88kDa	Cytoskeleton; Nuclear lumen; Cell projection, Lamellipodium	Macromolecular complex subunit organization; Cellular response to inorganic substance; Cellular response to organic substance; Cytoskeleton organization; Apoptosis (negative regulation); Mitochondrion organization	Enzyme binding
TUBA1A	tubulin, alpha 1a	Cytoskeleton; Cytoskeleton, microtubules	Macromolecular complex subunit organization	RNA binding; Nucleotide binding; GTPase activity
TUBB2A	tubulin, beta 2A	Cytoskeleton; Cytoskeleton, microtubules	Macromolecular complex subunit organization	RNA binding; Nucleotide binding; GTPase activity
TUBB6	tubulin, beta 6	Cytoskeleton; Cytoskeleton, microtubules	Macromolecular complex subunit organization	RNA binding; Nucleotide binding; GTPase activity
U2AF1	U2 small nuclear RNA auxiliary factor 1	Ribonucleoprotein complex; Nuclear lumen; Nuclear lumen, spliceosome	RNA processing	Nucleotide binding; RNA binding
UBAP2	ubiquitin associated protein 2	n.d.	n.d.	n.d.
UBE2L3	ubiquitin-conjugating enzyme E2L 3	n.d.	n.d.	Nucleotide binding; Enzyme binding
UBE2M	ubiquitin-conjugating enzyme E2M (UBC12 homolog, yeast); ubiquitin-conjugating enzyme E2M pseudogene 1	n.d.	n.d.	Nucleotide binding
UBE2V2	ubiquitin-conjugating enzyme E2 variant 2	n.d.	n.d.	n.d.
USP5	ubiquitin specific peptidase 5 (isopeptidase T)	Lysosome	n.d.	n.d.
UXS1	UDP-glucuronate decarboxylase 1	n.d.	n.d.	n.d.
VAMP1	vesicle-associated membrane protein 1 (synaptobrevin 1)	Mitochondria; Mitochondria outer membrane	n.d.	n.d.
VAMP8	vesicle-associated membrane protein 8 (endobrevin)	n.d.	Macromolecular complex subunit organization	n.d.
VARS	valyl-tRNA synthetase	Mitochondria	Translation; Cellular response to organic substance; tRNA aminoacylation for protein translation	Nucleotide binding; Aminoacyl-tRNA ligase activity
VCL	vinculin	Cytoskeleton; Cytoskeleton, actin; Focal adhesion	n.d.	Cytoskeletal protein binding; RNA binding
VMA21	VMA21 vacuolar H+-ATPase homolog (S. cerevisiae)	Lysosome	Macromolecular complex subunit organization	n.d.
WDR1	WD repeat domain 1	Cytoskeleton	n.d.	Cytoskeletal protein binding
MRPL41	mitochondrial ribosomal protein L41	Mitochondria; Mitochondria lumen; Ribonucleoprotein complex; Ribosome; Ribosome, large subunit	Translation; Apoptosis (negative regulation)	RNA binding
EEF1A2	eukaryotic translation elongation factor 1 alpha 2	n.d.	Translation; Cellular response to inorganic substance; Apoptosis (negative regulation)	Translation factor activity/nucleic acid binding; Nucleotide binding; GTPase activity
YARS2	tyrosyl-tRNA synthetase 2, mitochondrial	Mitochondria; Mitochondria lumen	Translation; tRNA aminoacylation for protein translation	Nucleotide binding; Aminoacyl-tRNA ligase activity
YWHAQ	tyrosine 3-monooxygenase/tryptophan 5-monooxygenase activation protein, theta polypeptide	n.d.	Mitochondrion organization	n.d.
EGFR	epidermal growth factor receptor (erythroblastic leukemia viral (v-erb-b) oncogene homolog, avian)	n.d.	Translation; Cellular response to inorganic substance; Cellular response to organic substance; Apoptosis (negative regulation); Mitochondrion organization	Cytoskeletal protein binding; Nucleotide binding; Enzyme binding
ZFR	zinc finger RNA binding protein	Nuclear lumen	n.d.	RNA binding
ZNF140	zinc finger protein 140	n.d.	n.d.	n.d.
ZNF185	zinc finger protein 185 (LIM domain)	n.d.	n.d.	n.d.
ZNF786	zinc finger protein 786	n.d.	n.d.	n.d.
ZYX	zyxin	Cytoskeleton; Cytoskeleton, actin; Focal adhesion	n.d.	n.d.
