# Supplementary material for: From Proteomic Analysis to Potential Therapeutic Targets: Functional Profile of Two Lung Cancer Cell Lines, A549 and SW900, Widely Studied in Pre-Clinical Research
Source: PLoS One. 2016 Nov 4;11(11):e0165973. doi: 10.1371/journal.pone.0165973 (PMC5096714; doi:10.1371/journal.pone.0165973)
Supplement: S4 Table — (XLSX) [file pone.0165973.s007.xlsx]

## Sheet: A549 Lung PPIs
S4 Table: A549 context relevant protein-protein interactions (PPIs) with medium-high confidence (score > 0.63) retrieved from HIPPIE database.
UniProt/SwissProt_ID_1	Entrez_gene_ID_1	HGNC_Symbol_ID_1	UniProt/SwissProt_ID_2	Entrez_gene_ID_2	HGNC_Symbol_ID_2	Score	Experiments
1433B_HUMAN	7529	YWHAB	ABLM1_HUMAN	3983	ABLIM1	0.72	experiments:anti tag coimmunoprecipitation,affinity chromatography technology;pmids:24255178;sources:IntAct,BioGRID
1433B_HUMAN	7529	YWHAB	ACINU_HUMAN	22985	ACIN1	0.82	experiments:anti bait coimmunoprecipitation,coimmunoprecipitation;pmids:17353931,15324660;sources:IntAct,MINT,I2D
1433B_HUMAN	7529	YWHAB	AGAP3_HUMAN	116988	AGAP3	0.72	experiments:anti tag coimmunoprecipitation,affinity chromatography technology;pmids:24255178;sources:IntAct,BioGRID
1433B_HUMAN	7529	YWHAB	AMPD2_HUMAN	271	AMPD2	0.72	experiments:anti tag coimmunoprecipitation,affinity chromatography technology;pmids:24255178;sources:IntAct,BioGRID
1433B_HUMAN	7529	YWHAB	ANS1A_HUMAN	23294	ANKS1A	0.72	experiments:anti tag coimmunoprecipitation,affinity chromatography technology;pmids:24255178;sources:IntAct,BioGRID
1433B_HUMAN	7529	YWHAB	AP5Z1_HUMAN	9907	AP5Z1	0.63	experiments:coimmunoprecipitation;pmids:15324660;sources:MINT,IntAct
1433B_HUMAN	7529	YWHAB	A4_HUMAN	351	APP	0.63	experiments:pull down;pmids:21832049;species:Mus musculus (Mouse);sources:BioGRID
1433B_HUMAN	7529	YWHAB	ARHG2_HUMAN	9181	ARHGEF2	0.72	experiments:anti tag coimmunoprecipitation,affinity chromatography technology;pmids:24255178;sources:IntAct,BioGRID
1433B_HUMAN	7529	YWHAB	ATPA_HUMAN	498	ATP5A1	0.8	experiments:in vivo,coimmunoprecipitation,affinity chromatography technology;pmids:15324660;species:Mus musculus (Mouse);sources:HPRD,MINT,I2D,BioGRID,IntAct
1433B_HUMAN	7529	YWHAB	BAIP2_HUMAN	10458	BAIAP2	0.79	experiments:anti tag coimmunoprecipitation,affinity chromatography technology;pmids:24255178;species:Mus musculus (Mouse);sources:IntAct,BioGRID
1433B_HUMAN	7529	YWHAB	B2L11_HUMAN	10018	BCL2L11	0.81	experiments:in vitro,in vivo,anti bait coimmunoprecipitation,affinity chromatography technology;pmids:16282323;species:Mus musculus (Mouse);sources:HPRD,IntAct,I2D,BioGRID
1433B_HUMAN	7529	YWHAB	BRAF_HUMAN	673	BRAF	0.9	experiments:Two-hybrid,anti bait coimmunoprecipitation,affinity chromatography technology,coimmunoprecipitation,anti tag coimmunoprecipitation;pmids:12620389,17353931,15324660,10931830,24255178;sources:IntAct,BioGRID,MINT
1433B_HUMAN	7529	YWHAB	C1QBP_HUMAN	708	C1QBP	0.8	experiments:in vivo,coimmunoprecipitation,affinity chromatography technology;pmids:15324660;species:Mus musculus (Mouse);sources:HPRD,MINT,I2D,BioGRID,IntAct
1433B_HUMAN	7529	YWHAB	CAZA1_HUMAN	829	CAPZA1	0.63	experiments:affinity chromatography technology;pmids:22863883;sources:BioGRID
1433B_HUMAN	7529	YWHAB	CCDC6_HUMAN	8030	CCDC6	0.72	experiments:anti tag coimmunoprecipitation,affinity chromatography technology;pmids:24255178;sources:IntAct,BioGRID
1433B_HUMAN	7529	YWHAB	MPIP2_HUMAN	994	CDC25B	0.9	experiments:in vitro,in vivo,Reconstituted Complex,Two-hybrid,anti tag coimmunoprecipitation,affinity chromatography technology,coimmunoprecipitation,pull down;pmids:7644510,17292828,15173315,12871587,10713667,16672277;sources:HPRD,BioGRID,IntAct,MINT,DIP,I2D,MIPS
1433B_HUMAN	7529	YWHAB	BORG5_HUMAN	11135	CDC42EP1	0.72	experiments:anti tag coimmunoprecipitation,affinity chromatography technology;pmids:24255178;sources:IntAct,BioGRID
1433B_HUMAN	7529	YWHAB	CDK16_HUMAN	5127	CDK16	0.72	experiments:anti tag coimmunoprecipitation,affinity chromatography technology;pmids:24255178;sources:IntAct,BioGRID
1433B_HUMAN	7529	YWHAB	CE170_HUMAN	9859	CEP170	0.72	experiments:anti tag coimmunoprecipitation,affinity chromatography technology;pmids:24255178;sources:IntAct,BioGRID
1433B_HUMAN	7529	YWHAB	C170B_HUMAN	283638	CEP170B	0.72	experiments:anti tag coimmunoprecipitation,affinity chromatography technology;pmids:24255178;sources:IntAct,BioGRID
1433B_HUMAN	7529	YWHAB	CING_HUMAN	57530	CGN	0.76	experiments:Affinity Capture-MS,anti bait coimmunoprecipitation,affinity chromatography technology;pmids:17353931;sources:BioGRID,IntAct,I2D
1433B_HUMAN	7529	YWHAB	CLAP1_HUMAN	23332	CLASP1	0.72	experiments:anti tag coimmunoprecipitation,affinity chromatography technology;pmids:24255178;sources:IntAct,BioGRID
1433B_HUMAN	7529	YWHAB	CLAP2_HUMAN	23122	CLASP2	0.79	experiments:anti tag coimmunoprecipitation,affinity chromatography technology;pmids:24255178;species:Mus musculus (Mouse);sources:IntAct,BioGRID
1433B_HUMAN	7529	YWHAB	CRTC2_HUMAN	200186	CRTC2	0.88	experiments:in vivo,coimmunoprecipitation,affinity chromatography technology,pull down,anti tag coimmunoprecipitation;pmids:15324660,15454081,24255178;sources:HPRD,MINT,I2D,BioGRID,IntAct
1433B_HUMAN	7529	YWHAB	CRTC3_HUMAN	64784	CRTC3	0.72	experiments:anti tag coimmunoprecipitation,affinity chromatography technology;pmids:24255178;sources:IntAct,BioGRID
1433B_HUMAN	7529	YWHAB	CSK21_HUMAN	1457	CSNK2A1	0.95	experiments:in vivo,Affinity Capture-MS,anti bait coimmunoprecipitation,coimmunoprecipitation,affinity chromatography technology;pmids:15324660,17353931;species:Mus musculus (Mouse);sources:HPRD,BioGRID,IntAct,MINT,I2D
1433B_HUMAN	7529	YWHAB	PYRG1_HUMAN	1503	CTPS1	0.63	experiments:anti bait coimmunoprecipitation;pmids:17353931;sources:IntAct,I2D
1433B_HUMAN	7529	YWHAB	CWC22_HUMAN	57703	CWC22	0.63	experiments:anti bait coimmunoprecipitation;pmids:17353931;sources:IntAct,I2D
1433B_HUMAN	7529	YWHAB	CYFP2_HUMAN	26999	CYFIP2	0.79	experiments:anti tag coimmunoprecipitation,affinity chromatography technology;pmids:24255178;species:Mus musculus (Mouse);sources:IntAct,BioGRID
1433B_HUMAN	7529	YWHAB	DCAF7_HUMAN	10238	DCAF7	0.72	experiments:anti tag coimmunoprecipitation,affinity chromatography technology;pmids:24255178;sources:IntAct,BioGRID
1433B_HUMAN	7529	YWHAB	DDX6_HUMAN	1656	DDX6	0.72	experiments:anti tag coimmunoprecipitation,affinity chromatography technology;pmids:24255178;sources:IntAct,BioGRID
1433B_HUMAN	7529	YWHAB	DEN4C_HUMAN	55667	DENND4C	0.72	experiments:anti tag coimmunoprecipitation,affinity chromatography technology;pmids:24255178;sources:IntAct,BioGRID
1433B_HUMAN	7529	YWHAB	DFFA_HUMAN	1676	DFFA	0.63	experiments:anti bait coimmunoprecipitation;pmids:17353931;sources:IntAct,I2D
1433B_HUMAN	7529	YWHAB	U5S1_HUMAN	9343	EFTUD2	0.63	experiments:anti bait coimmunoprecipitation;pmids:17353931;sources:IntAct,I2D
1433B_HUMAN	7529	YWHAB	IF4E2_HUMAN	9470	EIF4E2	0.72	experiments:anti tag coimmunoprecipitation,affinity chromatography technology;pmids:24255178;sources:IntAct,BioGRID
1433B_HUMAN	7529	YWHAB	E41L2_HUMAN	2037	EPB41L2	0.63	experiments:anti bait coimmunoprecipitation;pmids:17353931;sources:IntAct,I2D
1433B_HUMAN	7529	YWHAB	FA83B_HUMAN	222584	FAM83B	0.72	experiments:anti tag coimmunoprecipitation,affinity chromatography technology;pmids:24255178;sources:IntAct,BioGRID
1433B_HUMAN	7529	YWHAB	FOXK1_HUMAN	221937	FOXK1	0.72	experiments:Affinity Capture-MS,affinity chromatography technology;pmids:17353931;sources:BioGRID
1433B_HUMAN	7529	YWHAB	FRYL_HUMAN	285527	FRYL	0.88	experiments:Affinity Capture-MS,anti bait coimmunoprecipitation,coimmunoprecipitation,affinity chromatography technology;pmids:17353931,15324660;sources:BioGRID,IntAct,MINT,I2D
1433B_HUMAN	7529	YWHAB	GAPD1_HUMAN	26130	GAPVD1	0.89	experiments:in vivo,anti bait coimmunoprecipitation,coimmunoprecipitation,affinity chromatography technology,anti tag coimmunoprecipitation;pmids:15324660,17353931,24255178;sources:HPRD,IntAct,MINT,I2D,BioGRID
1433B_HUMAN	7529	YWHAB	GBF1_HUMAN	8729	GBF1	0.86	experiments:anti bait coimmunoprecipitation,anti tag coimmunoprecipitation,affinity chromatography technology;pmids:17353931,24255178;sources:IntAct,I2D,BioGRID
1433B_HUMAN	7529	YWHAB	PERQ2_HUMAN	26058	GIGYF2	0.72	experiments:anti tag coimmunoprecipitation,affinity chromatography technology;pmids:24255178;sources:IntAct,BioGRID
1433B_HUMAN	7529	YWHAB	HECD1_HUMAN	25831	HECTD1	0.63	experiments:anti bait coimmunoprecipitation;pmids:17353931;sources:IntAct,I2D
1433B_HUMAN	7529	YWHAB	HES1_HUMAN	3280	HES1	0.63	experiments:Two-hybrid;pmids:21900206;sources:MINT,BioGRID,IntAct
1433B_HUMAN	7529	YWHAB	HGS_HUMAN	9146	HGS	0.72	experiments:anti tag coimmunoprecipitation,affinity chromatography technology;pmids:24255178;sources:IntAct,BioGRID
1433B_HUMAN	7529	YWHAB	HS90B_HUMAN	3326	HSP90AB1	0.8	experiments:in vivo,coimmunoprecipitation,affinity chromatography technology;pmids:15324660;species:Mus musculus (Mouse);sources:HPRD,MINT,I2D,BioGRID,IntAct
1433B_HUMAN	7529	YWHAB	GRP78_HUMAN	3309	HSPA5	0.89	experiments:in vivo,coimmunoprecipitation,affinity chromatography technology;pmids:15324660,22939629;species:Mus musculus (Mouse);sources:HPRD,MINT,I2D,BioGRID,IntAct
1433B_HUMAN	7529	YWHAB	INSR_HUMAN	3643	INSR	0.63	experiments:Two-hybrid;pmids:15629149;sources:HPRD,IntAct,I2D
1433B_HUMAN	7529	YWHAB	IRS1_HUMAN	3667	IRS1	0.75	experiments:in vivo,Reconstituted Complex,pull down;pmids:9422753;sources:HPRD,BioGRID,I2D
1433B_HUMAN	7529	YWHAB	IRS2_HUMAN	8660	IRS2	0.9	experiments:in vivo,Affinity Capture-MS,anti bait coimmunoprecipitation,coimmunoprecipitation,affinity chromatography technology,anti tag coimmunoprecipitation;pmids:15324660,17353931,24255178;sources:HPRD,BioGRID,IntAct,MINT,I2D
1433B_HUMAN	7529	YWHAB	ISCU_HUMAN	23479	ISCU	0.63	experiments:anti bait coimmunoprecipitation;pmids:17353931;sources:IntAct,I2D
1433B_HUMAN	7529	YWHAB	ITB1_HUMAN	3688	ITGB1	0.89	experiments:in vitro,in vivo,Two-hybrid,Affinity Capture-Western,Reconstituted Complex,affinity chromatography technology,pull down;pmids:11313964,16189514;sources:HPRD,BioGRID,I2D,Rual05,MINT,IntAct
1433B_HUMAN	7529	YWHAB	K0930_HUMAN	23313	KIAA0930	0.89	experiments:anti bait coimmunoprecipitation,affinity chromatography technology,coimmunoprecipitation,anti tag coimmunoprecipitation;pmids:17353931,15324660,24255178;sources:IntAct,BioGRID,MINT
1433B_HUMAN	7529	YWHAB	M3KL4_HUMAN	84451	KIAA1804	0.86	experiments:anti bait coimmunoprecipitation,anti tag coimmunoprecipitation,affinity chromatography technology;pmids:17353931,24255178;sources:IntAct,I2D,BioGRID
1433B_HUMAN	7529	YWHAB	KIF23_HUMAN	9493	KIF23	0.88	experiments:in vivo,Affinity Capture-MS,anti bait coimmunoprecipitation,coimmunoprecipitation,affinity chromatography technology;pmids:15324660,17353931;sources:HPRD,BioGRID,IntAct,MINT,I2D
1433B_HUMAN	7529	YWHAB	KINH_HUMAN	3799	KIF5B	0.95	experiments:in vivo,Affinity Capture-MS,anti bait coimmunoprecipitation,coimmunoprecipitation,affinity chromatography technology;pmids:15324660,17353931;species:Mus musculus (Mouse);sources:HPRD,BioGRID,IntAct,MINT,I2D
1433B_HUMAN	7529	YWHAB	KLC1_HUMAN	3831	KLC1	0.88	experiments:in vivo,Affinity Capture-MS,anti bait coimmunoprecipitation,coimmunoprecipitation,affinity chromatography technology;pmids:15324660,17353931;sources:HPRD,BioGRID,IntAct,MINT,I2D
1433B_HUMAN	7529	YWHAB	KLC2_HUMAN	64837	KLC2	0.79	experiments:anti tag coimmunoprecipitation,affinity chromatography technology;pmids:24255178;species:Mus musculus (Mouse);sources:IntAct,BioGRID
1433B_HUMAN	7529	YWHAB	KSR1_HUMAN	8844	KSR1	0.79	experiments:anti tag coimmunoprecipitation,affinity chromatography technology;pmids:24255178;species:Mus musculus (Mouse);sources:IntAct,BioGRID
1433B_HUMAN	7529	YWHAB	LARP1_HUMAN	23367	LARP1	0.9	experiments:in vivo,Affinity Capture-MS,anti bait coimmunoprecipitation,coimmunoprecipitation,affinity chromatography technology,anti tag coimmunoprecipitation;pmids:15324660,17353931,24255178;sources:HPRD,BioGRID,IntAct,MINT,I2D
1433B_HUMAN	7529	YWHAB	LBR_HUMAN	3930	LBR	0.63	experiments:coimmunoprecipitation;pmids:15324660;sources:MINT,I2D,IntAct
1433B_HUMAN	7529	YWHAB	LIMA1_HUMAN	51474	LIMA1	0.72	experiments:anti tag coimmunoprecipitation,affinity chromatography technology;pmids:24255178;sources:IntAct,BioGRID
1433B_HUMAN	7529	YWHAB	LRRK2_HUMAN	120892	LRRK2	0.88	experiments:anti tag coimmunoprecipitation,pull down,affinity chromatography technology,protein array;pmids:20642453,24947832,24510904;sources:IntAct,BioGRID
1433B_HUMAN	7529	YWHAB	LSR_HUMAN	51599	LSR	0.86	experiments:anti bait coimmunoprecipitation,coimmunoprecipitation,affinity chromatography technology;pmids:17353931,15324660;sources:IntAct,MINT,I2D,BioGRID
1433B_HUMAN	7529	YWHAB	LUZP1_HUMAN	7798	LUZP1	0.72	experiments:anti tag coimmunoprecipitation,affinity chromatography technology;pmids:24255178;sources:IntAct,BioGRID
1433B_HUMAN	7529	YWHAB	MP2K2_HUMAN	5605	MAP2K2	0.82	experiments:affinity chromatography technology,anti tag coimmunoprecipitation;pmids:10409742,24255178;sources:BioGRID,IntAct
1433B_HUMAN	7529	YWHAB	MARK3_HUMAN	4140	MARK3	0.9	experiments:Affinity Capture-MS,anti bait coimmunoprecipitation,coimmunoprecipitation,affinity chromatography technology,anti tag coimmunoprecipitation;pmids:17353931,15324660,16959763,24255178,20642453;sources:BioGRID,IntAct,MINT,I2D
1433B_HUMAN	7529	YWHAB	MAST2_HUMAN	23139	MAST2	0.72	experiments:anti tag coimmunoprecipitation,affinity chromatography technology;pmids:24255178;sources:IntAct,BioGRID
1433B_HUMAN	7529	YWHAB	AFAD_HUMAN	4301	MLLT4	0.86	experiments:in vivo,Affinity Capture-MS,coimmunoprecipitation,affinity chromatography technology;pmids:15324660,17353931;sources:HPRD,BioGRID,MINT,I2D,IntAct
1433B_HUMAN	7529	YWHAB	MPRIP_HUMAN	23164	MPRIP	0.88	experiments:in vivo,Affinity Capture-MS,anti bait coimmunoprecipitation,coimmunoprecipitation,affinity chromatography technology;pmids:15324660,17353931;sources:HPRD,BioGRID,IntAct,MINT,I2D
1433B_HUMAN	7529	YWHAB	MYCB2_HUMAN	23077	MYCBP2	0.86	experiments:anti bait coimmunoprecipitation,coimmunoprecipitation,affinity chromatography technology;pmids:17353931,15324660;sources:IntAct,MINT,I2D,BioGRID
1433B_HUMAN	7529	YWHAB	NADK_HUMAN	65220	NADK	0.72	experiments:anti tag coimmunoprecipitation,affinity chromatography technology;pmids:24255178;sources:IntAct,BioGRID
1433B_HUMAN	7529	YWHAB	NCKP1_HUMAN	10787	NCKAP1	0.96	experiments:Affinity Capture-MS,anti bait coimmunoprecipitation,coimmunoprecipitation,affinity chromatography technology,anti tag coimmunoprecipitation;pmids:17353931,15324660,24255178;species:Mus musculus (Mouse);sources:BioGRID,IntAct,MINT,I2D
1433B_HUMAN	7529	YWHAB	NELFA_HUMAN	7469	NELFA	0.72	experiments:anti tag coimmunoprecipitation,affinity chromatography technology;pmids:24255178;sources:IntAct,BioGRID
1433B_HUMAN	7529	YWHAB	NELFB_HUMAN	25920	NELFB	0.72	experiments:anti tag coimmunoprecipitation,affinity chromatography technology;pmids:24255178;sources:IntAct,BioGRID
1433B_HUMAN	7529	YWHAB	NF1_HUMAN	4763	NF1	0.79	experiments:anti tag coimmunoprecipitation,affinity chromatography technology;pmids:24255178;species:Mus musculus (Mouse);sources:IntAct,BioGRID
1433B_HUMAN	7529	YWHAB	OSBL3_HUMAN	26031	OSBPL3	0.88	experiments:in vivo,Affinity Capture-MS,anti bait coimmunoprecipitation,coimmunoprecipitation,affinity chromatography technology;pmids:15324660,17353931;sources:HPRD,BioGRID,IntAct,MINT,I2D
1433B_HUMAN	7529	YWHAB	PA1B2_HUMAN	5049	PAFAH1B2	0.63	experiments:affinity chromatography technology;pmids:22863883;sources:BioGRID
1433B_HUMAN	7529	YWHAB	PAK2_HUMAN	5062	PAK2	0.63	experiments:affinity chromatography technology;pmids:22863883;sources:BioGRID
1433B_HUMAN	7529	YWHAB	PAK4_HUMAN	10298	PAK4	0.86	experiments:anti bait coimmunoprecipitation,anti tag coimmunoprecipitation,affinity chromatography technology;pmids:17353931,24255178;sources:IntAct,I2D,BioGRID
1433B_HUMAN	7529	YWHAB	6PGD_HUMAN	5226	PGD	0.63	experiments:affinity chromatography technology;pmids:22863883;sources:BioGRID
1433B_HUMAN	7529	YWHAB	PHLB2_HUMAN	90102	PHLDB2	0.72	experiments:anti tag coimmunoprecipitation,affinity chromatography technology;pmids:24255178;sources:IntAct,BioGRID
1433B_HUMAN	7529	YWHAB	P3C2A_HUMAN	5286	PIK3C2A	0.72	experiments:anti tag coimmunoprecipitation,affinity chromatography technology;pmids:24255178;sources:IntAct,BioGRID
1433B_HUMAN	7529	YWHAB	PI3R4_HUMAN	30849	PIK3R4	0.86	experiments:in vivo,anti bait coimmunoprecipitation,coimmunoprecipitation,affinity chromatography technology;pmids:15324660,17353931;sources:HPRD,IntAct,MINT,I2D,BioGRID
1433B_HUMAN	7529	YWHAB	PKHA5_HUMAN	54477	PLEKHA5	0.72	experiments:anti tag coimmunoprecipitation,affinity chromatography technology;pmids:24255178;sources:IntAct,BioGRID
1433B_HUMAN	7529	YWHAB	LIPA1_HUMAN	8500	PPFIA1	0.72	experiments:anti tag coimmunoprecipitation,affinity chromatography technology;pmids:24255178;sources:IntAct,BioGRID
1433B_HUMAN	7529	YWHAB	LIPB1_HUMAN	8496	PPFIBP1	0.86	experiments:anti bait coimmunoprecipitation,anti tag coimmunoprecipitation,affinity chromatography technology;pmids:17353931,24255178;sources:IntAct,I2D,BioGRID
1433B_HUMAN	7529	YWHAB	2A5D_HUMAN	5528	PPP2R5D	0.72	experiments:anti tag coimmunoprecipitation,affinity chromatography technology;pmids:24255178;sources:IntAct,BioGRID
1433B_HUMAN	7529	YWHAB	PRKDC_HUMAN	5591	PRKDC	0.63	experiments:coimmunoprecipitation;pmids:15324660;sources:MINT,I2D,IntAct
1433B_HUMAN	7529	YWHAB	ANM5_HUMAN	10419	PRMT5	0.63	experiments:coimmunoprecipitation;pmids:15324660;sources:MINT,I2D,IntAct
1433B_HUMAN	7529	YWHAB	PTN13_HUMAN	5783	PTPN13	0.72	experiments:anti tag coimmunoprecipitation,affinity chromatography technology;pmids:24255178;sources:IntAct,BioGRID
1433B_HUMAN	7529	YWHAB	PUM1_HUMAN	9698	PUM1	0.72	experiments:anti tag coimmunoprecipitation,affinity chromatography technology;pmids:24255178;sources:IntAct,BioGRID
1433B_HUMAN	7529	YWHAB	R3HD1_HUMAN	23518	R3HDM1	0.72	experiments:anti tag coimmunoprecipitation,affinity chromatography technology;pmids:24255178;sources:IntAct,BioGRID
1433B_HUMAN	7529	YWHAB	R3HD2_HUMAN	22864	R3HDM2	0.72	experiments:anti tag coimmunoprecipitation,affinity chromatography technology;pmids:24255178;sources:IntAct,BioGRID
1433B_HUMAN	7529	YWHAB	RFIP1_HUMAN	80223	RAB11FIP1	0.72	experiments:anti tag coimmunoprecipitation,affinity chromatography technology;pmids:24255178;sources:IntAct,BioGRID
1433B_HUMAN	7529	YWHAB	RABX5_HUMAN	27342	RABGEF1	0.88	experiments:in vivo,Affinity Capture-MS,anti bait coimmunoprecipitation,coimmunoprecipitation,affinity chromatography technology;pmids:15324660,17353931;sources:HPRD,BioGRID,IntAct,MINT,I2D
1433B_HUMAN	7529	YWHAB	RGAP1_HUMAN	29127	RACGAP1	0.88	experiments:in vivo,Affinity Capture-MS,anti bait coimmunoprecipitation,coimmunoprecipitation,affinity chromatography technology;pmids:15324660,17353931;sources:HPRD,BioGRID,IntAct,MINT,I2D
1433B_HUMAN	7529	YWHAB	RAF1_HUMAN	5894	RAF1	0.9	experiments:in vitro,in vivo,Reconstituted Complex,Affinity Capture-Western,Two-hybrid,anti bait coimmunoprecipitation,affinity chromatography technology,pull down,anti tag coimmunoprecipitation;pmids:8702721,12360521,7644510,12620389,10620507,10848612,7935795,16189514,19595761,7882972,8085158,11697890,16093354,16041367,24255178;sources:HPRD,BioGRID,IntAct,DIP,I2D,Rual05,MINT
1433B_HUMAN	7529	YWHAB	RAI14_HUMAN	26064	RAI14	0.88	experiments:in vivo,Affinity Capture-MS,anti bait coimmunoprecipitation,coimmunoprecipitation,affinity chromatography technology;pmids:15324660,17353931;sources:HPRD,BioGRID,IntAct,MINT,I2D
1433B_HUMAN	7529	YWHAB	RGPS2_HUMAN	55103	RALGPS2	0.89	experiments:in vivo,anti bait coimmunoprecipitation,coimmunoprecipitation,affinity chromatography technology,anti tag coimmunoprecipitation;pmids:15324660,17353931,24255178;sources:HPRD,IntAct,MINT,I2D,BioGRID
1433B_HUMAN	7529	YWHAB	RMD3_HUMAN	55177	RMDN3	0.9	experiments:in vivo,Affinity Capture-MS,anti bait coimmunoprecipitation,coimmunoprecipitation,affinity chromatography technology,pull down,fluorescence microscopy;pmids:15324660,17353931,18771726,21972092;sources:HPRD,BioGRID,IntAct,MINT,I2D
1433B_HUMAN	7529	YWHAB	RNPS1_HUMAN	10921	RNPS1	0.83	experiments:in vivo,anti bait coimmunoprecipitation,affinity chromatography technology;pmids:15324660,17353931;sources:HPRD,IntAct,I2D,BioGRID
1433B_HUMAN	7529	YWHAB	SAP18_HUMAN	10284	SAP18	0.63	experiments:anti bait coimmunoprecipitation;pmids:17353931;sources:IntAct,I2D
1433B_HUMAN	7529	YWHAB	SH3B4_HUMAN	23677	SH3BP4	0.63	experiments:anti bait coimmunoprecipitation;pmids:17353931;sources:IntAct,I2D
1433B_HUMAN	7529	YWHAB	3BP5L_HUMAN	80851	SH3BP5L	0.63	experiments:anti bait coimmunoprecipitation;pmids:17353931;sources:IntAct,I2D
1433B_HUMAN	7529	YWHAB	SI1L2_HUMAN	57568	SIPA1L2	0.72	experiments:anti tag coimmunoprecipitation,affinity chromatography technology;pmids:24255178;sources:IntAct,BioGRID
1433B_HUMAN	7529	YWHAB	SI1L3_HUMAN	23094	SIPA1L3	0.72	experiments:anti tag coimmunoprecipitation,affinity chromatography technology;pmids:24255178;sources:IntAct,BioGRID
1433B_HUMAN	7529	YWHAB	SK2L2_HUMAN	23517	SKIV2L2	0.72	experiments:anti tag coimmunoprecipitation,affinity chromatography technology;pmids:24255178;sources:IntAct,BioGRID
1433B_HUMAN	7529	YWHAB	NHRF1_HUMAN	9368	SLC9A3R1	0.63	experiments:affinity chromatography technology;pmids:22863883;sources:BioGRID
1433B_HUMAN	7529	YWHAB	SPSY_HUMAN	6611	SMS	0.63	experiments:affinity chromatography technology;pmids:22863883;sources:BioGRID
1433B_HUMAN	7529	YWHAB	SON_HUMAN	6651	SON	0.73	experiments:in vivo,coimmunoprecipitation,affinity chromatography technology;pmids:15324660;sources:HPRD,MINT,I2D,BioGRID,IntAct
1433B_HUMAN	7529	YWHAB	SRBS2_HUMAN	8470	SORBS2	0.72	experiments:anti tag coimmunoprecipitation,affinity chromatography technology;pmids:24255178;sources:IntAct,BioGRID
1433B_HUMAN	7529	YWHAB	SRC_HUMAN	6714	SRC	0.68	experiments:in vivo;pmids:8702721,16189514;species:Mus musculus (Mouse);sources:HPRD,I2D,Rual05
1433B_HUMAN	7529	YWHAB	SRPK1_HUMAN	6732	SRPK1	0.82	experiments:anti bait coimmunoprecipitation,coimmunoprecipitation;pmids:17353931,15324660;sources:IntAct,MINT,I2D
1433B_HUMAN	7529	YWHAB	SRRM2_HUMAN	23524	SRRM2	0.88	experiments:in vivo,Affinity Capture-MS,anti bait coimmunoprecipitation,coimmunoprecipitation,affinity chromatography technology;pmids:15324660,17353931;sources:HPRD,BioGRID,IntAct,MINT,I2D
1433B_HUMAN	7529	YWHAB	SRS10_HUMAN	10772	SRSF10	0.72	experiments:affinity chromatography technology,coimmunoprecipitation;pmids:15324660;sources:BioGRID,MINT,IntAct
1433B_HUMAN	7529	YWHAB	SRSF3_HUMAN	6428	SRSF3	0.82	experiments:anti bait coimmunoprecipitation,affinity chromatography technology;pmids:17353931,15324660;sources:IntAct,BioGRID
1433B_HUMAN	7529	YWHAB	STAM1_HUMAN	8027	STAM	0.72	experiments:anti tag coimmunoprecipitation,affinity chromatography technology;pmids:24255178;sources:IntAct,BioGRID
1433B_HUMAN	7529	YWHAB	TB22B_HUMAN	55633	TBC1D22B	0.72	experiments:anti tag coimmunoprecipitation,affinity chromatography technology;pmids:24255178;sources:IntAct,BioGRID
1433B_HUMAN	7529	YWHAB	TBCD4_HUMAN	9882	TBC1D4	0.72	experiments:anti tag coimmunoprecipitation,affinity chromatography technology;pmids:24255178;sources:IntAct,BioGRID
1433B_HUMAN	7529	YWHAB	TBCD5_HUMAN	9779	TBC1D5	0.72	experiments:anti tag coimmunoprecipitation,affinity chromatography technology;pmids:24255178;sources:IntAct,BioGRID
1433B_HUMAN	7529	YWHAB	ZO2_HUMAN	9414	TJP2	0.88	experiments:in vivo,Affinity Capture-MS,anti bait coimmunoprecipitation,coimmunoprecipitation,affinity chromatography technology;pmids:15324660,17353931;sources:HPRD,BioGRID,IntAct,MINT,I2D
1433B_HUMAN	7529	YWHAB	TNAP3_HUMAN	7128	TNFAIP3	0.9	experiments:in vitro,in vivo,Two-hybrid,Reconstituted Complex,Affinity Capture-Western,Affinity Capture-MS,affinity chromatography technology,pull down;pmids:8702721,19615732,18029035;sources:HPRD,BioGRID,I2D
1433B_HUMAN	7529	YWHAB	TBA1A_HUMAN	7846	TUBA1A	0.7	experiments:coimmunoprecipitation;pmids:15324660;species:Mus musculus (Mouse);sources:MINT,I2D,IntAct
1433B_HUMAN	7529	YWHAB	TBB5_HUMAN	203068	TUBB	0.73	experiments:in vivo,coimmunoprecipitation,affinity chromatography technology;pmids:15324660;sources:HPRD,MINT,I2D,BioGRID,IntAct
1433B_HUMAN	7529	YWHAB	UBP8_HUMAN	9101	USP8	0.89	experiments:Affinity Capture-MS,anti bait coimmunoprecipitation,coimmunoprecipitation,affinity chromatography technology,anti tag coimmunoprecipitation;pmids:17353931,15324660,24255178;sources:BioGRID,IntAct,MINT,I2D
1433B_HUMAN	7529	YWHAB	MEP50_HUMAN	79084	WDR77	0.73	experiments:in vivo,coimmunoprecipitation,affinity chromatography technology;pmids:15324660;sources:HPRD,MINT,I2D,BioGRID,IntAct
1433B_HUMAN	7529	YWHAB	WEE1_HUMAN	7465	WEE1	0.9	experiments:in vivo,Affinity Capture-Western,anti bait coimmunoprecipitation,Two-hybrid,coimmunoprecipitation,affinity chromatography technology;pmids:10775038,17353931,15324660;sources:HPRD,BioGRID,IntAct,MINT,I2D
1433B_HUMAN	7529	YWHAB	WNK1_HUMAN	65125	WNK1	0.72	experiments:anti tag coimmunoprecipitation,affinity chromatography technology;pmids:24255178;sources:IntAct,BioGRID
1433B_HUMAN	7529	YWHAB	1433B_HUMAN	7529	YWHAB	0.73	experiments:in vitro,in vivo,pull down;pmids:12424248,12453887,16189514,23622247;sources:HPRD,I2D,Rual05,IntAct
1433B_HUMAN	7529	YWHAB	1433E_HUMAN	7531	YWHAE	0.94	experiments:in vivo,Two-hybrid,affinity chromatography technology,anti tag coimmunoprecipitation;pmids:12507503,20936779,17979178,24255178;species:Mus musculus (Mouse);sources:HPRD,I2D,IntAct,BioGRID
1433B_HUMAN	7529	YWHAB	MLTK_HUMAN	51776	ZAK	0.72	experiments:anti tag coimmunoprecipitation,affinity chromatography technology;pmids:24255178;sources:IntAct,BioGRID
1433B_HUMAN	7529	YWHAB	ZCHC8_HUMAN	55596	ZCCHC8	0.72	experiments:anti tag coimmunoprecipitation,affinity chromatography technology;pmids:24255178;sources:IntAct,BioGRID
1433B_HUMAN	7529	YWHAB	TTP_HUMAN	7538	ZFP36	0.83	experiments:in vivo,Affinity Capture-Western,affinity chromatography technology;pmids:11886850,16189514;sources:HPRD,BioGRID,I2D,Rual05
1433B_HUMAN	7529	YWHAB	TISD_HUMAN	678	ZFP36L2	0.72	experiments:anti tag coimmunoprecipitation,affinity chromatography technology;pmids:24255178;sources:IntAct,BioGRID
1433E_HUMAN	7531	YWHAE	ABLM1_HUMAN	3983	ABLIM1	0.63	experiments:affinity chromatography technology;pmids:17979178;sources:BioGRID
1433E_HUMAN	7531	YWHAE	ANKH1_HUMAN	54882	ANKHD1	0.63	experiments:Two-hybrid;pmids:20936779;sources:BioGRID,IntAct
1433E_HUMAN	7531	YWHAE	ATPA_HUMAN	498	ATP5A1	0.63	experiments:affinity chromatography technology;pmids:20462248;sources:BioGRID
1433E_HUMAN	7531	YWHAE	ATPB_HUMAN	506	ATP5B	0.63	experiments:affinity chromatography technology;pmids:20462248;sources:BioGRID
1433E_HUMAN	7531	YWHAE	BAD_HUMAN	572	BAD	0.85	experiments:Two-hybrid,pull down,affinity chromatography technology;pmids:9369453,16189514,20936779,21988832,11697890,17979178;sources:HPRD,BioGRID,I2D,Rual05,IntAct,STRING
1433E_HUMAN	7531	YWHAE	BAIP2_HUMAN	10458	BAIAP2	0.63	experiments:affinity chromatography technology;pmids:17979178;sources:BioGRID
1433E_HUMAN	7531	YWHAE	BCAR1_HUMAN	9564	BCAR1	0.63	experiments:affinity chromatography technology;pmids:17979178;sources:BioGRID
1433E_HUMAN	7531	YWHAE	C1QBP_HUMAN	708	C1QBP	0.73	experiments:affinity chromatography technology;pmids:17979178,19608861;sources:BioGRID
1433E_HUMAN	7531	YWHAE	CALM_HUMAN	808	CALM1	0.8	experiments:in vitro,Two-hybrid,pull down;pmids:10088721,16189514;sources:HPRD,I2D,Rual05,BioGRID,STRING
1433E_HUMAN	7531	YWHAE	MPIP2_HUMAN	994	CDC25B	0.9	experiments:in vitro,in vivo,Reconstituted Complex,Two-hybrid,anti tag coimmunoprecipitation,affinity chromatography technology,pull down;pmids:10713667,7644510,15173315,12871587;sources:HPRD,BioGRID,IntAct,MINT,DIP,I2D,KEGG,STRING
1433E_HUMAN	7531	YWHAE	CDC37_HUMAN	11140	CDC37	0.63	experiments:affinity chromatography technology;pmids:20462248;sources:BioGRID
1433E_HUMAN	7531	YWHAE	CDN1B_HUMAN	1027	CDKN1B	0.81	experiments:in vivo,pull down,affinity chromatography technology;pmids:12042314,15057270,16189514;sources:HPRD,IntAct,I2D,Rual05,BioGRID
1433E_HUMAN	7531	YWHAE	CFA43_HUMAN	80217	CFAP43	0.63	experiments:affinity chromatography technology;pmids:20462248;sources:BioGRID
1433E_HUMAN	7531	YWHAE	CING_HUMAN	57530	CGN	0.63	experiments:affinity chromatography technology;pmids:17979178;sources:BioGRID
1433E_HUMAN	7531	YWHAE	CAF1A_HUMAN	10036	CHAF1A	0.63	experiments:Two-hybrid;pmids:20936779;sources:IntAct,BioGRID
1433E_HUMAN	7531	YWHAE	CLAP1_HUMAN	23332	CLASP1	0.63	experiments:affinity chromatography technology;pmids:17979178;sources:BioGRID
1433E_HUMAN	7531	YWHAE	CLAP2_HUMAN	23122	CLASP2	0.63	experiments:affinity chromatography technology;pmids:17979178;sources:BioGRID
1433E_HUMAN	7531	YWHAE	ICLN_HUMAN	1207	CLNS1A	0.63	experiments:affinity chromatography technology;pmids:20462248;sources:BioGRID
1433E_HUMAN	7531	YWHAE	KC1A_HUMAN	1452	CSNK1A1	0.73	experiments:affinity chromatography technology;pmids:17979178,23455922;sources:BioGRID
1433E_HUMAN	7531	YWHAE	DCAF7_HUMAN	10238	DCAF7	0.63	experiments:affinity chromatography technology;pmids:17979178;sources:BioGRID
1433E_HUMAN	7531	YWHAE	DDX21_HUMAN	9188	DDX21	0.63	experiments:affinity chromatography technology;pmids:20462248;sources:BioGRID
1433E_HUMAN	7531	YWHAE	DNJA1_HUMAN	3301	DNAJA1	0.63	experiments:affinity chromatography technology;pmids:20462248;sources:BioGRID
1433E_HUMAN	7531	YWHAE	EF1A2_HUMAN	1917	EEF1A2	0.63	experiments:affinity chromatography technology;pmids:20462248;sources:BioGRID
1433E_HUMAN	7531	YWHAE	EF1G_HUMAN	1937	EEF1G	0.63	experiments:affinity chromatography technology;pmids:20462248;sources:BioGRID
1433E_HUMAN	7531	YWHAE	EIF3E_HUMAN	3646	EIF3E	0.63	experiments:affinity chromatography technology;pmids:20462248;sources:BioGRID
1433E_HUMAN	7531	YWHAE	IF4B_HUMAN	1975	EIF4B	0.63	experiments:affinity chromatography technology;pmids:20462248;sources:BioGRID
1433E_HUMAN	7531	YWHAE	IF4E2_HUMAN	9470	EIF4E2	0.63	experiments:affinity chromatography technology;pmids:17979178;sources:BioGRID
1433E_HUMAN	7531	YWHAE	FA53C_HUMAN	51307	FAM53C	0.63	experiments:affinity chromatography technology;pmids:17979178;sources:BioGRID
1433E_HUMAN	7531	YWHAE	GRIN2_HUMAN	9721	GPRIN2	0.63	experiments:Two-hybrid;pmids:16189514;sources:HPRD,BioGRID,IntAct,MINT,I2D,Rual05
1433E_HUMAN	7531	YWHAE	H4_HUMAN	8370	HIST1H4A	0.73	experiments:affinity chromatography technology;pmids:19766566,20462248;sources:BioGRID
1433E_HUMAN	7531	YWHAE	ROA2_HUMAN	3181	HNRNPA2B1	0.63	experiments:affinity chromatography technology;pmids:20462248;sources:BioGRID
1433E_HUMAN	7531	YWHAE	ROA3_HUMAN	220988	HNRNPA3	0.63	experiments:affinity chromatography technology;pmids:20462248;sources:BioGRID
1433E_HUMAN	7531	YWHAE	HNRPC_HUMAN	3183	HNRNPC	0.63	experiments:affinity chromatography technology;pmids:20462248;sources:BioGRID
1433E_HUMAN	7531	YWHAE	HS90B_HUMAN	3326	HSP90AB1	0.63	experiments:affinity chromatography technology;pmids:20462248;sources:BioGRID
1433E_HUMAN	7531	YWHAE	HSP7C_HUMAN	3312	HSPA8	0.63	experiments:affinity chromatography technology;pmids:17979178;sources:BioGRID
1433E_HUMAN	7531	YWHAE	IGHG1_HUMAN	3500	IGHG1	0.63	experiments:affinity chromatography technology;pmids:19608861;sources:BioGRID
1433E_HUMAN	7531	YWHAE	ILF2_HUMAN	3608	ILF2	0.63	experiments:affinity chromatography technology;pmids:20462248;sources:BioGRID
1433E_HUMAN	7531	YWHAE	IRS1_HUMAN	3667	IRS1	0.88	experiments:in vivo,Reconstituted Complex,Two-hybrid,pull down,competition binding;pmids:9312143,9111084;sources:HPRD,BioGRID,MINT,I2D,IntAct,STRING
1433E_HUMAN	7531	YWHAE	IRS2_HUMAN	8660	IRS2	0.8	experiments:in vivo,pull down,affinity chromatography technology;pmids:9312143,17979178;sources:HPRD,I2D,MINT,IntAct,BioGRID
1433E_HUMAN	7531	YWHAE	KANK1_HUMAN	23189	KANK1	0.68	experiments:anti tag coimmunoprecipitation,pull down;pmids:18458160;sources:IntAct
1433E_HUMAN	7531	YWHAE	KAT8_HUMAN	84148	KAT8	0.65	experiments:affinity chromatography technology,imaging technique;pmids:19766566;sources:BioGRID
1433E_HUMAN	7531	YWHAE	K0930_HUMAN	23313	KIAA0930	0.63	experiments:affinity chromatography technology;pmids:19608861;sources:BioGRID
1433E_HUMAN	7531	YWHAE	KIF1C_HUMAN	10749	KIF1C	0.85	experiments:in vivo,Two-hybrid,confocal microscopy,affinity chromatography technology;pmids:10559254,16189514,21988832,17979178,19608861;sources:HPRD,I2D,Rual05,IntAct,BioGRID
1433E_HUMAN	7531	YWHAE	KIF23_HUMAN	9493	KIF23	0.63	experiments:affinity chromatography technology;pmids:17979178;sources:BioGRID
1433E_HUMAN	7531	YWHAE	KINH_HUMAN	3799	KIF5B	0.63	experiments:affinity chromatography technology;pmids:17979178;sources:BioGRID
1433E_HUMAN	7531	YWHAE	KLC1_HUMAN	3831	KLC1	0.63	experiments:affinity chromatography technology;pmids:17979178;sources:BioGRID
1433E_HUMAN	7531	YWHAE	KLC2_HUMAN	64837	KLC2	0.63	experiments:affinity chromatography technology;pmids:17979178;sources:BioGRID
1433E_HUMAN	7531	YWHAE	IMB1_HUMAN	3837	KPNB1	0.7	experiments:affinity chromatography technology;pmids:20462248;species:Saccharomyces cerevisiae (Baker's yeast);sources:BioGRID
1433E_HUMAN	7531	YWHAE	KSR1_HUMAN	8844	KSR1	0.63	experiments:affinity chromatography technology;pmids:17979178;sources:BioGRID
1433E_HUMAN	7531	YWHAE	LARP1_HUMAN	23367	LARP1	0.73	experiments:affinity chromatography technology;pmids:17979178,19608861;sources:BioGRID
1433E_HUMAN	7531	YWHAE	LIMA1_HUMAN	51474	LIMA1	0.63	experiments:affinity chromatography technology;pmids:17979178;sources:BioGRID
1433E_HUMAN	7531	YWHAE	LSR_HUMAN	51599	LSR	0.63	experiments:affinity chromatography technology;pmids:17979178;sources:BioGRID
1433E_HUMAN	7531	YWHAE	M3K1_HUMAN	4214	MAP3K1	0.89	experiments:Reconstituted Complex,tandem affinity purification,anti tag coimmunoprecipitation,pull down,coimmunoprecipitation,imaging technique;pmids:9452471,14743216;sources:BioGRID,IntAct,MINT,I2D,STRING
1433E_HUMAN	7531	YWHAE	M3K10_HUMAN	4294	MAP3K10	0.76	experiments:Two-hybrid,Affinity Capture-Western,affinity chromatography technology;pmids:9427749;sources:HPRD,BioGRID,I2D
1433E_HUMAN	7531	YWHAE	MAST2_HUMAN	23139	MAST2	0.63	experiments:affinity chromatography technology;pmids:17979178;sources:BioGRID
1433E_HUMAN	7531	YWHAE	AFAD_HUMAN	4301	MLLT4	0.63	experiments:affinity chromatography technology;pmids:17979178;sources:BioGRID
1433E_HUMAN	7531	YWHAE	NADK_HUMAN	65220	NADK	0.63	experiments:affinity chromatography technology;pmids:17979178;sources:BioGRID
1433E_HUMAN	7531	YWHAE	NCBP1_HUMAN	4686	NCBP1	0.63	experiments:affinity chromatography technology;pmids:19608861;sources:BioGRID
1433E_HUMAN	7531	YWHAE	BEX3_HUMAN	27018	NGFRAP1	0.89	experiments:in vitro,in vivo,Two-hybrid,Reconstituted Complex,Affinity Capture-Western,affinity chromatography technology,pull down;pmids:11278287,16189514;sources:HPRD,BioGRID,I2D,Rual05,KEGG,STRING
1433E_HUMAN	7531	YWHAE	NOLC1_HUMAN	9221	NOLC1	0.63	experiments:affinity chromatography technology;pmids:19608861;sources:BioGRID
1433E_HUMAN	7531	YWHAE	NPM_HUMAN	4869	NPM1	0.73	experiments:affinity chromatography technology;pmids:23402259,20462248;sources:BioGRID
1433E_HUMAN	7531	YWHAE	OSBL3_HUMAN	26031	OSBPL3	0.63	experiments:affinity chromatography technology;pmids:17979178;sources:BioGRID
1433E_HUMAN	7531	YWHAE	PA1B2_HUMAN	5049	PAFAH1B2	0.63	experiments:affinity chromatography technology;pmids:22863883;sources:BioGRID
1433E_HUMAN	7531	YWHAE	PAK4_HUMAN	10298	PAK4	0.63	experiments:affinity chromatography technology;pmids:17979178;sources:BioGRID
1433E_HUMAN	7531	YWHAE	PARD3_HUMAN	56288	PARD3	0.63	experiments:affinity chromatography technology;pmids:17979178;sources:BioGRID
1433E_HUMAN	7531	YWHAE	PCBP1_HUMAN	5093	PCBP1	0.63	experiments:affinity chromatography technology;pmids:20462248;sources:BioGRID
1433E_HUMAN	7531	YWHAE	PHB_HUMAN	5245	PHB	0.63	experiments:affinity chromatography technology;pmids:20462248;sources:BioGRID
1433E_HUMAN	7531	YWHAE	PI3R4_HUMAN	30849	PIK3R4	0.63	experiments:affinity chromatography technology;pmids:19608861;sources:BioGRID
1433E_HUMAN	7531	YWHAE	PKHO2_HUMAN	80301	PLEKHO2	0.63	experiments:affinity chromatography technology;pmids:19608861;sources:BioGRID
1433E_HUMAN	7531	YWHAE	PPM1B_HUMAN	5495	PPM1B	0.63	experiments:affinity chromatography technology;pmids:20462248;sources:BioGRID
1433E_HUMAN	7531	YWHAE	IPP2_HUMAN	5504	PPP1R2	0.63	experiments:affinity chromatography technology;pmids:22863883;sources:BioGRID
1433E_HUMAN	7531	YWHAE	KPCI_HUMAN	5584	PRKCI	0.63	experiments:affinity chromatography technology;pmids:17979178;sources:BioGRID
1433E_HUMAN	7531	YWHAE	PROSC_HUMAN	11212	PROSC	0.63	experiments:affinity chromatography technology;pmids:22863883;sources:BioGRID
1433E_HUMAN	7531	YWHAE	PRPS1_HUMAN	5631	PRPS1	0.63	experiments:affinity chromatography technology;pmids:20462248;sources:BioGRID
1433E_HUMAN	7531	YWHAE	KPRA_HUMAN	5635	PRPSAP1	0.63	experiments:affinity chromatography technology;pmids:20462248;sources:BioGRID
1433E_HUMAN	7531	YWHAE	KPRB_HUMAN	5636	PRPSAP2	0.63	experiments:affinity chromatography technology;pmids:20462248;sources:BioGRID
1433E_HUMAN	7531	YWHAE	RFIP1_HUMAN	80223	RAB11FIP1	0.63	experiments:affinity chromatography technology;pmids:17979178;sources:BioGRID
1433E_HUMAN	7531	YWHAE	RABE1_HUMAN	9135	RABEP1	0.63	experiments:affinity chromatography technology;pmids:17979178;sources:BioGRID
1433E_HUMAN	7531	YWHAE	RAF1_HUMAN	5894	RAF1	0.88	experiments:in vitro,in vivo,Affinity Capture-Western,Two-hybrid,affinity chromatography technology;pmids:7644510,8702721,15459208,16189514,11697890,17979178,16093354,16041367,19608861;sources:HPRD,BioGRID,IntAct,I2D,Rual05,MINT,STRING
1433E_HUMAN	7531	YWHAE	GDS1_HUMAN	5910	RAP1GDS1	0.63	experiments:affinity chromatography technology;pmids:22863883;sources:BioGRID
1433E_HUMAN	7531	YWHAE	RBM10_HUMAN	8241	RBM10	0.63	experiments:affinity chromatography technology;pmids:20462248;sources:BioGRID
1433E_HUMAN	7531	YWHAE	ZN363_HUMAN	25898	RCHY1	0.63	experiments:affinity chromatography technology;pmids:19608861;sources:BioGRID
1433E_HUMAN	7531	YWHAE	RCN2_HUMAN	5955	RCN2	0.63	experiments:affinity chromatography technology;pmids:20462248;sources:BioGRID
1433E_HUMAN	7531	YWHAE	RL4_HUMAN	6124	RPL4	0.63	experiments:affinity chromatography technology;pmids:20462248;sources:BioGRID
1433E_HUMAN	7531	YWHAE	RL6_HUMAN	6128	RPL6	0.63	experiments:affinity chromatography technology;pmids:20462248;sources:BioGRID
1433E_HUMAN	7531	YWHAE	RLA0_HUMAN	6175	RPLP0	0.63	experiments:affinity chromatography technology;pmids:20462248;sources:BioGRID
1433E_HUMAN	7531	YWHAE	RS3_HUMAN	6188	RPS3	0.63	experiments:affinity chromatography technology;pmids:20462248;sources:BioGRID
1433E_HUMAN	7531	YWHAE	RS8_HUMAN	6202	RPS8	0.63	experiments:affinity chromatography technology;pmids:20462248;sources:BioGRID
1433E_HUMAN	7531	YWHAE	RUVB2_HUMAN	10856	RUVBL2	0.63	experiments:affinity chromatography technology;pmids:20462248;sources:BioGRID
1433E_HUMAN	7531	YWHAE	SF3B1_HUMAN	23451	SF3B1	0.7	experiments:affinity chromatography technology;pmids:20462248;species:Saccharomyces cerevisiae (Baker's yeast);sources:BioGRID
1433E_HUMAN	7531	YWHAE	SH3B4_HUMAN	23677	SH3BP4	0.63	experiments:Two-hybrid;pmids:20936779;sources:IntAct,BioGRID
1433E_HUMAN	7531	YWHAE	ADT3_HUMAN	293	SLC25A6	0.63	experiments:affinity chromatography technology;pmids:17979178;sources:BioGRID
1433E_HUMAN	7531	YWHAE	SRBS2_HUMAN	8470	SORBS2	0.63	experiments:Two-hybrid;pmids:16189514;sources:HPRD,BioGRID,IntAct,MINT,I2D,Rual05
1433E_HUMAN	7531	YWHAE	SPIN1_HUMAN	10927	SPIN1	0.63	experiments:affinity chromatography technology;pmids:20462248;sources:BioGRID
1433E_HUMAN	7531	YWHAE	SRSF1_HUMAN	6426	SRSF1	0.63	experiments:affinity chromatography technology;pmids:19608861;sources:BioGRID
1433E_HUMAN	7531	YWHAE	SRSF2_HUMAN	6427	SRSF2	0.63	experiments:affinity chromatography technology;pmids:19608861;sources:BioGRID
1433E_HUMAN	7531	YWHAE	SRSF4_HUMAN	6429	SRSF4	0.63	experiments:affinity chromatography technology;pmids:19608861;sources:BioGRID
1433E_HUMAN	7531	YWHAE	SRSF6_HUMAN	6431	SRSF6	0.63	experiments:affinity chromatography technology;pmids:19608861;sources:BioGRID
1433E_HUMAN	7531	YWHAE	SRSF7_HUMAN	6432	SRSF7	0.63	experiments:affinity chromatography technology;pmids:19608861;sources:BioGRID
1433E_HUMAN	7531	YWHAE	STML2_HUMAN	30968	STOML2	0.63	experiments:affinity chromatography technology;pmids:20462248;sources:BioGRID
1433E_HUMAN	7531	YWHAE	TBCD4_HUMAN	9882	TBC1D4	0.63	experiments:affinity chromatography technology;pmids:17979178;sources:BioGRID
1433E_HUMAN	7531	YWHAE	TBK1_HUMAN	29110	TBK1	0.63	experiments:affinity chromatography technology;pmids:20462248;sources:BioGRID
1433E_HUMAN	7531	YWHAE	TGFB1_HUMAN	7040	TGFB1	0.88	experiments:in vivo,Reconstituted Complex,Affinity Capture-Western,affinity chromatography technology,pull down;pmids:11172812,16189514;sources:HPRD,BioGRID,I2D,Rual05,STRING
1433E_HUMAN	7531	YWHAE	TIAM1_HUMAN	7074	TIAM1	0.63	experiments:affinity chromatography technology;pmids:17979178;sources:BioGRID
1433E_HUMAN	7531	YWHAE	TLK1_HUMAN	9874	TLK1	0.63	experiments:Two-hybrid;pmids:20936779;sources:IntAct,BioGRID
1433E_HUMAN	7531	YWHAE	TMOD3_HUMAN	29766	TMOD3	0.63	experiments:affinity chromatography technology;pmids:22863883;sources:BioGRID
1433E_HUMAN	7531	YWHAE	LAP2A_HUMAN	7112	TMPO	0.63	experiments:affinity chromatography technology;pmids:20462248;sources:BioGRID
1433E_HUMAN	7531	YWHAE	TNAP3_HUMAN	7128	TNFAIP3	0.86	experiments:in vivo,Affinity Capture-Western,affinity chromatography technology,Two-hybrid;pmids:8702721,21988832;sources:HPRD,BioGRID,I2D,IntAct,STRING
1433E_HUMAN	7531	YWHAE	TOP2A_HUMAN	7153	TOP2A	0.73	experiments:in vivo,Affinity Capture-Western,affinity chromatography technology;pmids:10788521;sources:HPRD,BioGRID,I2D
1433E_HUMAN	7531	YWHAE	TRA2B_HUMAN	6434	TRA2B	0.63	experiments:affinity chromatography technology;pmids:19608861;sources:BioGRID
1433E_HUMAN	7531	YWHAE	TRIPB_HUMAN	9321	TRIP11	0.63	experiments:affinity chromatography technology;pmids:17979178;sources:BioGRID
1433E_HUMAN	7531	YWHAE	TBA1A_HUMAN	7846	TUBA1A	0.63	experiments:affinity chromatography technology;pmids:17979178;sources:BioGRID
1433E_HUMAN	7531	YWHAE	TBB5_HUMAN	203068	TUBB	0.63	experiments:affinity chromatography technology;pmids:20462248;sources:BioGRID
1433E_HUMAN	7531	YWHAE	TBB2A_HUMAN	7280	TUBB2A	0.63	experiments:affinity chromatography technology;pmids:22863883;sources:BioGRID
1433E_HUMAN	7531	YWHAE	TBB2B_HUMAN	347733	TUBB2B	0.63	experiments:affinity chromatography technology;pmids:20462248;sources:BioGRID
1433E_HUMAN	7531	YWHAE	TBB4B_HUMAN	10383	TUBB4B	0.63	experiments:affinity chromatography technology;pmids:20462248;sources:BioGRID
1433E_HUMAN	7531	YWHAE	UBXN1_HUMAN	51035	UBXN1	0.63	experiments:affinity chromatography technology;pmids:22863883;sources:BioGRID
1433E_HUMAN	7531	YWHAE	UBP8_HUMAN	9101	USP8	0.73	experiments:affinity chromatography technology;pmids:17979178,19608861;sources:BioGRID
1433E_HUMAN	7531	YWHAE	VAMP8_HUMAN	8673	VAMP8	0.63	experiments:affinity chromatography technology;pmids:17979178;sources:BioGRID
1433E_HUMAN	7531	YWHAE	VASP_HUMAN	7408	VASP	0.63	experiments:affinity chromatography technology;pmids:19608861;sources:BioGRID
1433E_HUMAN	7531	YWHAE	VINC_HUMAN	7414	VCL	0.63	experiments:affinity chromatography technology;pmids:22863883;sources:BioGRID
1433E_HUMAN	7531	YWHAE	WNK1_HUMAN	65125	WNK1	0.63	experiments:Two-hybrid;pmids:20936779;sources:IntAct,BioGRID
1433E_HUMAN	7531	YWHAE	XPO1_HUMAN	7514	XPO1	0.7	experiments:affinity chromatography technology;pmids:22863883;species:Saccharomyces cerevisiae (Baker's yeast);sources:BioGRID
1433E_HUMAN	7531	YWHAE	1433E_HUMAN	7531	YWHAE	0.82	experiments:affinity chromatography technology;pmids:20936779,20462248;species:Saccharomyces cerevisiae (Baker's yeast),Drosophila melanogaster (Fruit fly);sources:IntAct,BioGRID
1433E_HUMAN	7531	YWHAE	1433G_HUMAN	7532	YWHAG	0.84	experiments:in vitro,Two-hybrid,affinity chromatography technology;pmids:12507503,20936779,21988832,17979178;sources:HPRD,I2D,IntAct,BioGRID,STRING
1433E_HUMAN	7531	YWHAE	1433F_HUMAN	7533	YWHAH	0.84	experiments:in vivo,Two-hybrid,affinity chromatography technology;pmids:7615088,12507503,20936779,17979178,22863883;sources:HPRD,I2D,IntAct,BioGRID
1433E_HUMAN	7531	YWHAE	TISD_HUMAN	678	ZFP36L2	0.63	experiments:affinity chromatography technology;pmids:17979178;sources:BioGRID
1433F_HUMAN	7533	YWHAH	ABLM1_HUMAN	3983	ABLIM1	0.63	experiments:tandem affinity purification;pmids:17979178;sources:IntAct
1433F_HUMAN	7533	YWHAH	ARHG2_HUMAN	9181	ARHGEF2	0.72	experiments:anti tag coimmunoprecipitation,affinity chromatography technology;pmids:14676191;sources:IntAct,I2D,BioGRID
1433F_HUMAN	7533	YWHAH	BAIP2_HUMAN	10458	BAIAP2	0.63	experiments:tandem affinity purification;pmids:17979178;sources:IntAct,STRING
1433F_HUMAN	7533	YWHAH	BCAR1_HUMAN	9564	BCAR1	0.63	experiments:tandem affinity purification;pmids:17979178;sources:IntAct,STRING
1433F_HUMAN	7533	YWHAH	C1QBP_HUMAN	708	C1QBP	0.63	experiments:tandem affinity purification;pmids:17979178;sources:IntAct
1433F_HUMAN	7533	YWHAH	GRDN_HUMAN	55704	CCDC88A	0.72	experiments:anti tag coimmunoprecipitation,affinity chromatography technology;pmids:14676191;sources:IntAct,BioGRID
1433F_HUMAN	7533	YWHAH	CING_HUMAN	57530	CGN	0.63	experiments:tandem affinity purification;pmids:17979178;sources:IntAct
1433F_HUMAN	7533	YWHAH	CLAP1_HUMAN	23332	CLASP1	0.63	experiments:tandem affinity purification;pmids:17979178;sources:IntAct
1433F_HUMAN	7533	YWHAH	CLAP2_HUMAN	23122	CLASP2	0.63	experiments:tandem affinity purification;pmids:17979178;sources:IntAct
1433F_HUMAN	7533	YWHAH	KC1A_HUMAN	1452	CSNK1A1	0.82	experiments:tandem affinity purification,affinity chromatography technology;pmids:17979178,23455922;sources:IntAct,BioGRID
1433F_HUMAN	7533	YWHAH	KC1E_HUMAN	1454	CSNK1E	0.78	experiments:pull down,affinity chromatography technology;pmids:19860830,23455922;sources:MINT,IntAct,BioGRID
1433F_HUMAN	7533	YWHAH	CYFP1_HUMAN	23191	CYFIP1	0.72	experiments:anti tag coimmunoprecipitation,affinity chromatography technology;pmids:14676191;sources:IntAct,BioGRID
1433F_HUMAN	7533	YWHAH	CYFP2_HUMAN	26999	CYFIP2	0.72	experiments:anti tag coimmunoprecipitation,affinity chromatography technology;pmids:14676191;sources:IntAct,BioGRID
1433F_HUMAN	7533	YWHAH	DCAF7_HUMAN	10238	DCAF7	0.86	experiments:anti tag coimmunoprecipitation,tandem affinity purification,affinity chromatography technology;pmids:17979178,14676191;sources:IntAct,BioGRID
1433F_HUMAN	7533	YWHAH	DOCK7_HUMAN	85440	DOCK7	0.72	experiments:anti tag coimmunoprecipitation,affinity chromatography technology;pmids:14676191;sources:IntAct,BioGRID
1433F_HUMAN	7533	YWHAH	IF4E2_HUMAN	9470	EIF4E2	0.63	experiments:tandem affinity purification;pmids:17979178;sources:IntAct,STRING
1433F_HUMAN	7533	YWHAH	FA53C_HUMAN	51307	FAM53C	0.63	experiments:tandem affinity purification;pmids:17979178;sources:IntAct
1433F_HUMAN	7533	YWHAH	FOXO3_HUMAN	2309	FOXO3	0.86	experiments:tandem affinity purification,anti tag coimmunoprecipitation,affinity chromatography technology;pmids:17979178,20562859;sources:IntAct,BioGRID
1433F_HUMAN	7533	YWHAH	HNRPK_HUMAN	3190	HNRNPK	0.63	experiments:affinity chromatography technology;pmids:22863883;sources:BioGRID
1433F_HUMAN	7533	YWHAH	HSP7C_HUMAN	3312	HSPA8	0.63	experiments:tandem affinity purification;pmids:17979178;sources:IntAct
1433F_HUMAN	7533	YWHAH	IRS1_HUMAN	3667	IRS1	0.72	experiments:Affinity Capture-Western,affinity chromatography technology;pmids:11969417;sources:BioGRID,STRING
1433F_HUMAN	7533	YWHAH	IRS2_HUMAN	8660	IRS2	0.63	experiments:tandem affinity purification;pmids:17979178;sources:IntAct
1433F_HUMAN	7533	YWHAH	KANK1_HUMAN	23189	KANK1	0.68	experiments:anti tag coimmunoprecipitation,pull down;pmids:18458160;sources:IntAct
1433F_HUMAN	7533	YWHAH	KIF1C_HUMAN	10749	KIF1C	0.63	experiments:tandem affinity purification;pmids:17979178;sources:IntAct
1433F_HUMAN	7533	YWHAH	KIF23_HUMAN	9493	KIF23	0.86	experiments:anti tag coimmunoprecipitation,tandem affinity purification,affinity chromatography technology;pmids:14676191,17979178;sources:IntAct,BioGRID
1433F_HUMAN	7533	YWHAH	KINH_HUMAN	3799	KIF5B	0.88	experiments:Affinity Capture-MS,far western blotting,tandem affinity purification,affinity chromatography technology;pmids:11969417,17979178;sources:BioGRID,IntAct
1433F_HUMAN	7533	YWHAH	KLC1_HUMAN	3831	KLC1	0.63	experiments:tandem affinity purification;pmids:17979178;sources:IntAct
1433F_HUMAN	7533	YWHAH	KLC2_HUMAN	64837	KLC2	0.63	experiments:tandem affinity purification;pmids:17979178;sources:IntAct
1433F_HUMAN	7533	YWHAH	KSR1_HUMAN	8844	KSR1	0.63	experiments:tandem affinity purification;pmids:17979178;sources:IntAct
1433F_HUMAN	7533	YWHAH	LARP1_HUMAN	23367	LARP1	0.63	experiments:tandem affinity purification;pmids:17979178;sources:IntAct
1433F_HUMAN	7533	YWHAH	LIMA1_HUMAN	51474	LIMA1	0.63	experiments:tandem affinity purification;pmids:17979178;sources:IntAct
1433F_HUMAN	7533	YWHAH	LRRK2_HUMAN	120892	LRRK2	0.84	experiments:anti tag coimmunoprecipitation,pull down,affinity chromatography technology;pmids:20642453,23075850;sources:IntAct,BioGRID
1433F_HUMAN	7533	YWHAH	LSR_HUMAN	51599	LSR	0.63	experiments:tandem affinity purification;pmids:17979178;sources:IntAct
1433F_HUMAN	7533	YWHAH	MARK3_HUMAN	4140	MARK3	0.87	experiments:anti tag coimmunoprecipitation,tandem affinity purification,affinity chromatography technology;pmids:14676191,17979178,16959763,20642453;sources:IntAct,BioGRID
1433F_HUMAN	7533	YWHAH	MAST2_HUMAN	23139	MAST2	0.63	experiments:tandem affinity purification;pmids:17979178;sources:IntAct
1433F_HUMAN	7533	YWHAH	MEX3D_HUMAN	399664	MEX3D	0.63	experiments:affinity chromatography technology;pmids:18779327;sources:BioGRID
1433F_HUMAN	7533	YWHAH	AFAD_HUMAN	4301	MLLT4	0.63	experiments:tandem affinity purification;pmids:17979178;sources:IntAct,STRING
1433F_HUMAN	7533	YWHAH	NADK_HUMAN	65220	NADK	0.63	experiments:tandem affinity purification;pmids:17979178;sources:IntAct
1433F_HUMAN	7533	YWHAH	OSBL3_HUMAN	26031	OSBPL3	0.63	experiments:tandem affinity purification;pmids:17979178;sources:IntAct
1433F_HUMAN	7533	YWHAH	LIS1_HUMAN	5048	PAFAH1B1	0.63	experiments:affinity chromatography technology;pmids:22863883;sources:BioGRID
1433F_HUMAN	7533	YWHAH	PAK2_HUMAN	5062	PAK2	0.63	experiments:affinity chromatography technology;pmids:22863883;sources:BioGRID
1433F_HUMAN	7533	YWHAH	PAK4_HUMAN	10298	PAK4	0.63	experiments:tandem affinity purification;pmids:17979178;sources:IntAct
1433F_HUMAN	7533	YWHAH	PP1A_HUMAN	5499	PPP1CA	0.63	experiments:affinity chromatography technology;pmids:22863883;sources:BioGRID
1433F_HUMAN	7533	YWHAH	RFIP1_HUMAN	80223	RAB11FIP1	0.63	experiments:tandem affinity purification;pmids:17979178;sources:IntAct,STRING
1433F_HUMAN	7533	YWHAH	RABE1_HUMAN	9135	RABEP1	0.63	experiments:tandem affinity purification;pmids:17979178;sources:IntAct,STRING
1433F_HUMAN	7533	YWHAH	ADT3_HUMAN	293	SLC25A6	0.63	experiments:tandem affinity purification;pmids:17979178;sources:IntAct
1433F_HUMAN	7533	YWHAH	RUXE_HUMAN	6635	SNRPE	0.72	experiments:Affinity Capture-Western,affinity chromatography technology;pmids:11969417;sources:BioGRID
1433F_HUMAN	7533	YWHAH	TBCD4_HUMAN	9882	TBC1D4	0.63	experiments:tandem affinity purification;pmids:17979178;sources:IntAct
1433F_HUMAN	7533	YWHAH	TIAM1_HUMAN	7074	TIAM1	0.63	experiments:tandem affinity purification;pmids:17979178;sources:IntAct
1433F_HUMAN	7533	YWHAH	TRIPB_HUMAN	9321	TRIP11	0.63	experiments:tandem affinity purification;pmids:17979178;sources:IntAct
1433F_HUMAN	7533	YWHAH	TBG1_HUMAN	7283	TUBG1	0.72	experiments:anti tag coimmunoprecipitation,affinity chromatography technology;pmids:14676191;sources:IntAct,BioGRID
1433F_HUMAN	7533	YWHAH	UBP8_HUMAN	9101	USP8	0.63	experiments:tandem affinity purification;pmids:17979178;sources:IntAct
1433F_HUMAN	7533	YWHAH	VAMP8_HUMAN	8673	VAMP8	0.63	experiments:tandem affinity purification;pmids:17979178;sources:IntAct
1433F_HUMAN	7533	YWHAH	1433B_HUMAN	7529	YWHAB	0.93	experiments:tandem affinity purification,anti tag coimmunoprecipitation,affinity chromatography technology;pmids:17979178,24255178;species:Mus musculus (Mouse);sources:IntAct,I2D,BioGRID
1433F_HUMAN	7533	YWHAH	1433F_HUMAN	7533	YWHAH	0.82	experiments:tandem affinity purification,affinity chromatography technology;pmids:17979178,18779327;sources:IntAct,BioGRID
1433F_HUMAN	7533	YWHAH	1433T_HUMAN	10971	YWHAQ	0.83	experiments:tandem affinity purification,affinity chromatography technology;pmids:17979178,20618440,22863883;sources:IntAct,BioGRID
1433F_HUMAN	7533	YWHAH	1433Z_HUMAN	7534	YWHAZ	0.83	experiments:tandem affinity purification,affinity chromatography technology;pmids:17979178,20618440,22863883;sources:IntAct,MINT,BioGRID
1433F_HUMAN	7533	YWHAH	TISD_HUMAN	678	ZFP36L2	0.63	experiments:tandem affinity purification;pmids:17979178;sources:IntAct
1433G_HUMAN	7532	YWHAG	ACINU_HUMAN	22985	ACIN1	0.83	experiments:in vivo,anti bait coimmunoprecipitation,coimmunoprecipitation;pmids:15324660,17353931;sources:HPRD,IntAct,MINT,I2D
1433G_HUMAN	7532	YWHAG	AKP13_HUMAN	11214	AKAP13	0.86	experiments:in vivo,anti bait coimmunoprecipitation,coimmunoprecipitation,affinity chromatography technology;pmids:15324660,17353931;sources:HPRD,IntAct,MINT,I2D,BioGRID
1433G_HUMAN	7532	YWHAG	ALBU_HUMAN	213	ALB	0.73	experiments:in vivo,coimmunoprecipitation,affinity chromatography technology;pmids:15324660;sources:HPRD,MINT,I2D,BioGRID
1433G_HUMAN	7532	YWHAG	ANKH1_HUMAN	54882	ANKHD1	0.63	experiments:Two-hybrid;pmids:20936779;sources:BioGRID,IntAct
1433G_HUMAN	7532	YWHAG	ATPA_HUMAN	498	ATP5A1	0.73	experiments:in vivo,coimmunoprecipitation,affinity chromatography technology;pmids:15324660;sources:HPRD,MINT,I2D,BioGRID,IntAct
1433G_HUMAN	7532	YWHAG	ATPB_HUMAN	506	ATP5B	0.65	experiments:in vivo,coimmunoprecipitation;pmids:15324660;sources:HPRD,MINT,I2D,IntAct
1433G_HUMAN	7532	YWHAG	VATO_HUMAN	533	ATP6V0B	0.63	experiments:Two-hybrid;pmids:21988832;sources:IntAct,BioGRID
1433G_HUMAN	7532	YWHAG	BAIP2_HUMAN	10458	BAIAP2	0.88	experiments:in vivo,Affinity Capture-MS,anti bait coimmunoprecipitation,coimmunoprecipitation,affinity chromatography technology;pmids:15324660,17353931;sources:HPRD,BioGRID,IntAct,MINT,I2D,STRING
1433G_HUMAN	7532	YWHAG	BRAF_HUMAN	673	BRAF	0.89	experiments:anti bait coimmunoprecipitation,tandem affinity purification,affinity chromatography technology,coimmunoprecipitation;pmids:17979178,17353931,15324660;sources:IntAct,BioGRID,MINT
1433G_HUMAN	7532	YWHAG	C1QBP_HUMAN	708	C1QBP	0.73	experiments:in vivo,coimmunoprecipitation,affinity chromatography technology;pmids:15324660;sources:HPRD,MINT,I2D,BioGRID,IntAct
1433G_HUMAN	7532	YWHAG	CAMP2_HUMAN	23271	CAMSAP2	0.63	experiments:anti bait coimmunoprecipitation;pmids:17353931;sources:IntAct,I2D
1433G_HUMAN	7532	YWHAG	CCNY_HUMAN	219771	CCNY	0.83	experiments:in vivo,anti bait coimmunoprecipitation,coimmunoprecipitation;pmids:15324660,17353931;sources:HPRD,IntAct,MINT,I2D
1433G_HUMAN	7532	YWHAG	CDC5L_HUMAN	988	CDC5L	0.86	experiments:in vivo,anti bait coimmunoprecipitation,coimmunoprecipitation,affinity chromatography technology;pmids:15324660,17353931;sources:HPRD,IntAct,MINT,I2D,BioGRID
1433G_HUMAN	7532	YWHAG	CDK16_HUMAN	5127	CDK16	0.78	experiments:anti bait coimmunoprecipitation,pull down;pmids:17353931,12154078;sources:IntAct,BioGRID
1433G_HUMAN	7532	YWHAG	CFA20_HUMAN	29105	CFAP20	0.86	experiments:in vivo,anti bait coimmunoprecipitation,coimmunoprecipitation,affinity chromatography technology;pmids:15324660,17353931;sources:HPRD,IntAct,MINT,I2D,BioGRID
1433G_HUMAN	7532	YWHAG	CAF1A_HUMAN	10036	CHAF1A	0.63	experiments:Two-hybrid;pmids:20936779;sources:IntAct,BioGRID
1433G_HUMAN	7532	YWHAG	CLAP2_HUMAN	23122	CLASP2	0.63	experiments:anti bait coimmunoprecipitation;pmids:17353931;sources:IntAct,I2D
1433G_HUMAN	7532	YWHAG	CLK2_HUMAN	1196	CLK2	0.86	experiments:in vivo,anti bait coimmunoprecipitation,coimmunoprecipitation,affinity chromatography technology;pmids:15324660,17353931;sources:HPRD,IntAct,MINT,I2D,BioGRID
1433G_HUMAN	7532	YWHAG	CLK3_HUMAN	1198	CLK3	0.86	experiments:in vivo,anti bait coimmunoprecipitation,coimmunoprecipitation,affinity chromatography technology;pmids:15324660,17353931;sources:HPRD,IntAct,MINT,I2D,BioGRID
1433G_HUMAN	7532	YWHAG	CSN5_HUMAN	10987	COPS5	0.63	experiments:Two-hybrid;pmids:20936779;sources:IntAct,BioGRID
1433G_HUMAN	7532	YWHAG	CRTC3_HUMAN	64784	CRTC3	0.75	experiments:in vivo,Two-hybrid;pmids:15324660,20936779;sources:HPRD,IntAct,BioGRID
1433G_HUMAN	7532	YWHAG	XPO2_HUMAN	1434	CSE1L	0.65	experiments:in vivo,coimmunoprecipitation;pmids:15324660;sources:HPRD,MINT,I2D,IntAct
1433G_HUMAN	7532	YWHAG	PYRG1_HUMAN	1503	CTPS1	0.75	experiments:in vivo,anti bait coimmunoprecipitation;pmids:15324660,17353931;sources:HPRD,IntAct,I2D
1433G_HUMAN	7532	YWHAG	CYFP1_HUMAN	23191	CYFIP1	0.63	experiments:anti bait coimmunoprecipitation;pmids:17353931;sources:IntAct,I2D
1433G_HUMAN	7532	YWHAG	DCAF7_HUMAN	10238	DCAF7	0.72	experiments:affinity chromatography technology,coimmunoprecipitation;pmids:15324660;sources:BioGRID,MINT,IntAct
1433G_HUMAN	7532	YWHAG	DX39B_HUMAN	7919	DDX39B	0.72	experiments:affinity chromatography technology,coimmunoprecipitation;pmids:15324660;sources:BioGRID,MINT,IntAct
1433G_HUMAN	7532	YWHAG	DDX5_HUMAN	1655	DDX5	0.63	experiments:anti bait coimmunoprecipitation;pmids:17353931;sources:IntAct,I2D
1433G_HUMAN	7532	YWHAG	DFFA_HUMAN	1676	DFFA	0.86	experiments:in vivo,anti bait coimmunoprecipitation,coimmunoprecipitation,affinity chromatography technology;pmids:15324660,17353931;sources:HPRD,IntAct,MINT,I2D,BioGRID
1433G_HUMAN	7532	YWHAG	DHX15_HUMAN	1665	DHX15	0.73	experiments:in vivo,coimmunoprecipitation,affinity chromatography technology;pmids:15324660;sources:HPRD,MINT,I2D,BioGRID,IntAct
1433G_HUMAN	7532	YWHAG	U5S1_HUMAN	9343	EFTUD2	0.63	experiments:anti bait coimmunoprecipitation;pmids:17353931;sources:IntAct,I2D
1433G_HUMAN	7532	YWHAG	IF4A3_HUMAN	9775	EIF4A3	0.63	experiments:coimmunoprecipitation;pmids:15324660;sources:MINT,I2D,IntAct
1433G_HUMAN	7532	YWHAG	E41L2_HUMAN	2037	EPB41L2	0.82	experiments:anti bait coimmunoprecipitation,Two-hybrid;pmids:17353931,20936779;sources:IntAct,I2D,BioGRID
1433G_HUMAN	7532	YWHAG	E41L3_HUMAN	23136	EPB41L3	0.9	experiments:in vitro,in vivo,Affinity Capture-MS,Two-hybrid,Affinity Capture-Western,Reconstituted Complex,anti bait coimmunoprecipitation,coimmunoprecipitation,affinity chromatography technology,pull down,anti tag coimmunoprecipitation;pmids:11996670,15324660,15116094,17353931,16189514,16713569,20936779,24366813;sources:HPRD,BioGRID,IntAct,MINT,I2D,Rual05,Lim06,STRING
1433G_HUMAN	7532	YWHAG	FA53C_HUMAN	51307	FAM53C	0.63	experiments:Two-hybrid;pmids:20936779;sources:IntAct,BioGRID
1433G_HUMAN	7532	YWHAG	FOXO1_HUMAN	2308	FOXO1	0.73	experiments:in vivo,Affinity Capture-Western,affinity chromatography technology;pmids:11237865;sources:HPRD,BioGRID,I2D
1433G_HUMAN	7532	YWHAG	FRY_HUMAN	10129	FRY	0.63	experiments:coimmunoprecipitation;pmids:15324660;sources:MINT,I2D,IntAct
1433G_HUMAN	7532	YWHAG	FRYL_HUMAN	285527	FRYL	0.88	experiments:Affinity Capture-MS,anti bait coimmunoprecipitation,coimmunoprecipitation,affinity chromatography technology;pmids:17353931,15324660;sources:BioGRID,IntAct,MINT,I2D
1433G_HUMAN	7532	YWHAG	GBF1_HUMAN	8729	GBF1	0.88	experiments:in vivo,Affinity Capture-MS,anti bait coimmunoprecipitation,coimmunoprecipitation,affinity chromatography technology;pmids:15324660,17353931;sources:HPRD,BioGRID,IntAct,MINT,I2D
1433G_HUMAN	7532	YWHAG	HNRH1_HUMAN	3187	HNRNPH1	0.73	experiments:in vivo,coimmunoprecipitation,affinity chromatography technology;pmids:15324660;sources:HPRD,MINT,I2D,BioGRID,IntAct
1433G_HUMAN	7532	YWHAG	GRP75_HUMAN	3313	HSPA9	0.73	experiments:in vivo,coimmunoprecipitation,affinity chromatography technology;pmids:15324660;sources:HPRD,MINT,I2D,BioGRID,IntAct
1433G_HUMAN	7532	YWHAG	IRS2_HUMAN	8660	IRS2	0.88	experiments:in vivo,Affinity Capture-MS,anti bait coimmunoprecipitation,coimmunoprecipitation,affinity chromatography technology;pmids:15324660,17353931;sources:HPRD,BioGRID,IntAct,MINT,I2D
1433G_HUMAN	7532	YWHAG	K0930_HUMAN	23313	KIAA0930	0.86	experiments:anti bait coimmunoprecipitation,affinity chromatography technology,coimmunoprecipitation;pmids:17353931,15324660;sources:IntAct,BioGRID,MINT
1433G_HUMAN	7532	YWHAG	SHOT1_HUMAN	57698	KIAA1598	0.63	experiments:anti bait coimmunoprecipitation;pmids:17353931;sources:IntAct,I2D
1433G_HUMAN	7532	YWHAG	KIF1C_HUMAN	10749	KIF1C	0.89	experiments:in vivo,Reconstituted Complex,Affinity Capture-Western,affinity chromatography technology,coimmunoprecipitation,pull down;pmids:10559254,16189514;sources:HPRD,BioGRID,I2D,Rual05,MINT,IntAct
1433G_HUMAN	7532	YWHAG	KIF23_HUMAN	9493	KIF23	0.89	experiments:in vivo,Affinity Capture-MS,anti bait coimmunoprecipitation,coimmunoprecipitation,affinity chromatography technology,pull down;pmids:15324660,17353931,20451386;sources:HPRD,BioGRID,IntAct,MINT,I2D
1433G_HUMAN	7532	YWHAG	KIF5C_HUMAN	3800	KIF5C	0.86	experiments:in vivo,Affinity Capture-MS,anti bait coimmunoprecipitation,affinity chromatography technology;pmids:15324660,17353931;sources:HPRD,BioGRID,IntAct,I2D
1433G_HUMAN	7532	YWHAG	KLC1_HUMAN	3831	KLC1	0.76	experiments:Affinity Capture-MS,anti bait coimmunoprecipitation,affinity chromatography technology;pmids:17353931;sources:BioGRID,IntAct,I2D
1433G_HUMAN	7532	YWHAG	KLC2_HUMAN	64837	KLC2	0.88	experiments:in vivo,Affinity Capture-MS,anti bait coimmunoprecipitation,coimmunoprecipitation,affinity chromatography technology;pmids:15324660,17353931;sources:HPRD,BioGRID,IntAct,MINT,I2D
1433G_HUMAN	7532	YWHAG	K1C18_HUMAN	3875	KRT18	0.76	experiments:in vivo,Two-hybrid;pmids:9524113,16189514,20936779;sources:HPRD,I2D,Rual05,IntAct,BioGRID
1433G_HUMAN	7532	YWHAG	LBR_HUMAN	3930	LBR	0.88	experiments:in vivo,Affinity Capture-MS,anti bait coimmunoprecipitation,coimmunoprecipitation,affinity chromatography technology;pmids:15324660,17353931;sources:HPRD,BioGRID,IntAct,MINT,I2D
1433G_HUMAN	7532	YWHAG	LRP1_HUMAN	4035	LRP1	0.63	experiments:anti bait coimmunoprecipitation;pmids:17353931;sources:IntAct,I2D
1433G_HUMAN	7532	YWHAG	LRRK2_HUMAN	120892	LRRK2	0.85	experiments:anti tag coimmunoprecipitation,pull down,affinity chromatography technology;pmids:20642453,23075850,24947832;sources:IntAct,BioGRID
1433G_HUMAN	7532	YWHAG	MGN_HUMAN	4116	MAGOH	0.63	experiments:anti bait coimmunoprecipitation;pmids:17353931;sources:IntAct,I2D
1433G_HUMAN	7532	YWHAG	MGN2_HUMAN	55110	MAGOHB	0.73	experiments:in vivo,coimmunoprecipitation,affinity chromatography technology;pmids:15324660;sources:HPRD,MINT,I2D,BioGRID,IntAct
1433G_HUMAN	7532	YWHAG	M3K1_HUMAN	4214	MAP3K1	0.63	experiments:affinity chromatography technology;pmids:21152872;sources:BioGRID
1433G_HUMAN	7532	YWHAG	SIN1_HUMAN	79109	MAPKAP1	0.75	experiments:in vivo,anti bait coimmunoprecipitation;pmids:15324660,17353931;sources:HPRD,IntAct,I2D
1433G_HUMAN	7532	YWHAG	MARK3_HUMAN	4140	MARK3	0.9	experiments:in vivo,Affinity Capture-MS,anti bait coimmunoprecipitation,coimmunoprecipitation,affinity chromatography technology,anti tag coimmunoprecipitation;pmids:15324660,17353931,16959763,20642453;sources:HPRD,BioGRID,IntAct,MINT,I2D
1433G_HUMAN	7532	YWHAG	MFAP1_HUMAN	4236	MFAP1	0.86	experiments:in vivo,anti bait coimmunoprecipitation,coimmunoprecipitation,affinity chromatography technology;pmids:15324660,17353931;sources:HPRD,IntAct,MINT,I2D,BioGRID
1433G_HUMAN	7532	YWHAG	AFAD_HUMAN	4301	MLLT4	0.88	experiments:in vivo,Affinity Capture-MS,anti bait coimmunoprecipitation,coimmunoprecipitation,affinity chromatography technology;pmids:15324660,17353931;sources:HPRD,BioGRID,IntAct,MINT,I2D,STRING
1433G_HUMAN	7532	YWHAG	MYH10_HUMAN	4628	MYH10	0.63	experiments:Two-hybrid;pmids:20936779;sources:IntAct,BioGRID
1433G_HUMAN	7532	YWHAG	NADK_HUMAN	65220	NADK	0.86	experiments:anti bait coimmunoprecipitation,coimmunoprecipitation,affinity chromatography technology;pmids:17353931,15324660;sources:IntAct,MINT,I2D,BioGRID
1433G_HUMAN	7532	YWHAG	NCBP1_HUMAN	4686	NCBP1	0.63	experiments:anti bait coimmunoprecipitation;pmids:17353931;sources:IntAct,I2D
1433G_HUMAN	7532	YWHAG	NCKP1_HUMAN	10787	NCKAP1	0.75	experiments:in vivo,anti bait coimmunoprecipitation;pmids:15324660,17353931;sources:HPRD,IntAct,I2D,STRING
1433G_HUMAN	7532	YWHAG	NDRG1_HUMAN	10397	NDRG1	0.63	experiments:anti bait coimmunoprecipitation;pmids:17353931;sources:IntAct,I2D
1433G_HUMAN	7532	YWHAG	NED4L_HUMAN	23327	NEDD4L	0.63	experiments:Two-hybrid;pmids:20936779;sources:IntAct,BioGRID,STRING
1433G_HUMAN	7532	YWHAG	NELFE_HUMAN	7936	NELFE	0.63	experiments:anti bait coimmunoprecipitation;pmids:17353931;sources:IntAct,I2D
1433G_HUMAN	7532	YWHAG	NOLC1_HUMAN	9221	NOLC1	0.86	experiments:in vivo,anti bait coimmunoprecipitation,coimmunoprecipitation,affinity chromatography technology;pmids:15324660,17353931;sources:HPRD,IntAct,MINT,I2D,BioGRID
1433G_HUMAN	7532	YWHAG	PABP1_HUMAN	26986	PABPC1	0.86	experiments:in vivo,anti bait coimmunoprecipitation,coimmunoprecipitation,affinity chromatography technology;pmids:15324660,17353931;sources:HPRD,IntAct,MINT,I2D,BioGRID
1433G_HUMAN	7532	YWHAG	LIS1_HUMAN	5048	PAFAH1B1	0.63	experiments:affinity chromatography technology;pmids:22863883;sources:BioGRID
1433G_HUMAN	7532	YWHAG	PA1B2_HUMAN	5049	PAFAH1B2	0.63	experiments:affinity chromatography technology;pmids:22863883;sources:BioGRID
1433G_HUMAN	7532	YWHAG	PAK1_HUMAN	5058	PAK1	0.82	experiments:in vivo,Two-hybrid;pmids:15324660,20936779;species:Mus musculus (Mouse);sources:HPRD,I2D,IntAct,BioGRID,STRING
1433G_HUMAN	7532	YWHAG	PANK2_HUMAN	80025	PANK2	0.63	experiments:anti bait coimmunoprecipitation;pmids:17353931;sources:IntAct
1433G_HUMAN	7532	YWHAG	PARD3_HUMAN	56288	PARD3	0.86	experiments:in vivo,Affinity Capture-MS,anti bait coimmunoprecipitation,affinity chromatography technology;pmids:15324660,17353931;sources:HPRD,BioGRID,IntAct,I2D
1433G_HUMAN	7532	YWHAG	6PGD_HUMAN	5226	PGD	0.63	experiments:affinity chromatography technology;pmids:22863883;sources:BioGRID
1433G_HUMAN	7532	YWHAG	P85A_HUMAN	5295	PIK3R1	0.86	experiments:in vivo,anti bait coimmunoprecipitation,coimmunoprecipitation,affinity chromatography technology;pmids:15324660,17353931;sources:HPRD,IntAct,MINT,I2D,BioGRID,STRING
1433G_HUMAN	7532	YWHAG	PI3R4_HUMAN	30849	PIK3R4	0.63	experiments:anti bait coimmunoprecipitation;pmids:17353931;sources:IntAct,I2D
1433G_HUMAN	7532	YWHAG	PININ_HUMAN	5411	PNN	0.83	experiments:in vivo,anti bait coimmunoprecipitation,coimmunoprecipitation;pmids:15324660,17353931;sources:HPRD,IntAct,MINT,I2D
1433G_HUMAN	7532	YWHAG	LIPB1_HUMAN	8496	PPFIBP1	0.88	experiments:in vivo,Affinity Capture-MS,anti bait coimmunoprecipitation,coimmunoprecipitation,affinity chromatography technology;pmids:15324660,17353931;sources:HPRD,BioGRID,IntAct,MINT,I2D
1433G_HUMAN	7532	YWHAG	KPCA_HUMAN	5578	PRKCA	0.73	experiments:in vivo,Affinity Capture-Western,affinity chromatography technology;pmids:10433554;sources:HPRD,BioGRID,I2D
1433G_HUMAN	7532	YWHAG	KPCB_HUMAN	5579	PRKCB	0.83	experiments:in vivo,Affinity Capture-Western,affinity chromatography technology;pmids:10433554,16189514;sources:HPRD,BioGRID,Rual05
1433G_HUMAN	7532	YWHAG	KPCD_HUMAN	5580	PRKCD	0.73	experiments:in vivo,Affinity Capture-Western,affinity chromatography technology;pmids:10433554;sources:HPRD,BioGRID,I2D,STRING
1433G_HUMAN	7532	YWHAG	PRKDC_HUMAN	5591	PRKDC	0.65	experiments:in vivo,coimmunoprecipitation;pmids:15324660;sources:HPRD,MINT,I2D,IntAct,STRING
1433G_HUMAN	7532	YWHAG	PRP19_HUMAN	27339	PRPF19	0.86	experiments:anti bait coimmunoprecipitation,coimmunoprecipitation,affinity chromatography technology;pmids:17353931,15324660;sources:IntAct,MINT,I2D,BioGRID
1433G_HUMAN	7532	YWHAG	PUF60_HUMAN	22827	PUF60	0.86	experiments:in vivo,anti bait coimmunoprecipitation,coimmunoprecipitation,affinity chromatography technology;pmids:15324660,17353931;sources:HPRD,IntAct,MINT,I2D,BioGRID
1433G_HUMAN	7532	YWHAG	RB11A_HUMAN	8766	RAB11A	0.63	experiments:Two-hybrid;pmids:21988832;sources:IntAct,BioGRID
1433G_HUMAN	7532	YWHAG	RABE1_HUMAN	9135	RABEP1	0.88	experiments:in vivo,Affinity Capture-MS,anti bait coimmunoprecipitation,coimmunoprecipitation,affinity chromatography technology;pmids:15324660,17353931;sources:HPRD,BioGRID,IntAct,MINT,I2D
1433G_HUMAN	7532	YWHAG	RABX5_HUMAN	27342	RABGEF1	0.88	experiments:Affinity Capture-MS,anti bait coimmunoprecipitation,coimmunoprecipitation,affinity chromatography technology;pmids:17353931,15324660;sources:BioGRID,IntAct,MINT,I2D
1433G_HUMAN	7532	YWHAG	RGAP1_HUMAN	29127	RACGAP1	0.88	experiments:in vivo,Affinity Capture-MS,anti bait coimmunoprecipitation,coimmunoprecipitation,affinity chromatography technology;pmids:15324660,17353931;sources:HPRD,BioGRID,IntAct,MINT,I2D
1433G_HUMAN	7532	YWHAG	RAF1_HUMAN	5894	RAF1	0.89	experiments:in vitro,in vivo,Affinity Capture-MS,Affinity Capture-Western,anti bait coimmunoprecipitation,affinity chromatography technology;pmids:8702721,10433554,17353931,10620507,16189514,11697890,16093354,16041367;sources:HPRD,BioGRID,IntAct,I2D,Rual05,MINT,STRING
1433G_HUMAN	7532	YWHAG	RNPS1_HUMAN	10921	RNPS1	0.86	experiments:in vivo,anti bait coimmunoprecipitation,coimmunoprecipitation,affinity chromatography technology;pmids:15324660,17353931;sources:HPRD,IntAct,MINT,I2D,BioGRID
1433G_HUMAN	7532	YWHAG	RL3_HUMAN	6122	RPL3	0.63	experiments:anti bait coimmunoprecipitation;pmids:17353931;sources:IntAct,I2D
1433G_HUMAN	7532	YWHAG	SAP18_HUMAN	10284	SAP18	0.63	experiments:anti bait coimmunoprecipitation;pmids:17353931;sources:IntAct,I2D
1433G_HUMAN	7532	YWHAG	SF3B1_HUMAN	23451	SF3B1	0.63	experiments:anti bait coimmunoprecipitation;pmids:17353931;sources:IntAct,I2D
1433G_HUMAN	7532	YWHAG	1433S_HUMAN	2810	SFN	0.86	experiments:in vivo,Affinity Capture-MS,tandem affinity purification,affinity chromatography technology;pmids:15324660,15778465;sources:HPRD,BioGRID,MINT,I2D,IntAct,STRING
1433G_HUMAN	7532	YWHAG	SK2L2_HUMAN	23517	SKIV2L2	0.63	experiments:anti bait coimmunoprecipitation;pmids:17353931;sources:IntAct,I2D
1433G_HUMAN	7532	YWHAG	SMRD1_HUMAN	6602	SMARCD1	0.63	experiments:Two-hybrid;pmids:21988832;sources:IntAct,BioGRID
1433G_HUMAN	7532	YWHAG	U520_HUMAN	23020	SNRNP200	0.88	experiments:in vivo,Affinity Capture-MS,anti bait coimmunoprecipitation,coimmunoprecipitation,affinity chromatography technology;pmids:15324660,17353931;sources:HPRD,BioGRID,IntAct,MINT,I2D
1433G_HUMAN	7532	YWHAG	SON_HUMAN	6651	SON	0.88	experiments:in vivo,Affinity Capture-MS,anti bait coimmunoprecipitation,coimmunoprecipitation,affinity chromatography technology;pmids:15324660,17353931;sources:HPRD,BioGRID,IntAct,MINT,I2D
1433G_HUMAN	7532	YWHAG	SRSF1_HUMAN	6426	SRSF1	0.63	experiments:anti bait coimmunoprecipitation;pmids:17353931;sources:IntAct
1433G_HUMAN	7532	YWHAG	SRS10_HUMAN	10772	SRSF10	0.86	experiments:anti bait coimmunoprecipitation,affinity chromatography technology,coimmunoprecipitation;pmids:17353931,15324660;sources:IntAct,BioGRID,MINT
1433G_HUMAN	7532	YWHAG	SRS11_HUMAN	9295	SRSF11	0.63	experiments:anti bait coimmunoprecipitation;pmids:17353931;sources:IntAct
1433G_HUMAN	7532	YWHAG	SRSF3_HUMAN	6428	SRSF3	0.82	experiments:anti bait coimmunoprecipitation,affinity chromatography technology;pmids:17353931,15324660;sources:IntAct,BioGRID
1433G_HUMAN	7532	YWHAG	SRSF4_HUMAN	6429	SRSF4	0.63	experiments:anti bait coimmunoprecipitation;pmids:17353931;sources:IntAct
1433G_HUMAN	7532	YWHAG	SRSF6_HUMAN	6431	SRSF6	0.63	experiments:anti bait coimmunoprecipitation;pmids:17353931;sources:IntAct
1433G_HUMAN	7532	YWHAG	SSXT_HUMAN	6760	SS18	0.63	experiments:affinity chromatography technology;pmids:16223726;sources:BioGRID
1433G_HUMAN	7532	YWHAG	SSFA2_HUMAN	6744	SSFA2	0.63	experiments:Two-hybrid;pmids:20936779;sources:IntAct,BioGRID
1433G_HUMAN	7532	YWHAG	SV421_HUMAN	51111	SUV420H1	0.63	experiments:anti bait coimmunoprecipitation;pmids:17353931;sources:IntAct
1433G_HUMAN	7532	YWHAG	SYNPO_HUMAN	11346	SYNPO	0.63	experiments:Two-hybrid;pmids:20936779;sources:IntAct,BioGRID
1433G_HUMAN	7532	YWHAG	TIAM1_HUMAN	7074	TIAM1	0.86	experiments:in vivo,anti bait coimmunoprecipitation,coimmunoprecipitation,affinity chromatography technology;pmids:15324660,17353931;sources:HPRD,IntAct,MINT,I2D,BioGRID,STRING
1433G_HUMAN	7532	YWHAG	TNAP3_HUMAN	7128	TNFAIP3	0.75	experiments:in vivo,Two-hybrid;pmids:8702721,20936779;sources:HPRD,I2D,IntAct,BioGRID
1433G_HUMAN	7532	YWHAG	TRA2A_HUMAN	29896	TRA2A	0.86	experiments:in vivo,anti bait coimmunoprecipitation,coimmunoprecipitation,affinity chromatography technology;pmids:15324660,17353931;sources:HPRD,IntAct,MINT,I2D,BioGRID
1433G_HUMAN	7532	YWHAG	TRA2B_HUMAN	6434	TRA2B	0.86	experiments:in vivo,anti bait coimmunoprecipitation,coimmunoprecipitation,affinity chromatography technology;pmids:15324660,17353931;sources:HPRD,IntAct,MINT,I2D,BioGRID
1433G_HUMAN	7532	YWHAG	TSC1_HUMAN	7248	TSC1	0.86	experiments:in vivo,anti bait coimmunoprecipitation,coimmunoprecipitation,affinity chromatography technology;pmids:15324660,17353931;sources:HPRD,IntAct,MINT,I2D,BioGRID,STRING
1433G_HUMAN	7532	YWHAG	TBA1A_HUMAN	7846	TUBA1A	0.63	experiments:coimmunoprecipitation;pmids:15324660;sources:MINT,I2D,IntAct
1433G_HUMAN	7532	YWHAG	TBB5_HUMAN	203068	TUBB	0.65	experiments:in vivo,coimmunoprecipitation;pmids:15324660;sources:HPRD,MINT,I2D,IntAct,STRING
1433G_HUMAN	7532	YWHAG	TXND5_HUMAN	81567	TXNDC5	0.63	experiments:affinity chromatography technology;pmids:22863883;sources:BioGRID
1433G_HUMAN	7532	YWHAG	UBP8_HUMAN	9101	USP8	0.86	experiments:in vivo,anti bait coimmunoprecipitation,coimmunoprecipitation,affinity chromatography technology;pmids:15324660,17353931;sources:HPRD,IntAct,MINT,I2D,BioGRID,STRING
1433G_HUMAN	7532	YWHAG	VINC_HUMAN	7414	VCL	0.63	experiments:affinity chromatography technology;pmids:22863883;sources:BioGRID
1433G_HUMAN	7532	YWHAG	VIME_HUMAN	7431	VIM	0.72	experiments:coimmunoprecipitation,affinity chromatography technology;pmids:15324660;sources:MINT,I2D,BioGRID,IntAct
1433G_HUMAN	7532	YWHAG	WEE1_HUMAN	7465	WEE1	0.75	experiments:in vivo,anti bait coimmunoprecipitation;pmids:15324660,17353931;sources:HPRD,IntAct,I2D
1433G_HUMAN	7532	YWHAG	WNK1_HUMAN	65125	WNK1	0.75	experiments:in vivo,Two-hybrid;pmids:15324660,20936779;sources:HPRD,I2D,IntAct,BioGRID
1433G_HUMAN	7532	YWHAG	WWTR1_HUMAN	25937	WWTR1	0.63	experiments:Two-hybrid;pmids:20936779;sources:IntAct,BioGRID
1433G_HUMAN	7532	YWHAG	1433B_HUMAN	7529	YWHAB	0.89	experiments:in vivo,anti tag coimmunoprecipitation,affinity chromatography technology;pmids:15324660,24255178;species:Mus musculus (Mouse);sources:HPRD,I2D,IntAct,BioGRID
1433G_HUMAN	7532	YWHAG	1433G_HUMAN	7532	YWHAG	0.81	experiments:in vivo,pull down,affinity chromatography technology;pmids:10559254,20639859,16223726;sources:HPRD,I2D,MINT,BioGRID,IntAct
1433G_HUMAN	7532	YWHAG	1433F_HUMAN	7533	YWHAH	0.84	experiments:in vivo,tandem affinity purification,affinity chromatography technology;pmids:15324660,17979178,22863883;sources:HPRD,IntAct,I2D,BioGRID,STRING
1433G_HUMAN	7532	YWHAG	1433T_HUMAN	10971	YWHAQ	0.76	experiments:in vivo,affinity chromatography technology;pmids:15324660,20618440,22863883;sources:HPRD,I2D,BioGRID
1433G_HUMAN	7532	YWHAG	MLTK_HUMAN	51776	ZAK	0.75	experiments:in vivo,anti bait coimmunoprecipitation;pmids:15324660,17353931;sources:HPRD,I2D,IntAct
1433G_HUMAN	7532	YWHAG	ZCH18_HUMAN	124245	ZC3H18	0.63	experiments:anti bait coimmunoprecipitation;pmids:17353931;sources:IntAct,I2D
1433G_HUMAN	7532	YWHAG	NIPA_HUMAN	51530	ZC3HC1	0.63	experiments:anti bait coimmunoprecipitation;pmids:17353931;sources:IntAct,I2D
1433G_HUMAN	7532	YWHAG	ZN638_HUMAN	27332	ZNF638	0.63	experiments:anti bait coimmunoprecipitation;pmids:17353931;sources:IntAct,I2D
1433S_HUMAN	2810	SFN	ABLM1_HUMAN	3983	ABLIM1	0.76	experiments:Affinity Capture-MS,tandem affinity purification,affinity chromatography technology;pmids:15778465;sources:BioGRID,MINT,IntAct
1433S_HUMAN	2810	SFN	ANS1A_HUMAN	23294	ANKS1A	0.76	experiments:Affinity Capture-MS,tandem affinity purification,affinity chromatography technology;pmids:15778465;sources:BioGRID,MINT,IntAct
1433S_HUMAN	2810	SFN	APC_HUMAN	324	APC	0.76	experiments:Affinity Capture-MS,tandem affinity purification,affinity chromatography technology;pmids:15778465;sources:BioGRID,MINT,IntAct,STRING
1433S_HUMAN	2810	SFN	APLP2_HUMAN	334	APLP2	0.72	experiments:Affinity Capture-MS,affinity chromatography technology;pmids:15778465;sources:BioGRID
1433S_HUMAN	2810	SFN	ARHGH_HUMAN	9828	ARHGEF17	0.76	experiments:Affinity Capture-MS,tandem affinity purification,affinity chromatography technology;pmids:15778465;sources:BioGRID,MINT,IntAct
1433S_HUMAN	2810	SFN	ATM_HUMAN	472	ATM	0.63	experiments:anti bait coimmunoprecipitation;pmids:20843328;sources:IntAct
1433S_HUMAN	2810	SFN	BAD_HUMAN	572	BAD	0.85	experiments:Two-hybrid,coimmunoprecipitation,pull down;pmids:16189514,20179209,20005908,21988832,11697890;sources:HPRD,BioGRID,IntAct,MINT,I2D,Rual05
1433S_HUMAN	2810	SFN	BAX_HUMAN	581	BAX	0.65	experiments:in vivo,coimmunoprecipitation;pmids:11574543;sources:HPRD,MINT,I2D,IntAct,STRING
1433S_HUMAN	2810	SFN	BCAR1_HUMAN	9564	BCAR1	0.76	experiments:Affinity Capture-MS,tandem affinity purification,affinity chromatography technology;pmids:15778465;sources:BioGRID,MINT,IntAct
1433S_HUMAN	2810	SFN	BRAF_HUMAN	673	BRAF	0.72	experiments:affinity chromatography technology,tandem affinity purification;pmids:15778465;sources:BioGRID,MINT,IntAct
1433S_HUMAN	2810	SFN	CA106_HUMAN	55765	C1orf106	0.63	experiments:tandem affinity purification;pmids:15778465;sources:MINT,IntAct
1433S_HUMAN	2810	SFN	CDK1_HUMAN	983	CDK1	0.73	experiments:affinity chromatography technology,fluorescence microscopy,coimmunoprecipitation;pmids:10524633;sources:BioGRID,MINT,IntAct
1433S_HUMAN	2810	SFN	CING_HUMAN	57530	CGN	0.76	experiments:Affinity Capture-MS,tandem affinity purification,affinity chromatography technology;pmids:15778465;sources:BioGRID,MINT,IntAct
1433S_HUMAN	2810	SFN	CSN6_HUMAN	10980	COPS6	0.78	experiments:molecular sieving,anti tag coimmunoprecipitation,pull down,anti bait coimmunoprecipitation,affinity chromatography technology;pmids:21625211;sources:IntAct,BioGRID
1433S_HUMAN	2810	SFN	CSK21_HUMAN	1457	CSNK2A1	0.76	experiments:Affinity Capture-MS,tandem affinity purification,affinity chromatography technology;pmids:15778465;sources:BioGRID,MINT,IntAct
1433S_HUMAN	2810	SFN	CYH2_HUMAN	9266	CYTH2	0.76	experiments:Affinity Capture-MS,tandem affinity purification,affinity chromatography technology;pmids:15778465;sources:BioGRID,MINT,IntAct
1433S_HUMAN	2810	SFN	DCAF7_HUMAN	10238	DCAF7	0.72	experiments:affinity chromatography technology,tandem affinity purification;pmids:15778465;sources:BioGRID,MINT,IntAct
1433S_HUMAN	2810	SFN	DYR1A_HUMAN	1859	DYRK1A	0.76	experiments:Affinity Capture-MS,tandem affinity purification,affinity chromatography technology;pmids:15778465;sources:BioGRID,MINT,IntAct
1433S_HUMAN	2810	SFN	F1892_HUMAN	9413	FAM189A2	0.63	experiments:Two-hybrid;pmids:16189514;sources:HPRD,BioGRID,IntAct,MINT,I2D,Rual05
1433S_HUMAN	2810	SFN	FA53B_HUMAN	9679	FAM53B	0.63	experiments:tandem affinity purification;pmids:15778465;sources:MINT,IntAct
1433S_HUMAN	2810	SFN	GRIN2_HUMAN	9721	GPRIN2	0.82	experiments:tandem affinity purification,Two-hybrid;pmids:15778465,16189514;sources:HPRD,BioGRID,IntAct,MINT,I2D,Rual05
1433S_HUMAN	2810	SFN	HDAC9_HUMAN	9734	HDAC9	0.63	experiments:affinity chromatography technology;pmids:15166223;sources:BioGRID
1433S_HUMAN	2810	SFN	HNRPD_HUMAN	3184	HNRNPD	0.79	experiments:in vitro,in vivo,pull down,anti bait coimmunoprecipitation,gst pull down,his pull down,affinity chromatography technology;pmids:16902409;sources:HPRD,IntAct,MINT,I2D,BioGRID
1433S_HUMAN	2810	SFN	HNRPU_HUMAN	3192	HNRNPU	0.76	experiments:Affinity Capture-MS,tandem affinity purification,affinity chromatography technology;pmids:15778465;sources:BioGRID,MINT,IntAct
1433S_HUMAN	2810	SFN	IGHG1_HUMAN	3500	IGHG1	0.63	experiments:tandem affinity purification;pmids:15778465;sources:MINT
1433S_HUMAN	2810	SFN	IRS1_HUMAN	3667	IRS1	0.76	experiments:Affinity Capture-MS,tandem affinity purification,affinity chromatography technology;pmids:15778465;sources:BioGRID,MINT,IntAct,STRING
1433S_HUMAN	2810	SFN	IRS2_HUMAN	8660	IRS2	0.76	experiments:Affinity Capture-MS,tandem affinity purification,affinity chromatography technology;pmids:15778465;sources:BioGRID,MINT,IntAct
1433S_HUMAN	2810	SFN	ISCU_HUMAN	23479	ISCU	0.76	experiments:Affinity Capture-MS,tandem affinity purification,affinity chromatography technology;pmids:15778465;sources:BioGRID,MINT,IntAct
1433S_HUMAN	2810	SFN	ITCH_HUMAN	83737	ITCH	0.76	experiments:Affinity Capture-MS,tandem affinity purification,affinity chromatography technology;pmids:15778465;sources:BioGRID,MINT,IntAct
1433S_HUMAN	2810	SFN	K0930_HUMAN	23313	KIAA0930	0.63	experiments:tandem affinity purification;pmids:15778465;sources:MINT,IntAct
1433S_HUMAN	2810	SFN	KIF23_HUMAN	9493	KIF23	0.76	experiments:Affinity Capture-MS,tandem affinity purification,affinity chromatography technology;pmids:15778465;sources:BioGRID,MINT,IntAct
1433S_HUMAN	2810	SFN	KINH_HUMAN	3799	KIF5B	0.76	experiments:Affinity Capture-MS,tandem affinity purification,affinity chromatography technology;pmids:15778465;sources:BioGRID,MINT,IntAct
1433S_HUMAN	2810	SFN	KLC1_HUMAN	3831	KLC1	0.76	experiments:Affinity Capture-MS,tandem affinity purification,affinity chromatography technology;pmids:15778465;sources:BioGRID,MINT,IntAct
1433S_HUMAN	2810	SFN	KLC2_HUMAN	64837	KLC2	0.76	experiments:Affinity Capture-MS,tandem affinity purification,affinity chromatography technology;pmids:15778465;sources:BioGRID,MINT,IntAct
1433S_HUMAN	2810	SFN	KLDC2_HUMAN	23588	KLHDC2	0.76	experiments:Affinity Capture-MS,tandem affinity purification,affinity chromatography technology;pmids:15778465;sources:BioGRID,MINT,IntAct
1433S_HUMAN	2810	SFN	LRRK2_HUMAN	120892	LRRK2	0.63	experiments:protein array;pmids:24510904;sources:IntAct
1433S_HUMAN	2810	SFN	LSR_HUMAN	51599	LSR	0.72	experiments:Affinity Capture-MS,affinity chromatography technology;pmids:15778465;sources:BioGRID
1433S_HUMAN	2810	SFN	SIN1_HUMAN	79109	MAPKAP1	0.76	experiments:Affinity Capture-MS,tandem affinity purification,affinity chromatography technology;pmids:15778465;sources:BioGRID,MINT,IntAct
1433S_HUMAN	2810	SFN	MARK3_HUMAN	4140	MARK3	0.88	experiments:Affinity Capture-MS,tandem affinity purification,Two-hybrid,affinity chromatography technology;pmids:15778465,16189514;sources:HPRD,BioGRID,IntAct,MINT,I2D,Rual05
1433S_HUMAN	2810	SFN	MDM2_HUMAN	4193	MDM2	0.89	experiments:Affinity Capture-Western,Reconstituted Complex,affinity chromatography technology,coimmunoprecipitation,pull down;pmids:17546054,19166854;sources:BioGRID,MINT,IntAct,STRING
1433S_HUMAN	2810	SFN	MPRIP_HUMAN	23164	MPRIP	0.76	experiments:Affinity Capture-MS,tandem affinity purification,affinity chromatography technology;pmids:15778465;sources:BioGRID,MINT,IntAct
1433S_HUMAN	2810	SFN	MYCB2_HUMAN	23077	MYCBP2	0.76	experiments:Affinity Capture-MS,tandem affinity purification,affinity chromatography technology;pmids:15778465;sources:BioGRID,MINT,IntAct
1433S_HUMAN	2810	SFN	NED4L_HUMAN	23327	NEDD4L	0.76	experiments:Affinity Capture-MS,tandem affinity purification,affinity chromatography technology;pmids:15778465;sources:BioGRID,MINT,IntAct
1433S_HUMAN	2810	SFN	GCR_HUMAN	2908	NR3C1	0.77	experiments:Two-hybrid,colocalization/visualisation technologies,imaging technique;pmids:12730237,16189514;sources:HPRD,BioGRID,MINT,I2D,Rual05,IntAct
1433S_HUMAN	2810	SFN	OSBL3_HUMAN	26031	OSBPL3	0.76	experiments:Affinity Capture-MS,tandem affinity purification,affinity chromatography technology;pmids:15778465;sources:BioGRID,MINT,IntAct
1433S_HUMAN	2810	SFN	PACS2_HUMAN	23241	PACS2	0.63	experiments:tandem affinity purification;pmids:15778465;sources:MINT,IntAct
1433S_HUMAN	2810	SFN	PAK4_HUMAN	10298	PAK4	0.76	experiments:Affinity Capture-MS,tandem affinity purification,affinity chromatography technology;pmids:15778465;sources:BioGRID,MINT,IntAct
1433S_HUMAN	2810	SFN	PARD3_HUMAN	56288	PARD3	0.76	experiments:Affinity Capture-MS,tandem affinity purification,affinity chromatography technology;pmids:15778465;sources:BioGRID,MINT,IntAct
1433S_HUMAN	2810	SFN	PI4KB_HUMAN	5298	PI4KB	0.76	experiments:Affinity Capture-MS,tandem affinity purification,affinity chromatography technology;pmids:15778465;sources:BioGRID,MINT,IntAct
1433S_HUMAN	2810	SFN	PKHF2_HUMAN	79666	PLEKHF2	0.63	experiments:Two-hybrid;pmids:16189514;sources:HPRD,BioGRID,IntAct,MINT,I2D,Rual05
1433S_HUMAN	2810	SFN	LIPB1_HUMAN	8496	PPFIBP1	0.76	experiments:Affinity Capture-MS,tandem affinity purification,affinity chromatography technology;pmids:15778465;sources:BioGRID,MINT,IntAct
1433S_HUMAN	2810	SFN	LIPB2_HUMAN	8495	PPFIBP2	0.76	experiments:Affinity Capture-MS,tandem affinity purification,affinity chromatography technology;pmids:15778465;sources:BioGRID,MINT,IntAct
1433S_HUMAN	2810	SFN	KAP2_HUMAN	5576	PRKAR2A	0.63	experiments:Two-hybrid;pmids:11414803;sources:MINT,IntAct,STRING
1433S_HUMAN	2810	SFN	PTOV1_HUMAN	53635	PTOV1	0.76	experiments:Affinity Capture-MS,tandem affinity purification,affinity chromatography technology;pmids:15778465;sources:BioGRID,MINT,IntAct
1433S_HUMAN	2810	SFN	PTN2_HUMAN	5771	PTPN2	0.76	experiments:Affinity Capture-MS,tandem affinity purification,affinity chromatography technology;pmids:15778465;sources:BioGRID,MINT,IntAct
1433S_HUMAN	2810	SFN	RGAP1_HUMAN	29127	RACGAP1	0.76	experiments:Affinity Capture-MS,tandem affinity purification,affinity chromatography technology;pmids:15778465;sources:BioGRID,MINT,IntAct
1433S_HUMAN	2810	SFN	RAE1L_HUMAN	8480	RAE1	0.76	experiments:Affinity Capture-MS,tandem affinity purification,affinity chromatography technology;pmids:15778465;sources:BioGRID,MINT,IntAct
1433S_HUMAN	2810	SFN	RAF1_HUMAN	5894	RAF1	0.87	experiments:Affinity Capture-MS,tandem affinity purification,affinity chromatography technology;pmids:15778465,11697890,16093354,16041367;sources:BioGRID,MINT,IntAct
1433S_HUMAN	2810	SFN	RGPS2_HUMAN	55103	RALGPS2	0.76	experiments:Affinity Capture-MS,tandem affinity purification,affinity chromatography technology;pmids:15778465;sources:BioGRID,MINT,IntAct
1433S_HUMAN	2810	SFN	RICTR_HUMAN	253260	RICTOR	0.63	experiments:tandem affinity purification;pmids:15778465;sources:MINT,IntAct
1433S_HUMAN	2810	SFN	RND3_HUMAN	390	RND3	0.76	experiments:Affinity Capture-MS,tandem affinity purification,affinity chromatography technology;pmids:15778465;sources:BioGRID,MINT,IntAct
1433S_HUMAN	2810	SFN	1433S_HUMAN	2810	SFN	0.63	experiments:tandem affinity purification;pmids:15778465;sources:MINT,I2D,IntAct
1433S_HUMAN	2810	SFN	SH3B4_HUMAN	23677	SH3BP4	0.76	experiments:Affinity Capture-MS,tandem affinity purification,affinity chromatography technology;pmids:15778465;sources:BioGRID,MINT,IntAct
1433S_HUMAN	2810	SFN	SI1L3_HUMAN	23094	SIPA1L3	0.76	experiments:Affinity Capture-MS,tandem affinity purification,affinity chromatography technology;pmids:15778465;sources:BioGRID,MINT,IntAct
1433S_HUMAN	2810	SFN	SRBS2_HUMAN	8470	SORBS2	0.76	experiments:Affinity Capture-MS,tandem affinity purification,affinity chromatography technology;pmids:15778465;sources:BioGRID,MINT,IntAct
1433S_HUMAN	2810	SFN	SRRM2_HUMAN	23524	SRRM2	0.76	experiments:Affinity Capture-MS,tandem affinity purification,affinity chromatography technology;pmids:15778465;sources:BioGRID,MINT,IntAct
1433S_HUMAN	2810	SFN	SRS10_HUMAN	10772	SRSF10	0.72	experiments:affinity chromatography technology,tandem affinity purification;pmids:15778465;sources:BioGRID,MINT,IntAct
1433S_HUMAN	2810	SFN	ST5_HUMAN	6764	ST5	0.76	experiments:Affinity Capture-MS,tandem affinity purification,affinity chromatography technology;pmids:15778465;sources:BioGRID,MINT,IntAct
1433S_HUMAN	2810	SFN	SYNJ2_HUMAN	8871	SYNJ2	0.76	experiments:Affinity Capture-MS,tandem affinity purification,affinity chromatography technology;pmids:15778465;sources:BioGRID,MINT,IntAct
1433S_HUMAN	2810	SFN	TBL3_HUMAN	10607	TBL3	0.63	experiments:Two-hybrid;pmids:16189514;sources:HPRD,BioGRID,IntAct,MINT,I2D,Rual05
1433S_HUMAN	2810	SFN	ZO2_HUMAN	9414	TJP2	0.76	experiments:Affinity Capture-MS,tandem affinity purification,affinity chromatography technology;pmids:15778465;sources:BioGRID,MINT,IntAct
1433S_HUMAN	2810	SFN	P63_HUMAN	8626	TP63	0.63	experiments:affinity chromatography technology;pmids:15467455;sources:BioGRID
1433S_HUMAN	2810	SFN	TRI25_HUMAN	7706	TRIM25	0.89	experiments:in vivo,Affinity Capture-Western,affinity chromatography technology;pmids:12075357,16189514;species:Mus musculus (Mouse);sources:HPRD,BioGRID,HomoMINT,I2D,Rual05
1433S_HUMAN	2810	SFN	UBP43_HUMAN	124739	USP43	0.63	experiments:tandem affinity purification;pmids:15778465;sources:MINT,IntAct
1433S_HUMAN	2810	SFN	UBP8_HUMAN	9101	USP8	0.76	experiments:Affinity Capture-MS,tandem affinity purification,affinity chromatography technology;pmids:15778465;sources:BioGRID,MINT,IntAct
1433S_HUMAN	2810	SFN	WDR37_HUMAN	22884	WDR37	0.63	experiments:tandem affinity purification;pmids:15778465;sources:MINT,IntAct
1433S_HUMAN	2810	SFN	WEE1_HUMAN	7465	WEE1	0.76	experiments:Affinity Capture-MS,tandem affinity purification,affinity chromatography technology;pmids:15778465;sources:BioGRID,MINT,IntAct
1433S_HUMAN	2810	SFN	MLTK_HUMAN	51776	ZAK	0.76	experiments:Affinity Capture-MS,tandem affinity purification,affinity chromatography technology;pmids:15778465;sources:BioGRID,MINT,IntAct
1433S_HUMAN	2810	SFN	ZN638_HUMAN	27332	ZNF638	0.76	experiments:Affinity Capture-MS,tandem affinity purification,affinity chromatography technology;pmids:15778465;sources:BioGRID,MINT,IntAct
1433T_HUMAN	10971	YWHAQ	ACTB_HUMAN	60	ACTB	0.63	experiments:affinity chromatography technology;pmids:20618440;sources:BioGRID
1433T_HUMAN	10971	YWHAQ	ANXA1_HUMAN	301	ANXA1	0.68	experiments:affinity chromatography technology,pull down;pmids:15161933;sources:BioGRID
1433T_HUMAN	10971	YWHAQ	ANXA2_HUMAN	302	ANXA2	0.68	experiments:affinity chromatography technology,pull down;pmids:15161933;sources:BioGRID
1433T_HUMAN	10971	YWHAQ	ATPA_HUMAN	498	ATP5A1	0.78	experiments:affinity chromatography technology,pull down;pmids:20618440,15161933;sources:BioGRID
1433T_HUMAN	10971	YWHAQ	ATPB_HUMAN	506	ATP5B	0.63	experiments:affinity chromatography technology;pmids:20618440;sources:BioGRID
1433T_HUMAN	10971	YWHAQ	BAP31_HUMAN	10134	BCAP31	0.68	experiments:affinity chromatography technology,pull down;pmids:15161933;sources:BioGRID
1433T_HUMAN	10971	YWHAQ	CALM_HUMAN	808	CALM1	0.78	experiments:affinity chromatography technology,pull down;pmids:20618440,15161933;sources:BioGRID,STRING
1433T_HUMAN	10971	YWHAQ	COF1_HUMAN	1072	CFL1	0.68	experiments:affinity chromatography technology,pull down;pmids:15161933;sources:BioGRID
1433T_HUMAN	10971	YWHAQ	CLH1_HUMAN	1213	CLTC	0.68	experiments:affinity chromatography technology,pull down;pmids:15161933;sources:BioGRID
1433T_HUMAN	10971	YWHAQ	CPSM_HUMAN	1373	CPS1	0.63	experiments:affinity chromatography technology;pmids:20618440;sources:BioGRID
1433T_HUMAN	10971	YWHAQ	DDX3X_HUMAN	1654	DDX3X	0.68	experiments:affinity chromatography technology,pull down;pmids:15161933;sources:BioGRID
1433T_HUMAN	10971	YWHAQ	DHX9_HUMAN	1660	DHX9	0.68	experiments:affinity chromatography technology,pull down;pmids:15161933;sources:BioGRID
1433T_HUMAN	10971	YWHAQ	DYHC1_HUMAN	1778	DYNC1H1	0.68	experiments:affinity chromatography technology,pull down;pmids:15161933;sources:BioGRID
1433T_HUMAN	10971	YWHAQ	EF1A1_HUMAN	1915	EEF1A1	0.63	experiments:affinity chromatography technology;pmids:20618440;sources:BioGRID
1433T_HUMAN	10971	YWHAQ	ENOA_HUMAN	2023	ENO1	0.68	experiments:affinity chromatography technology,pull down;pmids:15161933;sources:BioGRID
1433T_HUMAN	10971	YWHAQ	FAS_HUMAN	2194	FASN	0.68	experiments:affinity chromatography technology,pull down;pmids:15161933;sources:BioGRID
1433T_HUMAN	10971	YWHAQ	G3P_HUMAN	2597	GAPDH	0.68	experiments:affinity chromatography technology,pull down;pmids:15161933;sources:BioGRID
1433T_HUMAN	10971	YWHAQ	ECHA_HUMAN	3030	HADHA	0.68	experiments:affinity chromatography technology,pull down;pmids:15161933;sources:BioGRID
1433T_HUMAN	10971	YWHAQ	H1T_HUMAN	3010	HIST1H1T	0.63	experiments:affinity chromatography technology;pmids:20618440;sources:BioGRID
1433T_HUMAN	10971	YWHAQ	H2B1C_HUMAN	8347	HIST1H2BD	0.68	experiments:affinity chromatography technology,pull down;pmids:15161933;sources:BioGRID
1433T_HUMAN	10971	YWHAQ	H4_HUMAN	8370	HIST1H4A	0.78	experiments:affinity chromatography technology,pull down;pmids:20618440,15161933;sources:BioGRID
1433T_HUMAN	10971	YWHAQ	ROA1_HUMAN	3178	HNRNPA1	0.68	experiments:affinity chromatography technology,pull down;pmids:15161933;sources:BioGRID
1433T_HUMAN	10971	YWHAQ	ROA2_HUMAN	3181	HNRNPA2B1	0.63	experiments:affinity chromatography technology;pmids:20618440;sources:BioGRID
1433T_HUMAN	10971	YWHAQ	HNRPC_HUMAN	3183	HNRNPC	0.78	experiments:affinity chromatography technology,pull down;pmids:20618440,15161933;sources:BioGRID
1433T_HUMAN	10971	YWHAQ	HNRPF_HUMAN	3185	HNRNPF	0.68	experiments:affinity chromatography technology,pull down;pmids:15161933;sources:BioGRID
1433T_HUMAN	10971	YWHAQ	HNRH1_HUMAN	3187	HNRNPH1	0.68	experiments:affinity chromatography technology,pull down;pmids:15161933;sources:BioGRID
1433T_HUMAN	10971	YWHAQ	HNRPK_HUMAN	3190	HNRNPK	0.68	experiments:affinity chromatography technology,pull down;pmids:15161933;sources:BioGRID
1433T_HUMAN	10971	YWHAQ	HSPB1_HUMAN	3315	HSPB1	0.63	experiments:affinity chromatography technology;pmids:20618440;sources:BioGRID
1433T_HUMAN	10971	YWHAQ	SYIM_HUMAN	55699	IARS2	0.68	experiments:affinity chromatography technology,pull down;pmids:15161933;sources:BioGRID
1433T_HUMAN	10971	YWHAQ	IQGA1_HUMAN	8826	IQGAP1	0.68	experiments:affinity chromatography technology,pull down;pmids:15161933;sources:BioGRID
1433T_HUMAN	10971	YWHAQ	K2C1_HUMAN	3848	KRT1	0.73	experiments:in vivo,coimmunoprecipitation,affinity chromatography technology;pmids:15324660;sources:HPRD,MINT,I2D,BioGRID,IntAct
1433T_HUMAN	10971	YWHAQ	K2C8_HUMAN	3856	KRT8	0.63	experiments:affinity chromatography technology;pmids:20618440;sources:BioGRID
1433T_HUMAN	10971	YWHAQ	LDHA_HUMAN	3939	LDHA	0.68	experiments:affinity chromatography technology,pull down;pmids:15161933;sources:BioGRID
1433T_HUMAN	10971	YWHAQ	LMNA_HUMAN	4000	LMNA	0.78	experiments:affinity chromatography technology,pull down;pmids:20618440,15161933;sources:BioGRID
1433T_HUMAN	10971	YWHAQ	LMNB1_HUMAN	4001	LMNB1	0.68	experiments:affinity chromatography technology,pull down;pmids:15161933;sources:BioGRID
1433T_HUMAN	10971	YWHAQ	MCM3_HUMAN	4172	MCM3	0.68	experiments:affinity chromatography technology,pull down;pmids:15161933;sources:BioGRID
1433T_HUMAN	10971	YWHAQ	MFF_HUMAN	56947	MFF	0.63	experiments:affinity chromatography technology;pmids:23444366;sources:BioGRID
1433T_HUMAN	10971	YWHAQ	MYH9_HUMAN	4627	MYH9	0.63	experiments:affinity chromatography technology;pmids:20618440;sources:BioGRID
1433T_HUMAN	10971	YWHAQ	NUCL_HUMAN	4691	NCL	0.68	experiments:affinity chromatography technology,pull down;pmids:15161933;sources:BioGRID
1433T_HUMAN	10971	YWHAQ	NPM_HUMAN	4869	NPM1	0.78	experiments:affinity chromatography technology,pull down;pmids:20618440,15161933;sources:BioGRID
1433T_HUMAN	10971	YWHAQ	NUMA1_HUMAN	4926	NUMA1	0.68	experiments:affinity chromatography technology,pull down;pmids:15161933;sources:BioGRID
1433T_HUMAN	10971	YWHAQ	PDCD6_HUMAN	10016	PDCD6	0.68	experiments:affinity chromatography technology,pull down;pmids:15161933;sources:BioGRID
1433T_HUMAN	10971	YWHAQ	PROF1_HUMAN	5216	PFN1	0.68	experiments:affinity chromatography technology,pull down;pmids:15161933;sources:BioGRID
1433T_HUMAN	10971	YWHAQ	6PGD_HUMAN	5226	PGD	0.63	experiments:affinity chromatography technology;pmids:22863883;sources:BioGRID
1433T_HUMAN	10971	YWHAQ	PGK1_HUMAN	5230	PGK1	0.68	experiments:affinity chromatography technology,pull down;pmids:15161933;sources:BioGRID
1433T_HUMAN	10971	YWHAQ	KPYM_HUMAN	5315	PKM	0.68	experiments:affinity chromatography technology,pull down;pmids:15161933;sources:BioGRID
1433T_HUMAN	10971	YWHAQ	PRDX1_HUMAN	5052	PRDX1	0.68	experiments:affinity chromatography technology,pull down;pmids:15161933;sources:BioGRID
1433T_HUMAN	10971	YWHAQ	PRKDC_HUMAN	5591	PRKDC	0.78	experiments:affinity chromatography technology,pull down;pmids:20618440,15161933;sources:BioGRID
1433T_HUMAN	10971	YWHAQ	PSME3_HUMAN	10197	PSME3	0.68	experiments:affinity chromatography technology,pull down;pmids:15161933;sources:BioGRID
1433T_HUMAN	10971	YWHAQ	RL10A_HUMAN	4736	RPL10A	0.68	experiments:affinity chromatography technology,pull down;pmids:15161933;sources:BioGRID
1433T_HUMAN	10971	YWHAQ	RL19_HUMAN	6143	RPL19	0.68	experiments:affinity chromatography technology,pull down;pmids:15161933;sources:BioGRID
1433T_HUMAN	10971	YWHAQ	RL21_HUMAN	6144	RPL21	0.72	experiments:Affinity Capture-MS,affinity chromatography technology;pmids:17353931;sources:BioGRID
1433T_HUMAN	10971	YWHAQ	RL7_HUMAN	6129	RPL7	0.68	experiments:affinity chromatography technology,pull down;pmids:15161933;sources:BioGRID
1433T_HUMAN	10971	YWHAQ	RLA2_HUMAN	6181	RPLP2	0.68	experiments:affinity chromatography technology,pull down;pmids:15161933;sources:BioGRID
1433T_HUMAN	10971	YWHAQ	RS3_HUMAN	6188	RPS3	0.78	experiments:affinity chromatography technology,pull down;pmids:20618440,15161933;sources:BioGRID
1433T_HUMAN	10971	YWHAQ	1433S_HUMAN	2810	SFN	0.63	experiments:affinity chromatography technology;pmids:20618440;sources:BioGRID
1433T_HUMAN	10971	YWHAQ	RUXE_HUMAN	6635	SNRPE	0.68	experiments:affinity chromatography technology,pull down;pmids:15161933;sources:BioGRID
1433T_HUMAN	10971	YWHAQ	SPRE_HUMAN	6697	SPR	0.68	experiments:affinity chromatography technology,pull down;pmids:15161933;sources:BioGRID
1433T_HUMAN	10971	YWHAQ	SRSF1_HUMAN	6426	SRSF1	0.72	experiments:anti bait coimmunoprecipitation,affinity chromatography technology;pmids:17353931;sources:IntAct,BioGRID
1433T_HUMAN	10971	YWHAQ	SRS10_HUMAN	10772	SRSF10	0.72	experiments:anti bait coimmunoprecipitation,affinity chromatography technology;pmids:17353931;sources:IntAct,BioGRID
1433T_HUMAN	10971	YWHAQ	SRSF3_HUMAN	6428	SRSF3	0.82	experiments:anti bait coimmunoprecipitation,affinity chromatography technology;pmids:17353931,15324660;sources:IntAct,BioGRID
1433T_HUMAN	10971	YWHAQ	SRSF6_HUMAN	6431	SRSF6	0.72	experiments:anti bait coimmunoprecipitation,affinity chromatography technology;pmids:17353931;sources:IntAct,BioGRID
1433T_HUMAN	10971	YWHAQ	SSBP_HUMAN	6742	SSBP1	0.68	experiments:affinity chromatography technology,pull down;pmids:15161933;sources:BioGRID
1433T_HUMAN	10971	YWHAQ	TCPA_HUMAN	6950	TCP1	0.68	experiments:affinity chromatography technology,pull down;pmids:15161933;sources:BioGRID
1433T_HUMAN	10971	YWHAQ	TLN1_HUMAN	7094	TLN1	0.68	experiments:affinity chromatography technology,pull down;pmids:15161933;sources:BioGRID
1433T_HUMAN	10971	YWHAQ	TPIS_HUMAN	7167	TPI1	0.68	experiments:affinity chromatography technology,pull down;pmids:15161933;sources:BioGRID
1433T_HUMAN	10971	YWHAQ	TPM1_HUMAN	7168	TPM1	0.63	experiments:affinity chromatography technology;pmids:20618440;sources:BioGRID
1433T_HUMAN	10971	YWHAQ	TIF1B_HUMAN	10155	TRIM28	0.68	experiments:affinity chromatography technology,pull down;pmids:15161933;sources:BioGRID
1433T_HUMAN	10971	YWHAQ	TBB5_HUMAN	203068	TUBB	0.68	experiments:affinity chromatography technology,pull down;pmids:15161933;sources:BioGRID
1433T_HUMAN	10971	YWHAQ	TXND5_HUMAN	81567	TXNDC5	0.63	experiments:affinity chromatography technology;pmids:22863883;sources:BioGRID
1433T_HUMAN	10971	YWHAQ	UNC79_HUMAN	57578	UNC79	0.72	experiments:Affinity Capture-MS,affinity chromatography technology;pmids:17353931;sources:BioGRID
1433T_HUMAN	10971	YWHAQ	VIME_HUMAN	7431	VIM	0.78	experiments:affinity chromatography technology,pull down;pmids:20618440,15161933;sources:BioGRID
1433T_HUMAN	10971	YWHAQ	1433B_HUMAN	7529	YWHAB	0.89	experiments:affinity chromatography technology,anti tag coimmunoprecipitation;pmids:20618440,22863883,24255178;species:Mus musculus (Mouse);sources:BioGRID,IntAct
1433T_HUMAN	10971	YWHAQ	1433E_HUMAN	7531	YWHAE	0.84	experiments:Two-hybrid,confocal microscopy,affinity chromatography technology;pmids:20936779,20618440,21988832,17979178;sources:IntAct,BioGRID,STRING
1433Z_HUMAN	7534	YWHAZ	SYAC_HUMAN	16	AARS	0.68	experiments:gst pull down,pull down;pmids:15161933;sources:MINT,I2D,IntAct
1433Z_HUMAN	7534	YWHAZ	ACTA_HUMAN	59	ACTA2	0.63	experiments:tandem affinity purification;pmids:20618440;sources:MINT,IntAct
1433Z_HUMAN	7534	YWHAZ	ACTB_HUMAN	60	ACTB	0.88	experiments:gst pull down,pull down,tandem affinity purification,affinity chromatography technology;pmids:15161933,20618440,17361185;sources:MINT,I2D,BioGRID,IntAct
1433Z_HUMAN	7534	YWHAZ	ACTG_HUMAN	71	ACTG1	0.82	experiments:tandem affinity purification,affinity chromatography technology;pmids:20618440,17361185;sources:MINT,BioGRID,IntAct
1433Z_HUMAN	7534	YWHAZ	ACTN4_HUMAN	81	ACTN4	0.68	experiments:gst pull down,pull down;pmids:15161933;sources:MINT,I2D,IntAct
1433Z_HUMAN	7534	YWHAZ	SAHH_HUMAN	191	AHCY	0.68	experiments:gst pull down,pull down;pmids:15161933;sources:MINT,I2D,IntAct
1433Z_HUMAN	7534	YWHAZ	AHNK_HUMAN	79026	AHNAK	0.68	experiments:gst pull down,pull down;pmids:15161933;sources:MINT,I2D,IntAct
1433Z_HUMAN	7534	YWHAZ	ALDOA_HUMAN	226	ALDOA	0.68	experiments:gst pull down,pull down;pmids:15161933;sources:MINT,I2D,IntAct
1433Z_HUMAN	7534	YWHAZ	ANXA1_HUMAN	301	ANXA1	0.68	experiments:gst pull down,pull down;pmids:15161933;sources:MINT,I2D,IntAct
1433Z_HUMAN	7534	YWHAZ	ANXA2_HUMAN	302	ANXA2	0.84	experiments:gst pull down,pull down,affinity chromatography technology;pmids:15161933,17361185;sources:MINT,I2D,BioGRID,IntAct
1433Z_HUMAN	7534	YWHAZ	APC_HUMAN	324	APC	0.75	experiments:gst pull down,pull down;pmids:15161933;species:Mus musculus (Mouse);sources:MINT,I2D,IntAct
1433Z_HUMAN	7534	YWHAZ	AR6P1_HUMAN	23204	ARL6IP1	0.68	experiments:gst pull down,pull down;pmids:15161933;sources:MINT,I2D,IntAct
1433Z_HUMAN	7534	YWHAZ	ASSY_HUMAN	445	ASS1	0.68	experiments:gst pull down,pull down;pmids:15161933;sources:MINT,I2D,IntAct
1433Z_HUMAN	7534	YWHAZ	ATLA3_HUMAN	25923	ATL3	0.68	experiments:gst pull down,pull down;pmids:15161933;sources:MINT,I2D,IntAct
1433Z_HUMAN	7534	YWHAZ	ATPA_HUMAN	498	ATP5A1	0.89	experiments:in vivo,coimmunoprecipitation,gst pull down,affinity chromatography technology,pull down,tandem affinity purification;pmids:15324660,15161933,20618440;sources:HPRD,MINT,I2D,BioGRID,IntAct
1433Z_HUMAN	7534	YWHAZ	ATPB_HUMAN	506	ATP5B	0.84	experiments:gst pull down,pull down,tandem affinity purification;pmids:15161933,20618440;sources:MINT,I2D,IntAct
1433Z_HUMAN	7534	YWHAZ	BAP31_HUMAN	10134	BCAP31	0.68	experiments:gst pull down,pull down;pmids:15161933;sources:MINT,I2D,IntAct
1433Z_HUMAN	7534	YWHAZ	BCAR1_HUMAN	9564	BCAR1	0.79	experiments:in vitro,in vivo,Two-hybrid,Reconstituted Complex,Affinity Capture-Western,affinity chromatography technology,pull down;pmids:10026197;sources:HPRD,BioGRID,I2D
1433Z_HUMAN	7534	YWHAZ	BRAF_HUMAN	673	BRAF	0.89	experiments:anti bait coimmunoprecipitation,tandem affinity purification,affinity chromatography technology,coimmunoprecipitation,pull down;pmids:17979178,17353931,15324660,15161933;sources:IntAct,BioGRID,MINT
1433Z_HUMAN	7534	YWHAZ	CN166_HUMAN	51637	C14orf166	0.68	experiments:gst pull down,pull down;pmids:15161933;sources:MINT,I2D,IntAct
1433Z_HUMAN	7534	YWHAZ	PYR1_HUMAN	790	CAD	0.68	experiments:gst pull down,pull down;pmids:15161933;sources:MINT,I2D,IntAct
1433Z_HUMAN	7534	YWHAZ	CALM_HUMAN	808	CALM1	0.84	experiments:gst pull down,pull down,tandem affinity purification;pmids:15161933,20618440;sources:MINT,I2D,IntAct
1433Z_HUMAN	7534	YWHAZ	CALR_HUMAN	811	CALR	0.68	experiments:gst pull down,pull down;pmids:15161933;sources:MINT,I2D,IntAct
1433Z_HUMAN	7534	YWHAZ	CAND1_HUMAN	55832	CAND1	0.68	experiments:gst pull down,pull down;pmids:15161933;sources:MINT,I2D,IntAct
1433Z_HUMAN	7534	YWHAZ	HAKAI_HUMAN	79872	CBLL1	0.68	experiments:gst pull down,pull down;pmids:15161933;sources:MINT,I2D,IntAct
1433Z_HUMAN	7534	YWHAZ	TCPB_HUMAN	10576	CCT2	0.68	experiments:gst pull down,pull down;pmids:15161933;sources:MINT,I2D,IntAct
1433Z_HUMAN	7534	YWHAZ	TCPG_HUMAN	7203	CCT3	0.68	experiments:gst pull down,pull down;pmids:15161933;sources:MINT,I2D,IntAct
1433Z_HUMAN	7534	YWHAZ	TCPD_HUMAN	10575	CCT4	0.68	experiments:gst pull down,pull down;pmids:15161933;sources:MINT,I2D,IntAct
1433Z_HUMAN	7534	YWHAZ	TCPZ_HUMAN	908	CCT6A	0.68	experiments:gst pull down,pull down;pmids:15161933;sources:MINT,I2D,IntAct
1433Z_HUMAN	7534	YWHAZ	TCPH_HUMAN	10574	CCT7	0.68	experiments:gst pull down,pull down;pmids:15161933;sources:MINT,I2D,IntAct
1433Z_HUMAN	7534	YWHAZ	TCPQ_HUMAN	10694	CCT8	0.68	experiments:gst pull down,pull down;pmids:15161933;sources:MINT,I2D,IntAct
1433Z_HUMAN	7534	YWHAZ	MPIP2_HUMAN	994	CDC25B	0.9	experiments:in vitro,in vivo,Reconstituted Complex,Two-hybrid,coimmunoprecipitation,pull down,affinity chromatography technology;pmids:10713667,12764136,17292828,16672277,12766774,15629715;sources:HPRD,BioGRID,MINT,I2D,IntAct
1433Z_HUMAN	7534	YWHAZ	CDC5L_HUMAN	988	CDC5L	0.73	experiments:Two-hybrid;pmids:17043677,90000000;sources:IntAct,I2D,BioGRID
1433Z_HUMAN	7534	YWHAZ	CE170_HUMAN	9859	CEP170	0.68	experiments:gst pull down,pull down;pmids:15161933;sources:MINT,I2D,IntAct
1433Z_HUMAN	7534	YWHAZ	CING_HUMAN	57530	CGN	0.68	experiments:gst pull down,pull down;pmids:15161933;sources:MINT,I2D,IntAct
1433Z_HUMAN	7534	YWHAZ	CAF1A_HUMAN	10036	CHAF1A	0.82	experiments:affinity chromatography technology,Two-hybrid;pmids:20936779,21209461;sources:BioGRID
1433Z_HUMAN	7534	YWHAZ	CHTOP_HUMAN	26097	CHTOP	0.63	experiments:affinity chromatography technology;pmids:17361185;sources:BioGRID
1433Z_HUMAN	7534	YWHAZ	CIC_HUMAN	23152	CIC	0.68	experiments:gst pull down,pull down;pmids:15161933;sources:MINT,I2D,IntAct
1433Z_HUMAN	7534	YWHAZ	KCRU_HUMAN	548596	CKMT1A	0.68	experiments:gst pull down,pull down;pmids:15161933;sources:MINT,I2D,IntAct
1433Z_HUMAN	7534	YWHAZ	CLH1_HUMAN	1213	CLTC	0.68	experiments:gst pull down,pull down;pmids:15161933;sources:MINT,I2D,IntAct
1433Z_HUMAN	7534	YWHAZ	KCY_HUMAN	51727	CMPK1	0.68	experiments:gst pull down,pull down;pmids:15161933;sources:MINT,I2D,IntAct
1433Z_HUMAN	7534	YWHAZ	CSN4_HUMAN	51138	COPS4	0.68	experiments:gst pull down,pull down;pmids:15161933;sources:MINT,I2D,IntAct
1433Z_HUMAN	7534	YWHAZ	CSN5_HUMAN	10987	COPS5	0.82	experiments:Two-hybrid,affinity chromatography technology;pmids:20936779,21145461;sources:BioGRID
1433Z_HUMAN	7534	YWHAZ	CPNE1_HUMAN	8904	CPNE1	0.68	experiments:gst pull down,pull down;pmids:15161933;sources:MINT,I2D,IntAct
1433Z_HUMAN	7534	YWHAZ	CPSM_HUMAN	1373	CPS1	0.84	experiments:gst pull down,pull down,tandem affinity purification;pmids:15161933,20618440;sources:MINT,I2D,IntAct
1433Z_HUMAN	7534	YWHAZ	XPO2_HUMAN	1434	CSE1L	0.68	experiments:gst pull down,pull down;pmids:15161933;sources:MINT,I2D,IntAct
1433Z_HUMAN	7534	YWHAZ	CGL_HUMAN	1491	CTH	0.68	experiments:gst pull down,pull down;pmids:15161933;sources:MINT,I2D,IntAct
1433Z_HUMAN	7534	YWHAZ	PYRG1_HUMAN	1503	CTPS1	0.68	experiments:gst pull down,pull down;pmids:15161933;sources:MINT,I2D,IntAct
1433Z_HUMAN	7534	YWHAZ	CYFP1_HUMAN	23191	CYFIP1	0.72	experiments:anti tag coimmunoprecipitation,affinity chromatography technology;pmids:14676191;sources:IntAct,BioGRID
1433Z_HUMAN	7534	YWHAZ	CYFP2_HUMAN	26999	CYFIP2	0.72	experiments:anti tag coimmunoprecipitation,affinity chromatography technology;pmids:14676191;sources:IntAct,BioGRID
1433Z_HUMAN	7534	YWHAZ	CYR61_HUMAN	3491	CYR61	0.63	experiments:affinity chromatography technology;pmids:17361185;sources:BioGRID
1433Z_HUMAN	7534	YWHAZ	DCAF7_HUMAN	10238	DCAF7	0.72	experiments:anti tag coimmunoprecipitation,affinity chromatography technology;pmids:14676191;sources:IntAct,BioGRID
1433Z_HUMAN	7534	YWHAZ	DCD_HUMAN	117159	DCD	0.63	experiments:anti bait coimmunoprecipitation;pmids:17353931;sources:IntAct,I2D
1433Z_HUMAN	7534	YWHAZ	DDB1_HUMAN	1642	DDB1	0.68	experiments:gst pull down,pull down;pmids:15161933;sources:MINT,I2D,IntAct
1433Z_HUMAN	7534	YWHAZ	DDX1_HUMAN	1653	DDX1	0.68	experiments:gst pull down,pull down;pmids:15161933;sources:MINT,I2D,IntAct
1433Z_HUMAN	7534	YWHAZ	DDX3X_HUMAN	1654	DDX3X	0.84	experiments:gst pull down,pull down,affinity chromatography technology;pmids:15161933,17361185;sources:MINT,I2D,BioGRID,IntAct
1433Z_HUMAN	7534	YWHAZ	DDX5_HUMAN	1655	DDX5	0.63	experiments:affinity chromatography technology;pmids:17361185;sources:BioGRID
1433Z_HUMAN	7534	YWHAZ	DEK_HUMAN	7913	DEK	0.63	experiments:affinity chromatography technology;pmids:17361185;sources:BioGRID
1433Z_HUMAN	7534	YWHAZ	DESM_HUMAN	1674	DES	0.63	experiments:tandem affinity purification;pmids:20618440;sources:MINT,IntAct
1433Z_HUMAN	7534	YWHAZ	DFFA_HUMAN	1676	DFFA	0.88	experiments:in vivo,Affinity Capture-MS,anti bait coimmunoprecipitation,coimmunoprecipitation,affinity chromatography technology;pmids:15324660,17353931;sources:HPRD,BioGRID,IntAct,MINT,I2D
1433Z_HUMAN	7534	YWHAZ	DHX15_HUMAN	1665	DHX15	0.63	experiments:affinity chromatography technology;pmids:17361185;sources:BioGRID
1433Z_HUMAN	7534	YWHAZ	DHX9_HUMAN	1660	DHX9	0.84	experiments:gst pull down,pull down,affinity chromatography technology;pmids:15161933,17361185;sources:MINT,I2D,BioGRID,IntAct
1433Z_HUMAN	7534	YWHAZ	DKC1_HUMAN	1736	DKC1	0.63	experiments:affinity chromatography technology;pmids:17361185;sources:BioGRID
1433Z_HUMAN	7534	YWHAZ	DNMT1_HUMAN	1786	DNMT1	0.68	experiments:gst pull down,pull down;pmids:15161933;sources:MINT,I2D,IntAct
1433Z_HUMAN	7534	YWHAZ	DOCK7_HUMAN	85440	DOCK7	0.72	experiments:anti tag coimmunoprecipitation,affinity chromatography technology;pmids:14676191;sources:IntAct,BioGRID
1433Z_HUMAN	7534	YWHAZ	DRG1_HUMAN	4733	DRG1	0.63	experiments:affinity chromatography technology;pmids:17361185;sources:BioGRID
1433Z_HUMAN	7534	YWHAZ	DESP_HUMAN	1832	DSP	0.68	experiments:gst pull down,pull down;pmids:15161933;sources:MINT,I2D,IntAct
1433Z_HUMAN	7534	YWHAZ	DYHC1_HUMAN	1778	DYNC1H1	0.68	experiments:gst pull down,pull down;pmids:15161933;sources:MINT,I2D,IntAct
1433Z_HUMAN	7534	YWHAZ	ECHM_HUMAN	1892	ECHS1	0.84	experiments:gst pull down,pull down,affinity chromatography technology;pmids:15161933,22863883;sources:MINT,I2D,IntAct,BioGRID
1433Z_HUMAN	7534	YWHAZ	EF1A1_HUMAN	1915	EEF1A1	0.89	experiments:gst pull down,pull down,tandem affinity purification,affinity chromatography technology,far western blotting;pmids:15161933,20618440,17361185;sources:MINT,I2D,BioGRID,IntAct
1433Z_HUMAN	7534	YWHAZ	EF1B_HUMAN	1933	EEF1B2	0.68	experiments:gst pull down,pull down;pmids:15161933;sources:MINT,I2D,IntAct
1433Z_HUMAN	7534	YWHAZ	EF2_HUMAN	1938	EEF2	0.68	experiments:gst pull down,pull down;pmids:15161933;sources:MINT,I2D,IntAct
1433Z_HUMAN	7534	YWHAZ	EGFR_HUMAN	1956	EGFR	0.89	experiments:in vitro,in vivo,filter binding,fluorescence microscopy,anti bait coimmunoprecipitation,colocalization by immunostaining,affinity chromatography technology,imaging technique;pmids:15389569,15225635,15657067,19531499,23956138;sources:HPRD,IntAct,MINT,I2D,BioGRID
1433Z_HUMAN	7534	YWHAZ	IF2A_HUMAN	1965	EIF2S1	0.72	experiments:affinity chromatography technology,far western blotting;pmids:17361185;sources:BioGRID
1433Z_HUMAN	7534	YWHAZ	EIF3A_HUMAN	8661	EIF3A	0.88	experiments:gst pull down,pull down,Two-hybrid,affinity chromatography technology;pmids:15161933,20936779,17361185;sources:MINT,I2D,BioGRID,IntAct
1433Z_HUMAN	7534	YWHAZ	EIF3C_HUMAN	8663	EIF3C	0.63	experiments:affinity chromatography technology;pmids:17361185;sources:BioGRID
1433Z_HUMAN	7534	YWHAZ	EIF3D_HUMAN	8664	EIF3D	0.63	experiments:affinity chromatography technology;pmids:17361185;sources:BioGRID
1433Z_HUMAN	7534	YWHAZ	EIF3F_HUMAN	8665	EIF3F	0.84	experiments:gst pull down,pull down,affinity chromatography technology;pmids:15161933,17361185;sources:MINT,I2D,BioGRID,IntAct
1433Z_HUMAN	7534	YWHAZ	EIF3G_HUMAN	8666	EIF3G	0.63	experiments:affinity chromatography technology;pmids:17361185;sources:BioGRID
1433Z_HUMAN	7534	YWHAZ	EIF3H_HUMAN	8667	EIF3H	0.63	experiments:affinity chromatography technology;pmids:17361185;sources:BioGRID
1433Z_HUMAN	7534	YWHAZ	EIF3I_HUMAN	8668	EIF3I	0.63	experiments:affinity chromatography technology;pmids:17361185;sources:BioGRID
1433Z_HUMAN	7534	YWHAZ	IF4A1_HUMAN	1973	EIF4A1	0.84	experiments:gst pull down,pull down,affinity chromatography technology;pmids:15161933,17361185;sources:MINT,I2D,BioGRID,IntAct
1433Z_HUMAN	7534	YWHAZ	IF4A3_HUMAN	9775	EIF4A3	0.82	experiments:coimmunoprecipitation,affinity chromatography technology;pmids:15324660,17361185;sources:MINT,I2D,BioGRID,IntAct
1433Z_HUMAN	7534	YWHAZ	IF4B_HUMAN	1975	EIF4B	0.72	experiments:affinity chromatography technology,far western blotting;pmids:17361185;sources:BioGRID
1433Z_HUMAN	7534	YWHAZ	IF4E2_HUMAN	9470	EIF4E2	0.68	experiments:gst pull down,pull down;pmids:15161933;sources:MINT,I2D,IntAct
1433Z_HUMAN	7534	YWHAZ	IF4G1_HUMAN	1981	EIF4G1	0.87	experiments:gst pull down,pull down,affinity chromatography technology,far western blotting;pmids:15161933,17361185;sources:MINT,I2D,BioGRID,IntAct
1433Z_HUMAN	7534	YWHAZ	IF2P_HUMAN	9669	EIF5B	0.63	experiments:affinity chromatography technology;pmids:17361185;sources:BioGRID
1433Z_HUMAN	7534	YWHAZ	ENOA_HUMAN	2023	ENO1	0.89	experiments:in vivo,coimmunoprecipitation,gst pull down,affinity chromatography technology,pull down,two hybrid fragment pooling approach;pmids:15324660,15161933,23414517;sources:HPRD,MINT,I2D,BioGRID,IntAct
1433Z_HUMAN	7534	YWHAZ	E41L2_HUMAN	2037	EPB41L2	0.63	experiments:Two-hybrid;pmids:20936779;sources:BioGRID
1433Z_HUMAN	7534	YWHAZ	E41L3_HUMAN	23136	EPB41L3	0.9	experiments:in vivo,Two-hybrid,Affinity Capture-MS,anti bait coimmunoprecipitation,coimmunoprecipitation,affinity chromatography technology;pmids:15324660,16368544,17353931;sources:HPRD,BioGRID,IntAct,MINT,I2D
1433Z_HUMAN	7534	YWHAZ	SYEP_HUMAN	2058	EPRS	0.68	experiments:gst pull down,pull down;pmids:15161933;sources:MINT,I2D,IntAct
1433Z_HUMAN	7534	YWHAZ	ESYT1_HUMAN	23344	ESYT1	0.68	experiments:gst pull down,pull down;pmids:15161933;sources:MINT,I2D,IntAct
1433Z_HUMAN	7534	YWHAZ	EZRI_HUMAN	7430	EZR	0.68	experiments:gst pull down,pull down;pmids:15161933;sources:MINT,I2D,IntAct
1433Z_HUMAN	7534	YWHAZ	FA53C_HUMAN	51307	FAM53C	0.63	experiments:Two-hybrid;pmids:20936779;sources:BioGRID
1433Z_HUMAN	7534	YWHAZ	FAS_HUMAN	2194	FASN	0.68	experiments:gst pull down,pull down;pmids:15161933;sources:MINT,I2D,IntAct
1433Z_HUMAN	7534	YWHAZ	FKBP4_HUMAN	2288	FKBP4	0.68	experiments:gst pull down,pull down;pmids:15161933;sources:MINT,I2D,IntAct
1433Z_HUMAN	7534	YWHAZ	FLNA_HUMAN	2316	FLNA	0.68	experiments:gst pull down,pull down;pmids:15161933;sources:MINT,I2D,IntAct
1433Z_HUMAN	7534	YWHAZ	FOXO1_HUMAN	2308	FOXO1	0.77	experiments:in vivo,Affinity Capture-Western,affinity chromatography technology,coimmunoprecipitation;pmids:11237865;sources:HPRD,BioGRID,I2D,MINT,IntAct
1433Z_HUMAN	7534	YWHAZ	FSCN1_HUMAN	6624	FSCN1	0.78	experiments:gst pull down,pull down;pmids:15161933,20603015;sources:MINT,I2D,IntAct
1433Z_HUMAN	7534	YWHAZ	G3BP1_HUMAN	10146	G3BP1	0.63	experiments:affinity chromatography technology;pmids:17361185;sources:BioGRID
1433Z_HUMAN	7534	YWHAZ	G3BP2_HUMAN	9908	G3BP2	0.63	experiments:affinity chromatography technology;pmids:17361185;sources:BioGRID
1433Z_HUMAN	7534	YWHAZ	G3P_HUMAN	2597	GAPDH	0.68	experiments:gst pull down,pull down;pmids:15161933;sources:MINT,I2D,IntAct
1433Z_HUMAN	7534	YWHAZ	GAPD1_HUMAN	26130	GAPVD1	0.68	experiments:gst pull down,pull down;pmids:15161933;sources:MINT,I2D,IntAct
1433Z_HUMAN	7534	YWHAZ	SYG_HUMAN	2617	GARS	0.68	experiments:gst pull down,pull down;pmids:15161933;sources:MINT,I2D,IntAct
1433Z_HUMAN	7534	YWHAZ	GCN1L_HUMAN	10985	GCN1L1	0.68	experiments:gst pull down,pull down;pmids:15161933;sources:MINT,I2D,IntAct
1433Z_HUMAN	7534	YWHAZ	GDIA_HUMAN	2664	GDI1	0.68	experiments:gst pull down,pull down;pmids:15161933;sources:MINT,I2D,IntAct
1433Z_HUMAN	7534	YWHAZ	PERQ2_HUMAN	26058	GIGYF2	0.68	experiments:gst pull down,pull down;pmids:15161933;sources:MINT,I2D,IntAct
1433Z_HUMAN	7534	YWHAZ	GBLP_HUMAN	10399	GNB2L1	0.63	experiments:affinity chromatography technology;pmids:17361185;sources:BioGRID
1433Z_HUMAN	7534	YWHAZ	GP1BB_HUMAN	2812	GP1BB	0.9	experiments:in vitro,in vivo,Two-hybrid,Affinity Capture-MS,Affinity Capture-Western,Reconstituted Complex,affinity chromatography technology,pull down;pmids:8034572,10627461,9425086,9454760;sources:HPRD,BioGRID,I2D
1433Z_HUMAN	7534	YWHAZ	GSK3B_HUMAN	2932	GSK3B	0.63	experiments:anti tag coimmunoprecipitation;pmids:17317006;sources:IntAct
1433Z_HUMAN	7534	YWHAZ	H10_HUMAN	3005	H1F0	0.82	experiments:tandem affinity purification,affinity chromatography technology;pmids:20618440,17361185;sources:MINT,BioGRID,IntAct
1433Z_HUMAN	7534	YWHAZ	HAT1_HUMAN	8520	HAT1	0.68	experiments:gst pull down,pull down;pmids:15161933;sources:MINT,I2D,IntAct
1433Z_HUMAN	7534	YWHAZ	HDAC9_HUMAN	9734	HDAC9	0.7	experiments:Two-hybrid;pmids:20936779;species:Drosophila melanogaster (Fruit fly);sources:BioGRID
1433Z_HUMAN	7534	YWHAZ	H12_HUMAN	3006	HIST1H1C	0.82	experiments:tandem affinity purification,affinity chromatography technology;pmids:20618440,17361185;sources:MINT,BioGRID,IntAct
1433Z_HUMAN	7534	YWHAZ	H13_HUMAN	3007	HIST1H1D	0.82	experiments:tandem affinity purification,affinity chromatography technology;pmids:20618440,17361185;sources:MINT,BioGRID,IntAct
1433Z_HUMAN	7534	YWHAZ	H1T_HUMAN	3010	HIST1H1T	0.63	experiments:tandem affinity purification;pmids:20618440;sources:MINT,IntAct
1433Z_HUMAN	7534	YWHAZ	H2B1D_HUMAN	3017	HIST1H2BD	0.63	experiments:tandem affinity purification;pmids:20618440;sources:MINT,IntAct
1433Z_HUMAN	7534	YWHAZ	H4_HUMAN	8370	HIST1H4A	0.88	experiments:gst pull down,affinity chromatography technology,pull down,tandem affinity purification;pmids:15161933,20618440,19766566;sources:MINT,I2D,BioGRID,IntAct
1433Z_HUMAN	7534	YWHAZ	H2B2F_HUMAN	440689	HIST2H2BF	0.68	experiments:gst pull down,pull down;pmids:15161933;sources:MINT,I2D,IntAct
1433Z_HUMAN	7534	YWHAZ	ZEP2_HUMAN	3097	HIVEP2	0.63	experiments:Two-hybrid;pmids:20936779;sources:BioGRID
1433Z_HUMAN	7534	YWHAZ	HMGN1_HUMAN	3150	HMGN1	0.79	experiments:in vitro,in vivo,Reconstituted Complex,Affinity Capture-Western,affinity chromatography technology,pull down;pmids:12215538;sources:HPRD,BioGRID,I2D
1433Z_HUMAN	7534	YWHAZ	ROA1_HUMAN	3178	HNRNPA1	0.68	experiments:gst pull down,pull down;pmids:15161933;sources:MINT,I2D,IntAct
1433Z_HUMAN	7534	YWHAZ	ROA2_HUMAN	3181	HNRNPA2B1	0.63	experiments:tandem affinity purification;pmids:20618440;sources:MINT,IntAct
1433Z_HUMAN	7534	YWHAZ	HNRPC_HUMAN	3183	HNRNPC	0.84	experiments:gst pull down,pull down,tandem affinity purification;pmids:15161933,20618440;sources:MINT,I2D,IntAct
1433Z_HUMAN	7534	YWHAZ	HNRPF_HUMAN	3185	HNRNPF	0.68	experiments:gst pull down,pull down;pmids:15161933;sources:MINT,I2D,IntAct
1433Z_HUMAN	7534	YWHAZ	HNRH2_HUMAN	3188	HNRNPH2	0.68	experiments:gst pull down,pull down;pmids:15161933;sources:MINT,I2D,IntAct
1433Z_HUMAN	7534	YWHAZ	HNRPK_HUMAN	3190	HNRNPK	0.84	experiments:gst pull down,pull down,affinity chromatography technology;pmids:15161933,17361185;sources:MINT,I2D,BioGRID,IntAct
1433Z_HUMAN	7534	YWHAZ	HNRPL_HUMAN	3191	HNRNPL	0.76	experiments:Affinity Capture-MS,anti bait coimmunoprecipitation,affinity chromatography technology;pmids:17353931;sources:BioGRID,IntAct,I2D
1433Z_HUMAN	7534	YWHAZ	HNRPM_HUMAN	4670	HNRNPM	0.63	experiments:affinity chromatography technology;pmids:17361185;sources:BioGRID
1433Z_HUMAN	7534	YWHAZ	HNRPU_HUMAN	3192	HNRNPU	0.68	experiments:gst pull down,pull down;pmids:15161933;sources:MINT,I2D,IntAct
1433Z_HUMAN	7534	YWHAZ	HORN_HUMAN	388697	HRNR	0.68	experiments:gst pull down,pull down;pmids:15161933;sources:MINT,I2D,IntAct
1433Z_HUMAN	7534	YWHAZ	HS90A_HUMAN	3320	HSP90AA1	0.68	experiments:gst pull down,pull down;pmids:15161933;sources:MINT,I2D,IntAct
1433Z_HUMAN	7534	YWHAZ	HS90B_HUMAN	3326	HSP90AB1	0.68	experiments:gst pull down,pull down;pmids:15161933;sources:MINT,I2D,IntAct
1433Z_HUMAN	7534	YWHAZ	ENPL_HUMAN	7184	HSP90B1	0.63	experiments:gst pull down;pmids:15161933;sources:MINT,I2D
1433Z_HUMAN	7534	YWHAZ	HS71L_HUMAN	3305	HSPA1L	0.68	experiments:gst pull down,pull down;pmids:15161933;sources:MINT,I2D,IntAct
1433Z_HUMAN	7534	YWHAZ	HSP74_HUMAN	3308	HSPA4	0.68	experiments:gst pull down,pull down;pmids:15161933;sources:MINT,I2D,IntAct
1433Z_HUMAN	7534	YWHAZ	GRP78_HUMAN	3309	HSPA5	0.68	experiments:gst pull down,pull down;pmids:15161933;sources:MINT,I2D,IntAct
1433Z_HUMAN	7534	YWHAZ	HSP7C_HUMAN	3312	HSPA8	0.68	experiments:gst pull down,pull down;pmids:15161933;sources:MINT,I2D,IntAct
1433Z_HUMAN	7534	YWHAZ	GRP75_HUMAN	3313	HSPA9	0.68	experiments:gst pull down,pull down;pmids:15161933;sources:MINT,I2D,IntAct
1433Z_HUMAN	7534	YWHAZ	HSPB1_HUMAN	3315	HSPB1	0.84	experiments:gst pull down,pull down,tandem affinity purification;pmids:15161933,20618440;sources:MINT,I2D,IntAct
1433Z_HUMAN	7534	YWHAZ	CH60_HUMAN	3329	HSPD1	0.68	experiments:gst pull down,pull down;pmids:15161933;sources:MINT,I2D,IntAct
1433Z_HUMAN	7534	YWHAZ	HS105_HUMAN	10808	HSPH1	0.68	experiments:gst pull down,pull down;pmids:15161933;sources:MINT,I2D,IntAct
1433Z_HUMAN	7534	YWHAZ	SYIC_HUMAN	3376	IARS	0.68	experiments:gst pull down,pull down;pmids:15161933;sources:MINT,I2D,IntAct
1433Z_HUMAN	7534	YWHAZ	IMDH2_HUMAN	3615	IMPDH2	0.63	experiments:affinity chromatography technology;pmids:17361185;sources:BioGRID
1433Z_HUMAN	7534	YWHAZ	I5P1_HUMAN	3632	INPP5A	0.75	experiments:in vitro,Reconstituted Complex,pull down;pmids:9398266;sources:HPRD,BioGRID,I2D
1433Z_HUMAN	7534	YWHAZ	IPO7_HUMAN	10527	IPO7	0.68	experiments:gst pull down,pull down;pmids:15161933;sources:MINT,I2D,IntAct
1433Z_HUMAN	7534	YWHAZ	IQGA1_HUMAN	8826	IQGAP1	0.68	experiments:gst pull down,pull down;pmids:15161933;sources:MINT,I2D,IntAct
1433Z_HUMAN	7534	YWHAZ	IRS2_HUMAN	8660	IRS2	0.8	experiments:in vivo,gst pull down,pull down;pmids:9312143,15161933;sources:HPRD,MINT,I2D,IntAct
1433Z_HUMAN	7534	YWHAZ	KAT8_HUMAN	84148	KAT8	0.65	experiments:affinity chromatography technology,imaging technique;pmids:19766566;sources:BioGRID
1433Z_HUMAN	7534	YWHAZ	K0930_HUMAN	23313	KIAA0930	0.72	experiments:anti bait coimmunoprecipitation,affinity chromatography technology;pmids:17353931;sources:IntAct,BioGRID
1433Z_HUMAN	7534	YWHAZ	VIR_HUMAN	25962	KIAA1429	0.68	experiments:gst pull down,pull down;pmids:15161933;sources:MINT,I2D,IntAct
1433Z_HUMAN	7534	YWHAZ	KIF23_HUMAN	9493	KIF23	0.89	experiments:anti tag coimmunoprecipitation,gst pull down,affinity chromatography technology,pull down,Two-hybrid;pmids:14676191,15161933,20451386;sources:IntAct,MINT,I2D,BioGRID
1433Z_HUMAN	7534	YWHAZ	KINH_HUMAN	3799	KIF5B	0.9	experiments:in vivo,Affinity Capture-MS,anti bait coimmunoprecipitation,coimmunoprecipitation,gst pull down,affinity chromatography technology,pull down;pmids:15324660,17353931,15161933;sources:HPRD,BioGRID,IntAct,MINT,I2D
1433Z_HUMAN	7534	YWHAZ	KLC1_HUMAN	3831	KLC1	0.76	experiments:Affinity Capture-MS,anti bait coimmunoprecipitation,affinity chromatography technology;pmids:17353931;sources:BioGRID,IntAct,I2D
1433Z_HUMAN	7534	YWHAZ	KLC2_HUMAN	64837	KLC2	0.85	experiments:in vivo,coimmunoprecipitation,gst pull down,pull down;pmids:15324660,15161933;sources:HPRD,MINT,I2D,IntAct
1433Z_HUMAN	7534	YWHAZ	IMA1_HUMAN	3838	KPNA2	0.68	experiments:gst pull down,pull down;pmids:15161933;sources:MINT,I2D,IntAct
1433Z_HUMAN	7534	YWHAZ	IMB1_HUMAN	3837	KPNB1	0.68	experiments:gst pull down,pull down;pmids:15161933;sources:MINT,I2D,IntAct
1433Z_HUMAN	7534	YWHAZ	K2C1_HUMAN	3848	KRT1	0.63	experiments:affinity chromatography technology;pmids:17361185;sources:BioGRID
1433Z_HUMAN	7534	YWHAZ	K1C10_HUMAN	3858	KRT10	0.63	experiments:affinity chromatography technology;pmids:17361185;sources:BioGRID
1433Z_HUMAN	7534	YWHAZ	K1C17_HUMAN	3872	KRT17	0.63	experiments:tandem affinity purification;pmids:20618440;sources:MINT,IntAct
1433Z_HUMAN	7534	YWHAZ	K1C18_HUMAN	3875	KRT18	0.89	experiments:in vivo,coimmunoprecipitation,pull down,tandem affinity purification,affinity chromatography technology;pmids:9524113,11917136,15314064,19357195,20618440,17361185;sources:HPRD,MINT,I2D,BioGRID,IntAct
1433Z_HUMAN	7534	YWHAZ	K22E_HUMAN	3849	KRT2	0.63	experiments:affinity chromatography technology;pmids:17361185;sources:BioGRID
1433Z_HUMAN	7534	YWHAZ	K2C8_HUMAN	3856	KRT8	0.63	experiments:tandem affinity purification;pmids:20618440;sources:MINT,IntAct
1433Z_HUMAN	7534	YWHAZ	LANC1_HUMAN	10314	LANCL1	0.68	experiments:gst pull down,pull down;pmids:15161933;sources:MINT,I2D,IntAct
1433Z_HUMAN	7534	YWHAZ	LARP1_HUMAN	23367	LARP1	0.9	experiments:in vivo,Affinity Capture-MS,anti bait coimmunoprecipitation,coimmunoprecipitation,gst pull down,affinity chromatography technology,pull down;pmids:15324660,17353931,15161933;sources:HPRD,BioGRID,IntAct,MINT,I2D
1433Z_HUMAN	7534	YWHAZ	SYLC_HUMAN	51520	LARS	0.68	experiments:gst pull down,pull down;pmids:15161933;sources:MINT,I2D,IntAct
1433Z_HUMAN	7534	YWHAZ	LDHA_HUMAN	3939	LDHA	0.68	experiments:gst pull down,pull down;pmids:15161933;sources:MINT,I2D,IntAct
1433Z_HUMAN	7534	YWHAZ	LDHB_HUMAN	3945	LDHB	0.84	experiments:gst pull down,pull down,affinity chromatography technology;pmids:15161933,22863883;sources:MINT,I2D,IntAct,BioGRID
1433Z_HUMAN	7534	YWHAZ	LEG1_HUMAN	3956	LGALS1	0.68	experiments:gst pull down,pull down;pmids:15161933;sources:MINT,I2D,IntAct
1433Z_HUMAN	7534	YWHAZ	LIMA1_HUMAN	51474	LIMA1	0.68	experiments:gst pull down,pull down;pmids:15161933;sources:MINT,I2D,IntAct
1433Z_HUMAN	7534	YWHAZ	LMNA_HUMAN	4000	LMNA	0.84	experiments:gst pull down,pull down,tandem affinity purification;pmids:15161933,20618440;sources:MINT,I2D,IntAct
1433Z_HUMAN	7534	YWHAZ	LMNB1_HUMAN	4001	LMNB1	0.68	experiments:gst pull down,pull down;pmids:15161933;sources:MINT,I2D,IntAct
1433Z_HUMAN	7534	YWHAZ	LPPRC_HUMAN	10128	LRPPRC	0.68	experiments:gst pull down,pull down;pmids:15161933;sources:MINT,I2D,IntAct
1433Z_HUMAN	7534	YWHAZ	LRC59_HUMAN	55379	LRRC59	0.63	experiments:affinity chromatography technology;pmids:17361185;sources:BioGRID
1433Z_HUMAN	7534	YWHAZ	LRRK2_HUMAN	120892	LRRK2	0.9	experiments:anti tag coimmunoprecipitation,pull down,affinity chromatography technology,surface plasmon resonance,protein array,fluorescence polarization spectroscopy;pmids:20642453,23075850,24351927,24947832,24510904;sources:IntAct,BioGRID
1433Z_HUMAN	7534	YWHAZ	LC7L2_HUMAN	51631	LUC7L2	0.63	experiments:affinity chromatography technology;pmids:17361185;sources:BioGRID
1433Z_HUMAN	7534	YWHAZ	MADD_HUMAN	8567	MADD	0.82	experiments:Two-hybrid,anti tag coimmunoprecipitation;pmids:20936779,16959763;sources:BioGRID,IntAct
1433Z_HUMAN	7534	YWHAZ	MAP1B_HUMAN	4131	MAP1B	0.63	experiments:affinity chromatography technology;pmids:17361185;sources:BioGRID
1433Z_HUMAN	7534	YWHAZ	MARE1_HUMAN	22919	MAPRE1	0.63	experiments:affinity chromatography technology;pmids:22863883;sources:BioGRID
1433Z_HUMAN	7534	YWHAZ	MARK3_HUMAN	4140	MARK3	0.96	experiments:in vitro,tandem affinity purification,pull down,anti tag coimmunoprecipitation,far western blotting,gst pull down,affinity chromatography technology;pmids:15161933,16306228,14676191,16959763,16968750,20642453;species:Drosophila melanogaster (Fruit fly);sources:HPRD,IntAct,MINT,I2D,BioGRID
1433Z_HUMAN	7534	YWHAZ	MCM3_HUMAN	4172	MCM3	0.68	experiments:gst pull down,pull down;pmids:15161933;sources:MINT,I2D,IntAct
1433Z_HUMAN	7534	YWHAZ	MET_HUMAN	4233	MET	0.63	experiments:anti bait coimmunoprecipitation;pmids:17353931;sources:IntAct,I2D
1433Z_HUMAN	7534	YWHAZ	AFAD_HUMAN	4301	MLLT4	0.68	experiments:gst pull down,pull down;pmids:15161933;sources:MINT,I2D,IntAct
1433Z_HUMAN	7534	YWHAZ	MPRIP_HUMAN	23164	MPRIP	0.68	experiments:gst pull down,pull down;pmids:15161933;sources:MINT,I2D,IntAct
1433Z_HUMAN	7534	YWHAZ	MVP_HUMAN	9961	MVP	0.68	experiments:gst pull down,pull down;pmids:15161933;sources:MINT,I2D,IntAct
1433Z_HUMAN	7534	YWHAZ	MYCB2_HUMAN	23077	MYCBP2	0.68	experiments:gst pull down,pull down;pmids:15161933;sources:MINT,I2D,IntAct
1433Z_HUMAN	7534	YWHAZ	MYH10_HUMAN	4628	MYH10	0.63	experiments:affinity chromatography technology;pmids:17361185;sources:BioGRID
1433Z_HUMAN	7534	YWHAZ	MYH11_HUMAN	4629	MYH11	0.82	experiments:tandem affinity purification,affinity chromatography technology;pmids:20618440,17361185;sources:MINT,BioGRID,IntAct
1433Z_HUMAN	7534	YWHAZ	MYH7_HUMAN	4625	MYH7	0.63	experiments:tandem affinity purification;pmids:20618440;sources:MINT,IntAct
1433Z_HUMAN	7534	YWHAZ	MYH9_HUMAN	4627	MYH9	0.82	experiments:tandem affinity purification,Two-hybrid;pmids:20618440,20936779;sources:MINT,BioGRID,IntAct
1433Z_HUMAN	7534	YWHAZ	ML12A_HUMAN	10627	MYL12A	0.63	experiments:tandem affinity purification;pmids:20618440;sources:MINT,IntAct
1433Z_HUMAN	7534	YWHAZ	MYOF_HUMAN	26509	MYOF	0.68	experiments:gst pull down,pull down;pmids:15161933;sources:MINT,I2D,IntAct
1433Z_HUMAN	7534	YWHAZ	NADK_HUMAN	65220	NADK	0.88	experiments:Affinity Capture-MS,anti bait coimmunoprecipitation,gst pull down,affinity chromatography technology,pull down;pmids:17353931,15161933;sources:BioGRID,IntAct,MINT,I2D
1433Z_HUMAN	7534	YWHAZ	NAPSA_HUMAN	9476	NAPSA	0.68	experiments:gst pull down,pull down;pmids:15161933;sources:MINT,I2D,IntAct
1433Z_HUMAN	7534	YWHAZ	NCKP1_HUMAN	10787	NCKAP1	0.76	experiments:Affinity Capture-MS,anti bait coimmunoprecipitation,affinity chromatography technology;pmids:17353931;sources:BioGRID,IntAct,I2D
1433Z_HUMAN	7534	YWHAZ	NUCL_HUMAN	4691	NCL	0.84	experiments:gst pull down,pull down,affinity chromatography technology;pmids:15161933,17361185;sources:MINT,I2D,BioGRID,IntAct
1433Z_HUMAN	7534	YWHAZ	NED4L_HUMAN	23327	NEDD4L	0.84	experiments:gst pull down,Two-hybrid,pull down;pmids:15161933,20936779;sources:MINT,I2D,BioGRID,IntAct
1433Z_HUMAN	7534	YWHAZ	NDKB_HUMAN	654364	NME2	0.68	experiments:gst pull down,pull down;pmids:15161933;sources:MINT,I2D,IntAct
1433Z_HUMAN	7534	YWHAZ	NOLC1_HUMAN	9221	NOLC1	0.88	experiments:Affinity Capture-MS,anti bait coimmunoprecipitation,gst pull down,affinity chromatography technology,pull down;pmids:17353931,15161933;sources:BioGRID,IntAct,MINT,I2D
1433Z_HUMAN	7534	YWHAZ	NONO_HUMAN	4841	NONO	0.63	experiments:affinity chromatography technology;pmids:17361185;sources:BioGRID
1433Z_HUMAN	7534	YWHAZ	NPM_HUMAN	4869	NPM1	0.88	experiments:gst pull down,pull down,tandem affinity purification,affinity chromatography technology;pmids:15161933,20618440,17361185,23402259;sources:MINT,I2D,BioGRID,IntAct
1433Z_HUMAN	7534	YWHAZ	NUMA1_HUMAN	4926	NUMA1	0.68	experiments:gst pull down,pull down;pmids:15161933;sources:MINT,I2D,IntAct
1433Z_HUMAN	7534	YWHAZ	OLA1_HUMAN	29789	OLA1	0.63	experiments:affinity chromatography technology;pmids:22863883;sources:BioGRID
1433Z_HUMAN	7534	YWHAZ	PDIA1_HUMAN	5034	P4HB	0.68	experiments:gst pull down,pull down;pmids:15161933;sources:MINT,I2D,IntAct
1433Z_HUMAN	7534	YWHAZ	PABP1_HUMAN	26986	PABPC1	0.63	experiments:affinity chromatography technology;pmids:17361185;sources:BioGRID
1433Z_HUMAN	7534	YWHAZ	PABP4_HUMAN	8761	PABPC4	0.89	experiments:Affinity Capture-MS,anti bait coimmunoprecipitation,gst pull down,affinity chromatography technology,pull down;pmids:17353931,15161933,17361185;sources:BioGRID,IntAct,MINT,I2D
1433Z_HUMAN	7534	YWHAZ	PABP2_HUMAN	8106	PABPN1	0.68	experiments:gst pull down,pull down;pmids:15161933;sources:MINT,I2D,IntAct
1433Z_HUMAN	7534	YWHAZ	PAK1_HUMAN	5058	PAK1	0.63	experiments:Two-hybrid;pmids:20936779;sources:IntAct,BioGRID
1433Z_HUMAN	7534	YWHAZ	PAK2_HUMAN	5062	PAK2	0.63	experiments:affinity chromatography technology;pmids:22863883;sources:BioGRID
1433Z_HUMAN	7534	YWHAZ	PAK4_HUMAN	10298	PAK4	0.9	experiments:in vivo,Affinity Capture-MS,anti bait coimmunoprecipitation,coimmunoprecipitation,gst pull down,affinity chromatography technology,pull down;pmids:15324660,17353931,15161933;sources:HPRD,BioGRID,IntAct,MINT,I2D
1433Z_HUMAN	7534	YWHAZ	PANK2_HUMAN	80025	PANK2	0.68	experiments:gst pull down,pull down;pmids:15161933;sources:MINT,I2D,IntAct
1433Z_HUMAN	7534	YWHAZ	PARP1_HUMAN	142	PARP1	0.63	experiments:affinity chromatography technology;pmids:17361185;sources:BioGRID
1433Z_HUMAN	7534	YWHAZ	PCBP1_HUMAN	5093	PCBP1	0.84	experiments:gst pull down,pull down,affinity chromatography technology;pmids:15161933,17361185;sources:MINT,I2D,BioGRID,IntAct
1433Z_HUMAN	7534	YWHAZ	PCM1_HUMAN	5108	PCM1	0.68	experiments:gst pull down,pull down;pmids:15161933;sources:MINT,I2D,IntAct
1433Z_HUMAN	7534	YWHAZ	PDCD6_HUMAN	10016	PDCD6	0.68	experiments:gst pull down,pull down;pmids:15161933;sources:MINT,I2D,IntAct
1433Z_HUMAN	7534	YWHAZ	PDXK_HUMAN	8566	PDXK	0.68	experiments:gst pull down,pull down;pmids:15161933;sources:MINT,I2D,IntAct
1433Z_HUMAN	7534	YWHAZ	PUR4_HUMAN	5198	PFAS	0.63	experiments:affinity chromatography technology;pmids:22863883;sources:BioGRID
1433Z_HUMAN	7534	YWHAZ	PFKAP_HUMAN	5214	PFKP	0.68	experiments:gst pull down,pull down;pmids:15161933;sources:MINT,I2D,IntAct
1433Z_HUMAN	7534	YWHAZ	PROF1_HUMAN	5216	PFN1	0.68	experiments:gst pull down,pull down;pmids:15161933;sources:MINT,I2D,IntAct
1433Z_HUMAN	7534	YWHAZ	PGAM1_HUMAN	5223	PGAM1	0.68	experiments:gst pull down,pull down;pmids:15161933;sources:MINT,I2D,IntAct
1433Z_HUMAN	7534	YWHAZ	PGK1_HUMAN	5230	PGK1	0.68	experiments:gst pull down,pull down;pmids:15161933;sources:MINT,I2D,IntAct
1433Z_HUMAN	7534	YWHAZ	PHLB2_HUMAN	90102	PHLDB2	0.68	experiments:gst pull down,pull down;pmids:15161933;sources:MINT,I2D,IntAct
1433Z_HUMAN	7534	YWHAZ	KPYM_HUMAN	5315	PKM	0.68	experiments:gst pull down,pull down;pmids:15161933;sources:MINT,I2D,IntAct
1433Z_HUMAN	7534	YWHAZ	PLEC_HUMAN	5339	PLEC	0.63	experiments:affinity chromatography technology;pmids:17361185;sources:BioGRID
1433Z_HUMAN	7534	YWHAZ	PNKP_HUMAN	11284	PNKP	0.63	experiments:anti bait coimmunoprecipitation;pmids:17353931;sources:IntAct,I2D
1433Z_HUMAN	7534	YWHAZ	PNMA1_HUMAN	9240	PNMA1	0.72	experiments:anti tag coimmunoprecipitation,affinity chromatography technology;pmids:14676191;sources:IntAct,BioGRID
1433Z_HUMAN	7534	YWHAZ	PININ_HUMAN	5411	PNN	0.63	experiments:anti bait coimmunoprecipitation;pmids:17353931;sources:IntAct,I2D
1433Z_HUMAN	7534	YWHAZ	LIPB1_HUMAN	8496	PPFIBP1	0.68	experiments:gst pull down,pull down;pmids:15161933;sources:MINT,I2D,IntAct
1433Z_HUMAN	7534	YWHAZ	PPIA_HUMAN	5478	PPIA	0.68	experiments:gst pull down,pull down;pmids:15161933;sources:MINT,I2D,IntAct
1433Z_HUMAN	7534	YWHAZ	PPIB_HUMAN	5479	PPIB	0.63	experiments:affinity chromatography technology;pmids:17361185;sources:BioGRID
1433Z_HUMAN	7534	YWHAZ	PRDX1_HUMAN	5052	PRDX1	0.68	experiments:gst pull down,pull down;pmids:15161933;sources:MINT,I2D,IntAct
1433Z_HUMAN	7534	YWHAZ	KAPCA_HUMAN	5566	PRKACA	0.68	experiments:protein kinase assay;pmids:16376338;sources:MINT,I2D,IntAct
1433Z_HUMAN	7534	YWHAZ	KPCA_HUMAN	5578	PRKCA	0.84	experiments:in vitro,in vivo,Affinity Capture-Western,affinity chromatography technology;pmids:11950841,16713569;sources:HPRD,BioGRID,I2D,Lim06
1433Z_HUMAN	7534	YWHAZ	KPCI_HUMAN	5584	PRKCI	0.88	experiments:in vivo,Reconstituted Complex,anti tag coimmunoprecipitation,affinity chromatography technology,pull down;pmids:14676191,12893243;sources:HPRD,BioGRID,IntAct,I2D
1433Z_HUMAN	7534	YWHAZ	KPCZ_HUMAN	5590	PRKCZ	0.87	experiments:Reconstituted Complex,Biochemical Activity,enzymatic study,pull down;pmids:12893243,10620507;sources:BioGRID
1433Z_HUMAN	7534	YWHAZ	KPCD1_HUMAN	5587	PRKD1	0.75	experiments:Reconstituted Complex,pull down;pmids:12893243;sources:BioGRID
1433Z_HUMAN	7534	YWHAZ	PRKDC_HUMAN	5591	PRKDC	0.84	experiments:gst pull down,tandem affinity purification,pull down;pmids:15161933,20618440;sources:MINT,I2D,IntAct
1433Z_HUMAN	7534	YWHAZ	ANM5_HUMAN	10419	PRMT5	0.88	experiments:coimmunoprecipitation,Two-hybrid,anti tag coimmunoprecipitation,affinity chromatography technology;pmids:15324660,23455924;sources:MINT,I2D,IntAct,BioGRID
1433Z_HUMAN	7534	YWHAZ	PSB3_HUMAN	5691	PSMB3	0.68	experiments:gst pull down,pull down;pmids:15161933;sources:MINT,I2D,IntAct
1433Z_HUMAN	7534	YWHAZ	PSMD1_HUMAN	5707	PSMD1	0.68	experiments:gst pull down,pull down;pmids:15161933;sources:MINT,I2D,IntAct
1433Z_HUMAN	7534	YWHAZ	PSMD2_HUMAN	5708	PSMD2	0.68	experiments:gst pull down,pull down;pmids:15161933;sources:MINT,I2D,IntAct
1433Z_HUMAN	7534	YWHAZ	PSME3_HUMAN	10197	PSME3	0.68	experiments:gst pull down,pull down;pmids:15161933;sources:MINT,I2D,IntAct
1433Z_HUMAN	7534	YWHAZ	PTBP1_HUMAN	5725	PTBP1	0.68	experiments:gst pull down,pull down;pmids:15161933;sources:MINT,I2D,IntAct
1433Z_HUMAN	7534	YWHAZ	RAF1_HUMAN	5894	RAF1	0.9	experiments:in vitro,in vivo,Reconstituted Complex,Affinity Capture-Western,pull down,tandem affinity purification,Two-hybrid,affinity chromatography technology,surface plasmon resonance,coimmunoprecipitation,lex-a dimerization assay,peptide array,x-ray crystallography;pmids:7628630,7939632,9153224,9261098,10887173,10620507,10611249,16306228,17979178,7935795,19049963,8085158,20052757,14688280,116…
1433Z_HUMAN	7534	YWHAZ	RAI14_HUMAN	26064	RAI14	0.88	experiments:Affinity Capture-MS,anti bait coimmunoprecipitation,gst pull down,affinity chromatography technology,pull down;pmids:17353931,15161933;sources:BioGRID,IntAct,MINT,I2D
1433Z_HUMAN	7534	YWHAZ	RGPS2_HUMAN	55103	RALGPS2	0.88	experiments:in vivo,Affinity Capture-MS,anti bait coimmunoprecipitation,coimmunoprecipitation,affinity chromatography technology;pmids:15324660,17353931;sources:HPRD,BioGRID,IntAct,MINT,I2D
1433Z_HUMAN	7534	YWHAZ	RALY_HUMAN	22913	RALY	0.63	experiments:tandem affinity purification;pmids:20618440;sources:MINT,IntAct
1433Z_HUMAN	7534	YWHAZ	RPGP2_HUMAN	23108	RAP1GAP2	0.63	experiments:Two-hybrid;pmids:20936779;sources:BioGRID
1433Z_HUMAN	7534	YWHAZ	RPGF2_HUMAN	9693	RAPGEF2	0.68	experiments:gst pull down,pull down;pmids:15161933;sources:MINT,I2D,IntAct
1433Z_HUMAN	7534	YWHAZ	RBL1_HUMAN	5933	RBL1	0.63	experiments:anti bait coimmunoprecipitation;pmids:17353931;sources:IntAct,I2D
1433Z_HUMAN	7534	YWHAZ	RBM25_HUMAN	58517	RBM25	0.63	experiments:affinity chromatography technology;pmids:17361185;sources:BioGRID
1433Z_HUMAN	7534	YWHAZ	RBM39_HUMAN	9584	RBM39	0.63	experiments:affinity chromatography technology;pmids:17361185;sources:BioGRID
1433Z_HUMAN	7534	YWHAZ	RFC4_HUMAN	5984	RFC4	0.68	experiments:gst pull down,pull down;pmids:15161933;sources:MINT,I2D,IntAct
1433Z_HUMAN	7534	YWHAZ	RMD3_HUMAN	55177	RMDN3	0.63	experiments:Two-hybrid;pmids:20936779;sources:BioGRID
1433Z_HUMAN	7534	YWHAZ	RNPS1_HUMAN	10921	RNPS1	0.63	experiments:anti bait coimmunoprecipitation;pmids:17353931;sources:IntAct,I2D
1433Z_HUMAN	7534	YWHAZ	RL10_HUMAN	6134	RPL10	0.63	experiments:affinity chromatography technology;pmids:17361185;sources:BioGRID
1433Z_HUMAN	7534	YWHAZ	RL10A_HUMAN	4736	RPL10A	0.68	experiments:gst pull down,pull down;pmids:15161933;sources:MINT,I2D,IntAct
1433Z_HUMAN	7534	YWHAZ	RL13_HUMAN	6137	RPL13	0.63	experiments:affinity chromatography technology;pmids:17361185;sources:BioGRID
1433Z_HUMAN	7534	YWHAZ	RL15_HUMAN	6138	RPL15	0.63	experiments:affinity chromatography technology;pmids:17361185;sources:BioGRID
1433Z_HUMAN	7534	YWHAZ	RL17_HUMAN	6139	RPL17	0.63	experiments:affinity chromatography technology;pmids:17361185;sources:BioGRID
1433Z_HUMAN	7534	YWHAZ	RL18_HUMAN	6141	RPL18	0.63	experiments:affinity chromatography technology;pmids:17361185;sources:BioGRID
1433Z_HUMAN	7534	YWHAZ	RL19_HUMAN	6143	RPL19	0.68	experiments:gst pull down,pull down;pmids:15161933;sources:MINT,I2D,IntAct
1433Z_HUMAN	7534	YWHAZ	RL23A_HUMAN	6147	RPL23A	0.63	experiments:affinity chromatography technology;pmids:17361185;sources:BioGRID
1433Z_HUMAN	7534	YWHAZ	RL24_HUMAN	6152	RPL24	0.63	experiments:affinity chromatography technology;pmids:17361185;sources:BioGRID
1433Z_HUMAN	7534	YWHAZ	RL26_HUMAN	6154	RPL26	0.63	experiments:affinity chromatography technology;pmids:17361185;sources:BioGRID
1433Z_HUMAN	7534	YWHAZ	RL27A_HUMAN	6157	RPL27A	0.63	experiments:affinity chromatography technology;pmids:17361185;sources:BioGRID
1433Z_HUMAN	7534	YWHAZ	RL31_HUMAN	6160	RPL31	0.76	experiments:Affinity Capture-MS,anti bait coimmunoprecipitation,affinity chromatography technology;pmids:17353931;sources:BioGRID,IntAct,I2D
1433Z_HUMAN	7534	YWHAZ	RL34_HUMAN	6164	RPL34	0.63	experiments:affinity chromatography technology;pmids:17361185;sources:BioGRID
1433Z_HUMAN	7534	YWHAZ	RL35_HUMAN	11224	RPL35	0.63	experiments:affinity chromatography technology;pmids:17361185;sources:BioGRID
1433Z_HUMAN	7534	YWHAZ	RL36_HUMAN	25873	RPL36	0.63	experiments:affinity chromatography technology;pmids:17361185;sources:BioGRID
1433Z_HUMAN	7534	YWHAZ	RL38_HUMAN	6169	RPL38	0.63	experiments:affinity chromatography technology;pmids:17361185;sources:BioGRID
1433Z_HUMAN	7534	YWHAZ	RL4_HUMAN	6124	RPL4	0.63	experiments:affinity chromatography technology;pmids:17361185;sources:BioGRID
1433Z_HUMAN	7534	YWHAZ	RL5_HUMAN	6125	RPL5	0.84	experiments:gst pull down,pull down,affinity chromatography technology;pmids:15161933,17361185;sources:MINT,I2D,BioGRID,IntAct
1433Z_HUMAN	7534	YWHAZ	RL6_HUMAN	6128	RPL6	0.84	experiments:gst pull down,pull down,affinity chromatography technology;pmids:15161933,17361185;sources:MINT,I2D,BioGRID,IntAct
1433Z_HUMAN	7534	YWHAZ	RL7_HUMAN	6129	RPL7	0.63	experiments:affinity chromatography technology;pmids:17361185;sources:BioGRID
1433Z_HUMAN	7534	YWHAZ	RL7A_HUMAN	6130	RPL7A	0.63	experiments:affinity chromatography technology;pmids:17361185;sources:BioGRID
1433Z_HUMAN	7534	YWHAZ	RL8_HUMAN	6132	RPL8	0.7	experiments:affinity chromatography technology;pmids:17361185;species:Drosophila melanogaster (Fruit fly);sources:BioGRID
1433Z_HUMAN	7534	YWHAZ	RLA0_HUMAN	6175	RPLP0	0.84	experiments:gst pull down,pull down,affinity chromatography technology;pmids:15161933,17361185;sources:MINT,I2D,BioGRID,IntAct
1433Z_HUMAN	7534	YWHAZ	RLA2_HUMAN	6181	RPLP2	0.68	experiments:gst pull down,pull down;pmids:15161933;sources:MINT,I2D,IntAct
1433Z_HUMAN	7534	YWHAZ	RPR1A_HUMAN	55197	RPRD1A	0.63	experiments:Two-hybrid;pmids:21988832;sources:IntAct,BioGRID
1433Z_HUMAN	7534	YWHAZ	RS11_HUMAN	6205	RPS11	0.63	experiments:affinity chromatography technology;pmids:17361185;sources:BioGRID
1433Z_HUMAN	7534	YWHAZ	RS13_HUMAN	6207	RPS13	0.63	experiments:affinity chromatography technology;pmids:17361185;sources:BioGRID
1433Z_HUMAN	7534	YWHAZ	RS15A_HUMAN	6210	RPS15A	0.63	experiments:affinity chromatography technology;pmids:17361185;sources:BioGRID
1433Z_HUMAN	7534	YWHAZ	RS16_HUMAN	6217	RPS16	0.63	experiments:affinity chromatography technology;pmids:17361185;sources:BioGRID
1433Z_HUMAN	7534	YWHAZ	RS18_HUMAN	6222	RPS18	0.63	experiments:affinity chromatography technology;pmids:17361185;sources:BioGRID
1433Z_HUMAN	7534	YWHAZ	RS19_HUMAN	6223	RPS19	0.63	experiments:affinity chromatography technology;pmids:17361185;sources:BioGRID
1433Z_HUMAN	7534	YWHAZ	RS2_HUMAN	6187	RPS2	0.63	experiments:affinity chromatography technology;pmids:17361185;sources:BioGRID
1433Z_HUMAN	7534	YWHAZ	RS20_HUMAN	6224	RPS20	0.63	experiments:affinity chromatography technology;pmids:17361185;sources:BioGRID
1433Z_HUMAN	7534	YWHAZ	RS21_HUMAN	6227	RPS21	0.63	experiments:affinity chromatography technology;pmids:17361185;sources:BioGRID
1433Z_HUMAN	7534	YWHAZ	RS25_HUMAN	6230	RPS25	0.63	experiments:affinity chromatography technology;pmids:17361185;sources:BioGRID
1433Z_HUMAN	7534	YWHAZ	RS3_HUMAN	6188	RPS3	0.88	experiments:gst pull down,pull down,tandem affinity purification,affinity chromatography technology;pmids:15161933,20618440,17361185;sources:MINT,I2D,BioGRID,IntAct
1433Z_HUMAN	7534	YWHAZ	RS3A_HUMAN	6189	RPS3A	0.63	experiments:affinity chromatography technology;pmids:17361185;sources:BioGRID
1433Z_HUMAN	7534	YWHAZ	RS6_HUMAN	6194	RPS6	0.63	experiments:affinity chromatography technology;pmids:17361185;sources:BioGRID
1433Z_HUMAN	7534	YWHAZ	RS7_HUMAN	6201	RPS7	0.68	experiments:gst pull down,pull down;pmids:15161933;sources:MINT,I2D,IntAct
1433Z_HUMAN	7534	YWHAZ	RS8_HUMAN	6202	RPS8	0.63	experiments:affinity chromatography technology;pmids:17361185;sources:BioGRID
1433Z_HUMAN	7534	YWHAZ	RS9_HUMAN	6203	RPS9	0.63	experiments:affinity chromatography technology;pmids:17361185;sources:BioGRID
1433Z_HUMAN	7534	YWHAZ	RSSA_HUMAN	3921	RPSA	0.63	experiments:affinity chromatography technology;pmids:17361185;sources:BioGRID
1433Z_HUMAN	7534	YWHAZ	RAD_HUMAN	6236	RRAD	0.8	experiments:in vivo,Affinity Capture-Western,affinity chromatography technology;pmids:10441394;species:Mus musculus (Mouse);sources:HPRD,BioGRID,HomoMINT,I2D
1433Z_HUMAN	7534	YWHAZ	RUVB1_HUMAN	8607	RUVBL1	0.68	experiments:gst pull down,pull down;pmids:15161933;sources:MINT,I2D,IntAct
1433Z_HUMAN	7534	YWHAZ	RUVB2_HUMAN	10856	RUVBL2	0.68	experiments:gst pull down,pull down;pmids:15161933;sources:MINT,I2D,IntAct
1433Z_HUMAN	7534	YWHAZ	S10A6_HUMAN	6277	S100A6	0.68	experiments:gst pull down,pull down;pmids:15161933;sources:MINT,I2D,IntAct
1433Z_HUMAN	7534	YWHAZ	SAP18_HUMAN	10284	SAP18	0.63	experiments:affinity chromatography technology;pmids:17361185;sources:BioGRID
1433Z_HUMAN	7534	YWHAZ	SCAM2_HUMAN	10066	SCAMP2	0.68	experiments:gst pull down,pull down;pmids:15161933;sources:MINT,I2D,IntAct
1433Z_HUMAN	7534	YWHAZ	PAIRB_HUMAN	26135	SERBP1	0.63	experiments:affinity chromatography technology;pmids:17361185;sources:BioGRID
1433Z_HUMAN	7534	YWHAZ	SET_HUMAN	6418	SET	0.68	experiments:gst pull down,pull down;pmids:15161933;sources:MINT,I2D,IntAct
1433Z_HUMAN	7534	YWHAZ	SF3B1_HUMAN	23451	SF3B1	0.76	experiments:Affinity Capture-MS,anti bait coimmunoprecipitation,affinity chromatography technology;pmids:17353931;sources:BioGRID,IntAct,I2D
1433Z_HUMAN	7534	YWHAZ	SF3B3_HUMAN	23450	SF3B3	0.68	experiments:gst pull down,pull down;pmids:15161933;sources:MINT,I2D,IntAct
1433Z_HUMAN	7534	YWHAZ	1433S_HUMAN	2810	SFN	0.88	experiments:gst pull down,pull down,tandem affinity purification,affinity chromatography technology;pmids:15161933,20618440,17361185,22863883;sources:MINT,I2D,BioGRID,IntAct
1433Z_HUMAN	7534	YWHAZ	SFPQ_HUMAN	6421	SFPQ	0.63	experiments:affinity chromatography technology;pmids:17361185;sources:BioGRID
1433Z_HUMAN	7534	YWHAZ	SH3B4_HUMAN	23677	SH3BP4	0.68	experiments:gst pull down,pull down;pmids:15161933;sources:MINT,I2D,IntAct
1433Z_HUMAN	7534	YWHAZ	3BP5L_HUMAN	80851	SH3BP5L	0.68	experiments:gst pull down,pull down;pmids:15161933;sources:MINT,I2D,IntAct
1433Z_HUMAN	7534	YWHAZ	SIK1_HUMAN	150094	SIK1	0.76	experiments:in vitro,in vivo,tandem affinity purification,pull down,affinity chromatography technology;pmids:16306228;sources:HPRD,IntAct,I2D,BioGRID
1433Z_HUMAN	7534	YWHAZ	SIK3_HUMAN	23387	SIK3	0.87	experiments:in vitro,in vivo,tandem affinity purification,pull down,affinity chromatography technology;pmids:16306228,16968750,22588126;sources:HPRD,IntAct,I2D,BioGRID
1433Z_HUMAN	7534	YWHAZ	SI1L3_HUMAN	23094	SIPA1L3	0.68	experiments:gst pull down,pull down;pmids:15161933;sources:MINT,I2D,IntAct
1433Z_HUMAN	7534	YWHAZ	SNF5_HUMAN	6598	SMARCB1	0.63	experiments:anti tag coimmunoprecipitation;pmids:16959763;sources:IntAct
1433Z_HUMAN	7534	YWHAZ	SMC5_HUMAN	23137	SMC5	0.63	experiments:anti bait coimmunoprecipitation;pmids:17353931;sources:IntAct,I2D
1433Z_HUMAN	7534	YWHAZ	SNRPA_HUMAN	6626	SNRPA	0.63	experiments:affinity chromatography technology;pmids:17361185;sources:BioGRID
1433Z_HUMAN	7534	YWHAZ	RUXF_HUMAN	6636	SNRPF	0.63	experiments:affinity chromatography technology;pmids:22863883;sources:BioGRID
1433Z_HUMAN	7534	YWHAZ	RSMN_HUMAN	6638	SNRPN	0.63	experiments:affinity chromatography technology;pmids:17361185;sources:BioGRID
1433Z_HUMAN	7534	YWHAZ	SRBS2_HUMAN	8470	SORBS2	0.84	experiments:gst pull down,pull down,Two-hybrid;pmids:15161933,21988832;sources:MINT,I2D,IntAct,BioGRID
1433Z_HUMAN	7534	YWHAZ	SPRE_HUMAN	6697	SPR	0.68	experiments:gst pull down,pull down;pmids:15161933;sources:MINT,I2D,IntAct
1433Z_HUMAN	7534	YWHAZ	SPTN1_HUMAN	6709	SPTAN1	0.68	experiments:gst pull down,pull down;pmids:15161933;sources:MINT,I2D,IntAct
1433Z_HUMAN	7534	YWHAZ	SPTB2_HUMAN	6711	SPTBN1	0.68	experiments:gst pull down,pull down;pmids:15161933;sources:MINT,I2D,IntAct
1433Z_HUMAN	7534	YWHAZ	SRRM2_HUMAN	23524	SRRM2	0.68	experiments:gst pull down,pull down;pmids:15161933;sources:MINT,I2D,IntAct
1433Z_HUMAN	7534	YWHAZ	SRSF1_HUMAN	6426	SRSF1	0.63	experiments:affinity chromatography technology;pmids:17361185;sources:BioGRID
1433Z_HUMAN	7534	YWHAZ	SRSF2_HUMAN	6427	SRSF2	0.63	experiments:affinity chromatography technology;pmids:17361185;sources:BioGRID
1433Z_HUMAN	7534	YWHAZ	SRSF4_HUMAN	6429	SRSF4	0.63	experiments:affinity chromatography technology;pmids:17361185;sources:BioGRID
1433Z_HUMAN	7534	YWHAZ	SRSF8_HUMAN	10929	SRSF8	0.63	experiments:affinity chromatography technology;pmids:17361185;sources:BioGRID
1433Z_HUMAN	7534	YWHAZ	LA_HUMAN	6741	SSB	0.68	experiments:gst pull down,pull down;pmids:15161933;sources:MINT,I2D,IntAct
1433Z_HUMAN	7534	YWHAZ	SSBP_HUMAN	6742	SSBP1	0.63	experiments:gst pull down;pmids:15161933;sources:MINT,I2D
1433Z_HUMAN	7534	YWHAZ	TCP4_HUMAN	10923	SUB1	0.63	experiments:affinity chromatography technology;pmids:17361185;sources:BioGRID
1433Z_HUMAN	7534	YWHAZ	SP16H_HUMAN	11198	SUPT16H	0.63	experiments:affinity chromatography technology;pmids:17361185;sources:BioGRID
1433Z_HUMAN	7534	YWHAZ	SPT6H_HUMAN	6830	SUPT6H	0.68	experiments:gst pull down,pull down;pmids:15161933;sources:MINT,I2D,IntAct
1433Z_HUMAN	7534	YWHAZ	SYNPO_HUMAN	11346	SYNPO	0.63	experiments:Two-hybrid;pmids:20936779;sources:BioGRID
1433Z_HUMAN	7534	YWHAZ	RBP56_HUMAN	8148	TAF15	0.63	experiments:affinity chromatography technology;pmids:17361185;sources:BioGRID
1433Z_HUMAN	7534	YWHAZ	TBCD4_HUMAN	9882	TBC1D4	0.68	experiments:gst pull down,pull down;pmids:15161933;sources:MINT,I2D,IntAct
1433Z_HUMAN	7534	YWHAZ	TCPA_HUMAN	6950	TCP1	0.68	experiments:gst pull down,pull down;pmids:15161933;sources:MINT,I2D,IntAct
1433Z_HUMAN	7534	YWHAZ	TFR1_HUMAN	7037	TFRC	0.68	experiments:gst pull down,pull down;pmids:15161933;sources:MINT,I2D,IntAct
1433Z_HUMAN	7534	YWHAZ	TIM50_HUMAN	92609	TIMM50	0.63	experiments:anti bait coimmunoprecipitation;pmids:17353931;sources:IntAct,I2D
1433Z_HUMAN	7534	YWHAZ	ZO2_HUMAN	9414	TJP2	0.88	experiments:in vivo,Affinity Capture-MS,anti bait coimmunoprecipitation,coimmunoprecipitation,affinity chromatography technology;pmids:15324660,17353931;sources:HPRD,BioGRID,IntAct,MINT,I2D
1433Z_HUMAN	7534	YWHAZ	TKT_HUMAN	7086	TKT	0.68	experiments:gst pull down,pull down;pmids:15161933;sources:MINT,I2D,IntAct
1433Z_HUMAN	7534	YWHAZ	TLN1_HUMAN	7094	TLN1	0.68	experiments:gst pull down,pull down;pmids:15161933;sources:MINT,I2D,IntAct
1433Z_HUMAN	7534	YWHAZ	TNAP3_HUMAN	7128	TNFAIP3	0.9	experiments:Two-hybrid,Reconstituted Complex,Affinity Capture-Western,affinity chromatography technology,pull down;pmids:9299557,8702721,20936779,21988832;sources:HPRD,BioGRID,I2D,IntAct
1433Z_HUMAN	7534	YWHAZ	TNPO1_HUMAN	3842	TNPO1	0.68	experiments:gst pull down,pull down;pmids:15161933;sources:MINT,I2D,IntAct
1433Z_HUMAN	7534	YWHAZ	TPD52_HUMAN	7163	TPD52	0.75	experiments:gst pull down,pull down;pmids:15161933;species:Drosophila melanogaster (Fruit fly);sources:MINT,I2D,Ortho,IntAct
1433Z_HUMAN	7534	YWHAZ	TPH1_HUMAN	7166	TPH1	0.75	experiments:in vivo,Reconstituted Complex,pull down;pmids:8101440;sources:HPRD,BioGRID,I2D
1433Z_HUMAN	7534	YWHAZ	TPIS_HUMAN	7167	TPI1	0.68	experiments:gst pull down,pull down;pmids:15161933;sources:MINT,I2D,IntAct
1433Z_HUMAN	7534	YWHAZ	TPM1_HUMAN	7168	TPM1	0.63	experiments:tandem affinity purification;pmids:20618440;sources:MINT,IntAct
1433Z_HUMAN	7534	YWHAZ	TRA2B_HUMAN	6434	TRA2B	0.88	experiments:in vivo,Affinity Capture-MS,anti bait coimmunoprecipitation,coimmunoprecipitation,affinity chromatography technology;pmids:15324660,17353931;sources:HPRD,BioGRID,IntAct,MINT,I2D
1433Z_HUMAN	7534	YWHAZ	TRAP1_HUMAN	10131	TRAP1	0.68	experiments:gst pull down,pull down;pmids:15161933;sources:MINT,I2D,IntAct
1433Z_HUMAN	7534	YWHAZ	TIF1B_HUMAN	10155	TRIM28	0.68	experiments:gst pull down,pull down;pmids:15161933;sources:MINT,I2D,IntAct
1433Z_HUMAN	7534	YWHAZ	EFTS_HUMAN	10102	TSFM	0.68	experiments:gst pull down,pull down;pmids:15161933;sources:MINT,I2D,IntAct
1433Z_HUMAN	7534	YWHAZ	TSR1_HUMAN	55720	TSR1	0.68	experiments:gst pull down,pull down;pmids:15161933;sources:MINT,I2D,IntAct
1433Z_HUMAN	7534	YWHAZ	TITIN_HUMAN	7273	TTN	0.63	experiments:tandem affinity purification;pmids:20618440;sources:MINT,IntAct
1433Z_HUMAN	7534	YWHAZ	TBA1A_HUMAN	7846	TUBA1A	0.63	experiments:coimmunoprecipitation;pmids:15324660;sources:MINT,I2D,IntAct
1433Z_HUMAN	7534	YWHAZ	TBA1B_HUMAN	10376	TUBA1B	0.68	experiments:gst pull down,pull down;pmids:15161933;sources:MINT,I2D,IntAct
1433Z_HUMAN	7534	YWHAZ	TBA1C_HUMAN	84790	TUBA1C	0.63	experiments:tandem affinity purification;pmids:20618440;sources:MINT,IntAct
1433Z_HUMAN	7534	YWHAZ	TBB5_HUMAN	203068	TUBB	0.73	experiments:in vivo,coimmunoprecipitation,affinity chromatography technology;pmids:15324660;sources:HPRD,MINT,I2D,BioGRID,IntAct
1433Z_HUMAN	7534	YWHAZ	TBB2A_HUMAN	7280	TUBB2A	0.63	experiments:tandem affinity purification;pmids:20618440;sources:MINT,IntAct
1433Z_HUMAN	7534	YWHAZ	TBG1_HUMAN	7283	TUBG1	0.79	experiments:anti tag coimmunoprecipitation,affinity chromatography technology;pmids:14676191;species:Caenorhabditis elegans;sources:IntAct,Ortho,BioGRID
1433Z_HUMAN	7534	YWHAZ	THIO_HUMAN	7295	TXN	0.68	experiments:gst pull down,pull down;pmids:15161933;sources:MINT,I2D,IntAct
1433Z_HUMAN	7534	YWHAZ	UBA1_HUMAN	7317	UBA1	0.68	experiments:gst pull down,pull down;pmids:15161933;sources:MINT,I2D,IntAct
1433Z_HUMAN	7534	YWHAZ	RENT1_HUMAN	5976	UPF1	0.68	experiments:gst pull down,pull down;pmids:15161933;sources:MINT,I2D,IntAct
1433Z_HUMAN	7534	YWHAZ	UBP42_HUMAN	84132	USP42	0.63	experiments:tandem affinity purification;pmids:20618440;sources:MINT,IntAct
1433Z_HUMAN	7534	YWHAZ	UBP8_HUMAN	9101	USP8	0.9	experiments:Affinity Capture-MS,anti bait coimmunoprecipitation,coimmunoprecipitation,gst pull down,affinity chromatography technology,pull down;pmids:17353931,15324660,15161933;sources:BioGRID,IntAct,MINT,I2D
1433Z_HUMAN	7534	YWHAZ	SYVC_HUMAN	7407	VARS	0.68	experiments:gst pull down,pull down;pmids:15161933;sources:MINT,I2D,IntAct
1433Z_HUMAN	7534	YWHAZ	VASP_HUMAN	7408	VASP	0.63	experiments:tandem affinity purification;pmids:20618440;sources:MINT,IntAct
1433Z_HUMAN	7534	YWHAZ	VINC_HUMAN	7414	VCL	0.84	experiments:gst pull down,pull down,affinity chromatography technology;pmids:15161933,22863883;sources:MINT,I2D,IntAct,BioGRID
1433Z_HUMAN	7534	YWHAZ	TERA_HUMAN	7415	VCP	0.88	experiments:gst pull down,pull down,Two-hybrid,affinity chromatography technology;pmids:15161933,21988832,23383273;sources:MINT,I2D,IntAct,BioGRID
1433Z_HUMAN	7534	YWHAZ	VIME_HUMAN	7431	VIM	0.9	experiments:in vivo,Affinity Capture-Western,Reconstituted Complex,gst pull down,affinity chromatography technology,pull down,tandem affinity purification;pmids:10887173,15161933,16713569,20618440,17361185;sources:HPRD,BioGRID,MINT,I2D,Lim06,IntAct
1433Z_HUMAN	7534	YWHAZ	WDR61_HUMAN	80349	WDR61	0.68	experiments:gst pull down,pull down;pmids:15161933;sources:MINT,I2D,IntAct
1433Z_HUMAN	7534	YWHAZ	MEP50_HUMAN	79084	WDR77	0.63	experiments:coimmunoprecipitation;pmids:15324660;sources:MINT,I2D,IntAct
1433Z_HUMAN	7534	YWHAZ	WEE1_HUMAN	7465	WEE1	0.75	experiments:in vitro,far western blotting,gst pull down,pull down;pmids:15161933;sources:HPRD,MINT,I2D,IntAct
1433Z_HUMAN	7534	YWHAZ	WNK1_HUMAN	65125	WNK1	0.63	experiments:Two-hybrid;pmids:20936779;sources:IntAct,BioGRID
1433Z_HUMAN	7534	YWHAZ	WNK2_HUMAN	65268	WNK2	0.63	experiments:Two-hybrid;pmids:20936779;sources:BioGRID
1433Z_HUMAN	7534	YWHAZ	FL2D_HUMAN	9589	WTAP	0.68	experiments:gst pull down,pull down;pmids:15161933;sources:MINT,I2D,IntAct
1433Z_HUMAN	7534	YWHAZ	WWC2_HUMAN	80014	WWC2	0.68	experiments:gst pull down,pull down;pmids:15161933;sources:MINT,I2D,IntAct
1433Z_HUMAN	7534	YWHAZ	XPO1_HUMAN	7514	XPO1	0.68	experiments:gst pull down,pull down;pmids:15161933;sources:MINT,I2D,IntAct
1433Z_HUMAN	7534	YWHAZ	XRCC6_HUMAN	2547	XRCC6	0.82	experiments:Two-hybrid,affinity chromatography technology;pmids:16169070,17361185;sources:IntAct,BioGRID,MINT
1433Z_HUMAN	7534	YWHAZ	YAP1_HUMAN	10413	YAP1	0.87	experiments:gst pull down,pull down,anti tag coimmunoprecipitation,affinity chromatography technology;pmids:15161933,24255178;sources:MINT,I2D,IntAct,BioGRID
1433Z_HUMAN	7534	YWHAZ	YBOX1_HUMAN	4904	YBX1	0.84	experiments:gst pull down,pull down,affinity chromatography technology;pmids:15161933,17361185;sources:MINT,I2D,BioGRID,IntAct
1433Z_HUMAN	7534	YWHAZ	1433B_HUMAN	7529	YWHAB	0.93	experiments:tandem affinity purification,anti tag coimmunoprecipitation,affinity chromatography technology;pmids:20618440,24255178;species:Mus musculus (Mouse);sources:MINT,IntAct,BioGRID
1433Z_HUMAN	7534	YWHAZ	1433E_HUMAN	7531	YWHAE	0.96	experiments:in vivo,anti tag coimmunoprecipitation,tandem affinity purification,Two-hybrid,confocal microscopy,affinity chromatography technology;pmids:16376338,20618440,20936779,19766566,21988832,17979178,22863883,22939629;species:Drosophila melanogaster (Fruit fly);sources:HPRD,MINT,I2D,IntAct,BioGRID
1433Z_HUMAN	7534	YWHAZ	1433G_HUMAN	7532	YWHAG	0.82	experiments:tandem affinity purification,affinity chromatography technology;pmids:20618440,22863883;sources:MINT,IntAct,BioGRID
1433Z_HUMAN	7534	YWHAZ	1433T_HUMAN	10971	YWHAQ	0.82	experiments:tandem affinity purification,affinity chromatography technology;pmids:20618440,22863883;sources:MINT,BioGRID,IntAct
1433Z_HUMAN	7534	YWHAZ	1433Z_HUMAN	7534	YWHAZ	0.97	experiments:in vitro,in vivo,Affinity Capture-Western,Reconstituted Complex,anti tag coimmunoprecipitation,affinity chromatography technology,tandem affinity purification,Two-hybrid,pull down;pmids:9454760,11336675,16376338,10887173,20618440,20936779,20384366;species:Drosophila melanogaster (Fruit fly);sources:HPRD,BioGRID,MINT,I2D,IntAct
1433Z_HUMAN	7534	YWHAZ	ANCHR_HUMAN	84936	ZFYVE19	0.63	experiments:affinity chromatography technology;pmids:22863883;sources:BioGRID
1433Z_HUMAN	7534	YWHAZ	ZHX2_HUMAN	22882	ZHX2	0.63	experiments:affinity chromatography technology;pmids:16968750;sources:BioGRID
1A01_HUMAN	3105	HLA-A	FLNB_HUMAN	2317	FLNB	0.63	experiments:Two-hybrid;pmids:19293945;sources:Bell09
1A02_HUMAN	3105	HLA-A	PDIA3_HUMAN	2923	PDIA3	0.7	experiments:anti bait coimmunoprecipitation;pmids:17467700;species:Rattus norvegicus (Rat);sources:MINT,HomoMINT,IntAct
1A66_HUMAN	3105	HLA-A	HYOU1_HUMAN	10525	HYOU1	0.63	experiments:anti bait coimmunoprecipitation;pmids:17353931;sources:IntAct,I2D
1A66_HUMAN	3105	HLA-A	SSRD_HUMAN	6748	SSR4	0.63	experiments:anti bait coimmunoprecipitation;pmids:17353931;sources:IntAct,I2D
1B07_HUMAN	3106	HLA-B	EZRI_HUMAN	7430	EZR	0.72	experiments:Affinity Capture-MS,affinity chromatography technology;pmids:17353931;sources:BioGRID
1B07_HUMAN	3106	HLA-B	FLNB_HUMAN	2317	FLNB	0.63	experiments:Two-hybrid;pmids:19293945;sources:Bell09
1B07_HUMAN	3106	HLA-B	GRP78_HUMAN	3309	HSPA5	0.63	experiments:affinity chromatography technology;pmids:24155957;sources:BioGRID
1B07_HUMAN	3106	HLA-B	MOES_HUMAN	4478	MSN	0.72	experiments:Affinity Capture-MS,affinity chromatography technology;pmids:17353931;sources:BioGRID
1B07_HUMAN	3106	HLA-B	RUVB1_HUMAN	8607	RUVBL1	0.72	experiments:Affinity Capture-MS,affinity chromatography technology;pmids:17353931;sources:BioGRID
1B07_HUMAN	3106	HLA-B	TIF1B_HUMAN	10155	TRIM28	0.72	experiments:Affinity Capture-MS,affinity chromatography technology;pmids:17353931;sources:BioGRID
1B07_HUMAN	3106	HLA-B	TERA_HUMAN	7415	VCP	0.72	experiments:Affinity Capture-MS,affinity chromatography technology;pmids:17353931;sources:BioGRID
1B42_HUMAN	3106	HLA-B	THIL_HUMAN	38	ACAT1	0.63	experiments:anti bait coimmunoprecipitation;pmids:17353931;sources:IntAct,I2D
1B42_HUMAN	3106	HLA-B	ANXA2_HUMAN	302	ANXA2	0.63	experiments:anti bait coimmunoprecipitation;pmids:17353931;sources:IntAct,I2D
1B42_HUMAN	3106	HLA-B	ATP5L_HUMAN	10632	ATP5L	0.63	experiments:anti bait coimmunoprecipitation;pmids:17353931;sources:IntAct,I2D
1B42_HUMAN	3106	HLA-B	BAP31_HUMAN	10134	BCAP31	0.63	experiments:anti bait coimmunoprecipitation;pmids:17353931;sources:IntAct,I2D
1B42_HUMAN	3106	HLA-B	BTF3_HUMAN	689	BTF3	0.63	experiments:anti bait coimmunoprecipitation;pmids:17353931;sources:IntAct,I2D
1B42_HUMAN	3106	HLA-B	CYBP_HUMAN	27101	CACYBP	0.63	experiments:anti bait coimmunoprecipitation;pmids:17353931;sources:IntAct,I2D
1B42_HUMAN	3106	HLA-B	CALM_HUMAN	808	CALM1	0.63	experiments:anti bait coimmunoprecipitation;pmids:17353931;sources:IntAct,I2D
1B42_HUMAN	3106	HLA-B	CBR1_HUMAN	873	CBR1	0.63	experiments:anti bait coimmunoprecipitation;pmids:17353931;sources:IntAct,I2D
1B42_HUMAN	3106	HLA-B	CISY_HUMAN	1431	CS	0.63	experiments:anti bait coimmunoprecipitation;pmids:17353931;sources:IntAct,I2D
1B42_HUMAN	3106	HLA-B	CYC_HUMAN	54205	CYCS	0.63	experiments:anti bait coimmunoprecipitation;pmids:17353931;sources:IntAct,I2D
1B42_HUMAN	3106	HLA-B	DAD1_HUMAN	1603	DAD1	0.63	experiments:anti bait coimmunoprecipitation;pmids:17353931;sources:IntAct,I2D
1B42_HUMAN	3106	HLA-B	DDX21_HUMAN	9188	DDX21	0.63	experiments:anti bait coimmunoprecipitation;pmids:17353931;sources:IntAct,I2D
1B42_HUMAN	3106	HLA-B	DHX9_HUMAN	1660	DHX9	0.63	experiments:anti bait coimmunoprecipitation;pmids:17353931;sources:IntAct,I2D
1B42_HUMAN	3106	HLA-B	DBLOH_HUMAN	56616	DIABLO	0.63	experiments:anti bait coimmunoprecipitation;pmids:17353931;sources:IntAct,I2D
1B42_HUMAN	3106	HLA-B	DNJA1_HUMAN	3301	DNAJA1	0.63	experiments:anti bait coimmunoprecipitation;pmids:17353931;sources:IntAct,I2D
1B42_HUMAN	3106	HLA-B	ECHM_HUMAN	1892	ECHS1	0.63	experiments:anti bait coimmunoprecipitation;pmids:17353931;sources:IntAct,I2D
1B42_HUMAN	3106	HLA-B	EF1D_HUMAN	1936	EEF1D	0.63	experiments:anti bait coimmunoprecipitation;pmids:17353931;sources:IntAct,I2D
1B42_HUMAN	3106	HLA-B	ERP29_HUMAN	10961	ERP29	0.63	experiments:anti bait coimmunoprecipitation;pmids:17353931;sources:IntAct,I2D
1B42_HUMAN	3106	HLA-B	FUS_HUMAN	2521	FUS	0.63	experiments:anti bait coimmunoprecipitation;pmids:17353931;sources:IntAct,I2D
1B42_HUMAN	3106	HLA-B	GANAB_HUMAN	23193	GANAB	0.63	experiments:anti bait coimmunoprecipitation;pmids:17353931;sources:IntAct,I2D
1B42_HUMAN	3106	HLA-B	GLRX5_HUMAN	51218	GLRX5	0.63	experiments:anti bait coimmunoprecipitation;pmids:17353931;sources:IntAct,I2D
1B42_HUMAN	3106	HLA-B	AATM_HUMAN	2806	GOT2	0.63	experiments:anti bait coimmunoprecipitation;pmids:17353931;sources:IntAct
1B42_HUMAN	3106	HLA-B	ECHA_HUMAN	3030	HADHA	0.63	experiments:anti bait coimmunoprecipitation;pmids:17353931;sources:IntAct,I2D
1B42_HUMAN	3106	HLA-B	HBA_HUMAN	3040	HBA2	0.63	experiments:anti bait coimmunoprecipitation;pmids:17353931;sources:IntAct,I2D
1B42_HUMAN	3106	HLA-B	HINT1_HUMAN	3094	HINT1	0.63	experiments:anti bait coimmunoprecipitation;pmids:17353931;sources:IntAct,I2D
1B42_HUMAN	3106	HLA-B	HNRPM_HUMAN	4670	HNRNPM	0.63	experiments:anti bait coimmunoprecipitation;pmids:17353931;sources:IntAct,I2D
1B42_HUMAN	3106	HLA-B	CH10_HUMAN	3336	HSPE1	0.63	experiments:anti bait coimmunoprecipitation;pmids:17353931;sources:IntAct,I2D
1B42_HUMAN	3106	HLA-B	SYIM_HUMAN	55699	IARS2	0.63	experiments:anti bait coimmunoprecipitation;pmids:17353931;sources:IntAct,I2D
1B42_HUMAN	3106	HLA-B	IF2B1_HUMAN	10642	IGF2BP1	0.63	experiments:anti bait coimmunoprecipitation;pmids:17353931;sources:IntAct,I2D
1B42_HUMAN	3106	HLA-B	LMNB1_HUMAN	4001	LMNB1	0.63	experiments:anti bait coimmunoprecipitation;pmids:17353931;sources:IntAct,I2D
1B42_HUMAN	3106	HLA-B	LPPRC_HUMAN	10128	LRPPRC	0.63	experiments:anti bait coimmunoprecipitation;pmids:17353931;sources:IntAct,I2D
1B42_HUMAN	3106	HLA-B	LRC59_HUMAN	55379	LRRC59	0.63	experiments:anti bait coimmunoprecipitation;pmids:17353931;sources:IntAct,I2D
1B42_HUMAN	3106	HLA-B	MARE1_HUMAN	22919	MAPRE1	0.63	experiments:anti bait coimmunoprecipitation;pmids:17353931;sources:IntAct,I2D
1B42_HUMAN	3106	HLA-B	MCM3_HUMAN	4172	MCM3	0.63	experiments:anti bait coimmunoprecipitation;pmids:17353931;sources:IntAct,I2D
1B42_HUMAN	3106	HLA-B	MCM6_HUMAN	4175	MCM6	0.63	experiments:anti bait coimmunoprecipitation;pmids:17353931;sources:IntAct,I2D
1B42_HUMAN	3106	HLA-B	MCM7_HUMAN	4176	MCM7	0.63	experiments:anti bait coimmunoprecipitation;pmids:17353931;sources:IntAct,I2D
1B42_HUMAN	3106	HLA-B	MIF_HUMAN	4282	MIF	0.63	experiments:anti bait coimmunoprecipitation;pmids:17353931;sources:IntAct,I2D
1B42_HUMAN	3106	HLA-B	RM40_HUMAN	64976	MRPL40	0.63	experiments:anti bait coimmunoprecipitation;pmids:17353931;sources:IntAct,I2D
1B42_HUMAN	3106	HLA-B	COX2_HUMAN	4513	MT-CO2	0.63	experiments:anti bait coimmunoprecipitation;pmids:17353931;sources:IntAct
1B42_HUMAN	3106	HLA-B	C1TC_HUMAN	4522	MTHFD1	0.63	experiments:anti bait coimmunoprecipitation;pmids:17353931;sources:IntAct,I2D
1B42_HUMAN	3106	HLA-B	MYL6_HUMAN	4637	MYL6	0.63	experiments:anti bait coimmunoprecipitation;pmids:17353931;sources:IntAct,I2D
1B42_HUMAN	3106	HLA-B	NDUS1_HUMAN	4719	NDUFS1	0.63	experiments:anti bait coimmunoprecipitation;pmids:17353931;sources:IntAct,I2D
1B42_HUMAN	3106	HLA-B	PSA_HUMAN	9520	NPEPPS	0.63	experiments:anti bait coimmunoprecipitation;pmids:17353931;sources:IntAct,I2D
1B42_HUMAN	3106	HLA-B	NPM_HUMAN	4869	NPM1	0.63	experiments:anti bait coimmunoprecipitation;pmids:17353931;sources:IntAct,I2D
1B42_HUMAN	3106	HLA-B	OAT_HUMAN	4942	OAT	0.63	experiments:anti bait coimmunoprecipitation;pmids:17353931;sources:IntAct,I2D
1B42_HUMAN	3106	HLA-B	PABP1_HUMAN	26986	PABPC1	0.63	experiments:anti bait coimmunoprecipitation;pmids:17353931;sources:IntAct,I2D
1B42_HUMAN	3106	HLA-B	PCNA_HUMAN	5111	PCNA	0.63	experiments:anti bait coimmunoprecipitation;pmids:17353931;sources:IntAct,I2D
1B42_HUMAN	3106	HLA-B	PDCD5_HUMAN	9141	PDCD5	0.63	experiments:anti bait coimmunoprecipitation;pmids:17353931;sources:IntAct,I2D
1B42_HUMAN	3106	HLA-B	PDIA4_HUMAN	9601	PDIA4	0.63	experiments:anti bait coimmunoprecipitation;pmids:17353931;sources:IntAct,I2D
1B42_HUMAN	3106	HLA-B	6PGD_HUMAN	5226	PGD	0.63	experiments:anti bait coimmunoprecipitation;pmids:17353931;sources:IntAct,I2D
1B42_HUMAN	3106	HLA-B	PGRC1_HUMAN	10857	PGRMC1	0.63	experiments:anti bait coimmunoprecipitation;pmids:17353931;sources:IntAct,I2D
1B42_HUMAN	3106	HLA-B	PPIB_HUMAN	5479	PPIB	0.63	experiments:anti bait coimmunoprecipitation;pmids:17353931;sources:IntAct,I2D
1B42_HUMAN	3106	HLA-B	PSA1_HUMAN	5682	PSMA1	0.63	experiments:anti bait coimmunoprecipitation;pmids:17353931;sources:IntAct,I2D
1B42_HUMAN	3106	HLA-B	PSA6_HUMAN	5687	PSMA6	0.63	experiments:anti bait coimmunoprecipitation;pmids:17353931;sources:IntAct,I2D
1B42_HUMAN	3106	HLA-B	PSB1_HUMAN	5689	PSMB1	0.63	experiments:anti bait coimmunoprecipitation;pmids:17353931;sources:IntAct,I2D
1B42_HUMAN	3106	HLA-B	PRS4_HUMAN	5700	PSMC1	0.63	experiments:anti bait coimmunoprecipitation;pmids:17353931;sources:IntAct,I2D
1B42_HUMAN	3106	HLA-B	PRS10_HUMAN	5706	PSMC6	0.63	experiments:anti bait coimmunoprecipitation;pmids:17353931;sources:IntAct,I2D
1B42_HUMAN	3106	HLA-B	PSMD4_HUMAN	5710	PSMD4	0.63	experiments:anti bait coimmunoprecipitation;pmids:17353931;sources:IntAct,I2D
1B42_HUMAN	3106	HLA-B	PSME3_HUMAN	10197	PSME3	0.63	experiments:anti bait coimmunoprecipitation;pmids:17353931;sources:IntAct,I2D
1B42_HUMAN	3106	HLA-B	TEBP_HUMAN	10728	PTGES3	0.63	experiments:anti bait coimmunoprecipitation;pmids:17353931;sources:IntAct,I2D
1B42_HUMAN	3106	HLA-B	RAB14_HUMAN	51552	RAB14	0.63	experiments:anti bait coimmunoprecipitation;pmids:17353931;sources:IntAct,I2D
1B42_HUMAN	3106	HLA-B	RAB1B_HUMAN	81876	RAB1B	0.63	experiments:anti bait coimmunoprecipitation;pmids:17353931;sources:IntAct,I2D
1B42_HUMAN	3106	HLA-B	RAB2A_HUMAN	5862	RAB2A	0.63	experiments:anti bait coimmunoprecipitation;pmids:17353931;sources:IntAct,I2D
1B42_HUMAN	3106	HLA-B	RAB5C_HUMAN	5878	RAB5C	0.63	experiments:anti bait coimmunoprecipitation;pmids:17353931;sources:IntAct,I2D
1B42_HUMAN	3106	HLA-B	RAB7A_HUMAN	7879	RAB7A	0.63	experiments:anti bait coimmunoprecipitation;pmids:17353931;sources:IntAct,I2D
1B42_HUMAN	3106	HLA-B	SYRC_HUMAN	5917	RARS	0.63	experiments:anti bait coimmunoprecipitation;pmids:17353931;sources:IntAct,I2D
1B42_HUMAN	3106	HLA-B	RADI_HUMAN	5962	RDX	0.63	experiments:anti bait coimmunoprecipitation;pmids:17353931;sources:IntAct,I2D
1B42_HUMAN	3106	HLA-B	RL23A_HUMAN	6147	RPL23A	0.63	experiments:anti bait coimmunoprecipitation;pmids:17353931;sources:IntAct,I2D
1B42_HUMAN	3106	HLA-B	RL38_HUMAN	6169	RPL38	0.63	experiments:anti bait coimmunoprecipitation;pmids:17353931;sources:IntAct,I2D
1B42_HUMAN	3106	HLA-B	RPN1_HUMAN	6184	RPN1	0.63	experiments:anti bait coimmunoprecipitation;pmids:17353931;sources:IntAct,I2D
1B42_HUMAN	3106	HLA-B	RS14_HUMAN	6208	RPS14	0.63	experiments:anti bait coimmunoprecipitation;pmids:17353931;sources:IntAct,I2D
1B42_HUMAN	3106	HLA-B	RS21_HUMAN	6227	RPS21	0.63	experiments:anti bait coimmunoprecipitation;pmids:17353931;sources:IntAct,I2D
1B42_HUMAN	3106	HLA-B	RS9_HUMAN	6203	RPS9	0.63	experiments:anti bait coimmunoprecipitation;pmids:17353931;sources:IntAct,I2D
1B42_HUMAN	3106	HLA-B	S10AB_HUMAN	6282	S100A11	0.63	experiments:anti bait coimmunoprecipitation;pmids:17353931;sources:IntAct,I2D
1B42_HUMAN	3106	HLA-B	SC23A_HUMAN	10484	SEC23A	0.63	experiments:anti bait coimmunoprecipitation;pmids:17353931;sources:IntAct,I2D
1B42_HUMAN	3106	HLA-B	SEPT2_HUMAN	4735	SEPT2	0.63	experiments:anti bait coimmunoprecipitation;pmids:17353931;sources:IntAct,I2D
1B42_HUMAN	3106	HLA-B	PAIRB_HUMAN	26135	SERBP1	0.63	experiments:anti bait coimmunoprecipitation;pmids:17353931;sources:IntAct
1B42_HUMAN	3106	HLA-B	SET_HUMAN	6418	SET	0.63	experiments:anti bait coimmunoprecipitation;pmids:17353931;sources:IntAct,I2D
1B42_HUMAN	3106	HLA-B	SFXN1_HUMAN	94081	SFXN1	0.63	experiments:anti bait coimmunoprecipitation;pmids:17353931;sources:IntAct,I2D
1B42_HUMAN	3106	HLA-B	GLYM_HUMAN	6472	SHMT2	0.63	experiments:anti bait coimmunoprecipitation;pmids:17353931;sources:IntAct,I2D
1B42_HUMAN	3106	HLA-B	AAAT_HUMAN	6510	SLC1A5	0.63	experiments:anti bait coimmunoprecipitation;pmids:17353931;sources:IntAct,I2D
1B42_HUMAN	3106	HLA-B	SLIRP_HUMAN	81892	SLIRP	0.63	experiments:anti bait coimmunoprecipitation;pmids:17353931;sources:IntAct,I2D
1B42_HUMAN	3106	HLA-B	SND1_HUMAN	27044	SND1	0.63	experiments:anti bait coimmunoprecipitation;pmids:17353931;sources:IntAct,I2D
1B42_HUMAN	3106	HLA-B	RU2A_HUMAN	6627	SNRPA1	0.63	experiments:anti bait coimmunoprecipitation;pmids:17353931;sources:IntAct,I2D
1B42_HUMAN	3106	HLA-B	SODM_HUMAN	6648	SOD2	0.63	experiments:anti bait coimmunoprecipitation;pmids:17353931;sources:IntAct
1B42_HUMAN	3106	HLA-B	SRP14_HUMAN	6727	SRP14	0.63	experiments:anti bait coimmunoprecipitation;pmids:17353931;sources:IntAct,I2D
1B42_HUMAN	3106	HLA-B	SRP68_HUMAN	6730	SRP68	0.63	experiments:anti bait coimmunoprecipitation;pmids:17353931;sources:IntAct,I2D
1B42_HUMAN	3106	HLA-B	STMN1_HUMAN	3925	STMN1	0.63	experiments:anti bait coimmunoprecipitation;pmids:17353931;sources:IntAct,I2D
1B42_HUMAN	3106	HLA-B	HNRPQ_HUMAN	10492	SYNCRIP	0.63	experiments:anti bait coimmunoprecipitation;pmids:17353931;sources:IntAct,I2D
1B42_HUMAN	3106	HLA-B	TAGL2_HUMAN	8407	TAGLN2	0.63	experiments:anti bait coimmunoprecipitation;pmids:17353931;sources:IntAct,I2D
1B42_HUMAN	3106	HLA-B	TADBP_HUMAN	23435	TARDBP	0.63	experiments:anti bait coimmunoprecipitation;pmids:17353931;sources:IntAct,I2D
1B42_HUMAN	3106	HLA-B	TBCA_HUMAN	6902	TBCA	0.63	experiments:anti bait coimmunoprecipitation;pmids:17353931;sources:IntAct,I2D
1B42_HUMAN	3106	HLA-B	TFR1_HUMAN	7037	TFRC	0.63	experiments:anti bait coimmunoprecipitation;pmids:17353931;sources:IntAct,I2D
1B42_HUMAN	3106	HLA-B	TKT_HUMAN	7086	TKT	0.63	experiments:anti bait coimmunoprecipitation;pmids:17353931;sources:IntAct,I2D
1B42_HUMAN	3106	HLA-B	TMED2_HUMAN	10959	TMED2	0.63	experiments:anti bait coimmunoprecipitation;pmids:17353931;sources:IntAct,I2D
1B42_HUMAN	3106	HLA-B	TOM40_HUMAN	10452	TOMM40	0.63	experiments:anti bait coimmunoprecipitation;pmids:17353931;sources:IntAct,I2D
1B42_HUMAN	3106	HLA-B	TPM3_HUMAN	7170	TPM3	0.63	experiments:anti bait coimmunoprecipitation;pmids:17353931;sources:IntAct,I2D
1B42_HUMAN	3106	HLA-B	TCTP_HUMAN	7178	TPT1	0.63	experiments:anti bait coimmunoprecipitation;pmids:17353931;sources:IntAct
1B42_HUMAN	3106	HLA-B	TRAP1_HUMAN	10131	TRAP1	0.63	experiments:anti bait coimmunoprecipitation;pmids:17353931;sources:IntAct,I2D
1B42_HUMAN	3106	HLA-B	EFTU_HUMAN	7284	TUFM	0.63	experiments:anti bait coimmunoprecipitation;pmids:17353931;sources:IntAct,I2D
1B42_HUMAN	3106	HLA-B	THIO_HUMAN	7295	TXN	0.63	experiments:anti bait coimmunoprecipitation;pmids:17353931;sources:IntAct
1B42_HUMAN	3106	HLA-B	TXD17_HUMAN	84817	TXNDC17	0.63	experiments:anti bait coimmunoprecipitation;pmids:17353931;sources:IntAct,I2D
1B42_HUMAN	3106	HLA-B	QCR2_HUMAN	7385	UQCRC2	0.63	experiments:anti bait coimmunoprecipitation;pmids:17353931;sources:IntAct,I2D
1B42_HUMAN	3106	HLA-B	VAPA_HUMAN	9218	VAPA	0.63	experiments:anti bait coimmunoprecipitation;pmids:17353931;sources:IntAct
1B42_HUMAN	3106	HLA-B	VDAC1_HUMAN	7416	VDAC1	0.63	experiments:anti bait coimmunoprecipitation;pmids:17353931;sources:IntAct,I2D
1B42_HUMAN	3106	HLA-B	VDAC3_HUMAN	7419	VDAC3	0.63	experiments:anti bait coimmunoprecipitation;pmids:17353931;sources:IntAct,I2D
2A5D_HUMAN	5528	PPP2R5D	PRDX1_HUMAN	5052	PRDX1	0.63	experiments:affinity chromatography technology;pmids:22863883;sources:BioGRID
2A5E_HUMAN	5529	PPP2R5E	SYAC_HUMAN	16	AARS	0.63	experiments:affinity chromatography technology;pmids:22863883;sources:BioGRID
2A5E_HUMAN	5529	PPP2R5E	PP2AA_HUMAN	5515	PPP2CA	0.9	experiments:in vivo,Affinity Capture-MS,Affinity Capture-Western,Co-fractionation,anti tag coimmunoprecipitation,tandem affinity purification,affinity chromatography technology;pmids:8703017,18782753,19156129;sources:HPRD,BioGRID,IntAct
2AAA_HUMAN	5518	PPP2R1A	ANXA2_HUMAN	302	ANXA2	0.63	experiments:affinity chromatography technology;pmids:18172692;sources:BioGRID
2AAA_HUMAN	5518	PPP2R1A	C1QBP_HUMAN	708	C1QBP	0.63	experiments:affinity chromatography technology;pmids:18172692;sources:BioGRID
2AAA_HUMAN	5518	PPP2R1A	CSK2B_HUMAN	1460	CSNK2B	0.7	experiments:Two-hybrid;pmids:23555304;species:Mus musculus (Mouse);sources:IntAct
2AAA_HUMAN	5518	PPP2R1A	EF1A1_HUMAN	1915	EEF1A1	0.63	experiments:affinity chromatography technology;pmids:18172692;sources:BioGRID
2AAA_HUMAN	5518	PPP2R1A	EF2_HUMAN	1938	EEF2	0.8	experiments:in vivo,anti tag coimmunoprecipitation,affinity chromatography technology;pmids:17540176;species:Saccharomyces cerevisiae (Baker's yeast);sources:HPRD,IntAct,I2D,Ortho,BioGRID
2AAA_HUMAN	5518	PPP2R1A	IF4A1_HUMAN	1973	EIF4A1	0.79	experiments:tandem affinity purification;pmids:15761952,19293187;species:Saccharomyces cerevisiae (Baker's yeast);sources:IntAct,Ortho
2AAA_HUMAN	5518	PPP2R1A	GBLP_HUMAN	10399	GNB2L1	0.63	experiments:affinity chromatography technology;pmids:18172692;sources:BioGRID
2AAA_HUMAN	5518	PPP2R1A	HDAC1_HUMAN	3065	HDAC1	0.63	experiments:affinity chromatography technology;pmids:17540176;sources:BioGRID
2AAA_HUMAN	5518	PPP2R1A	HSP7C_HUMAN	3312	HSPA8	0.63	experiments:affinity chromatography technology;pmids:18172692;sources:BioGRID
2AAA_HUMAN	5518	PPP2R1A	CH60_HUMAN	3329	HSPD1	0.65	experiments:in vivo,anti tag coimmunoprecipitation;pmids:17540176;sources:HPRD,IntAct,I2D
2AAA_HUMAN	5518	PPP2R1A	MCM3_HUMAN	4172	MCM3	0.73	experiments:in vivo,anti tag coimmunoprecipitation,affinity chromatography technology;pmids:17540176;sources:HPRD,IntAct,I2D,BioGRID,STRING
2AAA_HUMAN	5518	PPP2R1A	NDKB_HUMAN	654364	NME2	0.63	experiments:anti bait coimmunoprecipitation;pmids:17353931;sources:IntAct,I2D
2AAA_HUMAN	5518	PPP2R1A	NPM_HUMAN	4869	NPM1	0.63	experiments:affinity chromatography technology;pmids:18172692;sources:BioGRID
2AAA_HUMAN	5518	PPP2R1A	PP2AA_HUMAN	5515	PPP2CA	0.99	experiments:in vivo,Affinity Capture-MS,Affinity Capture-Western,Reconstituted Complex,x-ray crystallography,molecular sieving,anti tag coimmunoprecipitation,Two-hybrid,tandem affinity purification,comigration in non denaturing gel electrophoresis,affinity chromatography technology,pull down;pmids:8617797,17540176,18715871,18782753,12370081,17055435,19156129,15761952,19293187,17529992,19818709,22…
2AAA_HUMAN	5518	PPP2R1A	PRDX1_HUMAN	5052	PRDX1	0.73	experiments:in vivo,anti tag coimmunoprecipitation,affinity chromatography technology;pmids:17540176;sources:HPRD,IntAct,I2D,BioGRID
2AAA_HUMAN	5518	PPP2R1A	RB11A_HUMAN	8766	RAB11A	0.73	experiments:in vivo,anti tag coimmunoprecipitation,affinity chromatography technology;pmids:17540176;sources:HPRD,IntAct,I2D,BioGRID
2AAA_HUMAN	5518	PPP2R1A	RAB7A_HUMAN	7879	RAB7A	0.73	experiments:in vivo,anti tag coimmunoprecipitation,affinity chromatography technology;pmids:17540176;sources:HPRD,IntAct,I2D,BioGRID
2AAA_HUMAN	5518	PPP2R1A	RAP1A_HUMAN	5906	RAP1A	0.73	experiments:in vivo,anti tag coimmunoprecipitation,affinity chromatography technology;pmids:17540176;sources:HPRD,IntAct,I2D,BioGRID
2AAA_HUMAN	5518	PPP2R1A	RBM7_HUMAN	10179	RBM7	0.72	experiments:anti tag coimmunoprecipitation,affinity chromatography technology;pmids:19156129;sources:IntAct,BioGRID
2AAA_HUMAN	5518	PPP2R1A	RBMX_HUMAN	27316	RBMX	0.63	experiments:affinity chromatography technology;pmids:23443559;sources:BioGRID
2AAA_HUMAN	5518	PPP2R1A	RS19_HUMAN	6223	RPS19	0.63	experiments:affinity chromatography technology;pmids:23443559;sources:BioGRID
2AAA_HUMAN	5518	PPP2R1A	RS3_HUMAN	6188	RPS3	0.73	experiments:affinity chromatography technology;pmids:18172692,23443559;sources:BioGRID
2AAA_HUMAN	5518	PPP2R1A	RS8_HUMAN	6202	RPS8	0.63	experiments:affinity chromatography technology;pmids:18172692;sources:BioGRID
2AAA_HUMAN	5518	PPP2R1A	RSSA_HUMAN	3921	RPSA	0.63	experiments:affinity chromatography technology;pmids:18172692;sources:BioGRID
2AAA_HUMAN	5518	PPP2R1A	SK2L2_HUMAN	23517	SKIV2L2	0.72	experiments:anti tag coimmunoprecipitation,affinity chromatography technology;pmids:19156129;sources:IntAct,BioGRID
2AAB_HUMAN	5519	PPP2R1B	ANXA5_HUMAN	308	ANXA5	0.73	experiments:in vivo,anti tag coimmunoprecipitation,affinity chromatography technology;pmids:17540176;sources:HPRD,IntAct,I2D,BioGRID
2AAB_HUMAN	5519	PPP2R1B	CSK2B_HUMAN	1460	CSNK2B	0.63	experiments:Two-hybrid;pmids:23555304;sources:IntAct
2AAB_HUMAN	5519	PPP2R1B	EF2_HUMAN	1938	EEF2	0.8	experiments:in vivo,anti tag coimmunoprecipitation,affinity chromatography technology;pmids:17540176;species:Saccharomyces cerevisiae (Baker's yeast);sources:HPRD,IntAct,I2D,Ortho,BioGRID
2AAB_HUMAN	5519	PPP2R1B	HDAC1_HUMAN	3065	HDAC1	0.73	experiments:in vivo,anti tag coimmunoprecipitation,affinity chromatography technology;pmids:17540176;sources:HPRD,IntAct,I2D,BioGRID
2AAB_HUMAN	5519	PPP2R1B	CH60_HUMAN	3329	HSPD1	0.65	experiments:in vivo,anti tag coimmunoprecipitation;pmids:17540176;sources:HPRD,IntAct,I2D
2AAB_HUMAN	5519	PPP2R1B	MCM3_HUMAN	4172	MCM3	0.73	experiments:in vivo,anti tag coimmunoprecipitation,affinity chromatography technology;pmids:17540176;sources:HPRD,IntAct,I2D,BioGRID,STRING
2AAB_HUMAN	5519	PPP2R1B	PP2AA_HUMAN	5515	PPP2CA	0.97	experiments:in vivo,Affinity Capture-MS,Reconstituted Complex,Affinity Capture-Western,anti tag coimmunoprecipitation,tandem affinity purification,affinity chromatography technology,chromatography technology,pull down;pmids:17540176,18715871,18782753,12370081,19156129,8392071,22939629;species:Saccharomyces cerevisiae (Baker's yeast);sources:HPRD,BioGRID,IntAct,I2D,Ortho,BIND,MINT
2AAB_HUMAN	5519	PPP2R1B	PRDX1_HUMAN	5052	PRDX1	0.73	experiments:in vivo,anti tag coimmunoprecipitation,affinity chromatography technology;pmids:17540176;sources:HPRD,IntAct,I2D,BioGRID
2AAB_HUMAN	5519	PPP2R1B	RB11A_HUMAN	8766	RAB11A	0.73	experiments:in vivo,anti tag coimmunoprecipitation,affinity chromatography technology;pmids:17540176;sources:HPRD,IntAct,I2D,BioGRID,STRING
2AAB_HUMAN	5519	PPP2R1B	RAB7A_HUMAN	7879	RAB7A	0.73	experiments:in vivo,anti tag coimmunoprecipitation,affinity chromatography technology;pmids:17540176;sources:HPRD,IntAct,I2D,BioGRID
2ABA_HUMAN	5520	PPP2R2A	TCPB_HUMAN	10576	CCT2	0.7	experiments:affinity chromatography technology;pmids:19156129;species:Saccharomyces cerevisiae (Baker's yeast);sources:BioGRID
2ABA_HUMAN	5520	PPP2R2A	TCPG_HUMAN	7203	CCT3	0.7	experiments:affinity chromatography technology;pmids:19156129;species:Saccharomyces cerevisiae (Baker's yeast);sources:BioGRID
2ABA_HUMAN	5520	PPP2R2A	TCPD_HUMAN	10575	CCT4	0.63	experiments:affinity chromatography technology;pmids:19156129;sources:BioGRID
2ABA_HUMAN	5520	PPP2R2A	TCPE_HUMAN	22948	CCT5	0.7	experiments:affinity chromatography technology;pmids:19156129;species:Saccharomyces cerevisiae (Baker's yeast);sources:BioGRID
2ABA_HUMAN	5520	PPP2R2A	TCPZ_HUMAN	908	CCT6A	0.7	experiments:affinity chromatography technology;pmids:19156129;species:Saccharomyces cerevisiae (Baker's yeast);sources:BioGRID
2ABA_HUMAN	5520	PPP2R2A	TCPH_HUMAN	10574	CCT7	0.63	experiments:affinity chromatography technology;pmids:19156129;sources:BioGRID
2ABA_HUMAN	5520	PPP2R2A	TCPQ_HUMAN	10694	CCT8	0.63	experiments:affinity chromatography technology;pmids:19156129;sources:BioGRID
2ABA_HUMAN	5520	PPP2R2A	G3P_HUMAN	2597	GAPDH	0.63	experiments:affinity chromatography technology;pmids:19156129;sources:BioGRID
2ABA_HUMAN	5520	PPP2R2A	PP2AA_HUMAN	5515	PPP2CA	0.99	experiments:in vitro,Reconstituted Complex,copurification,Affinity Capture-MS,anti tag coimmunoprecipitation,tandem affinity purification,affinity chromatography technology,pull down;pmids:1328247,18782753,19156129,20711181,22939629;species:Rattus norvegicus (Rat),Saccharomyces cerevisiae (Baker's yeast);sources:HPRD,BioGRID,IntAct,HomoMINT,Ortho
2ABA_HUMAN	5520	PPP2R2A	SK2L2_HUMAN	23517	SKIV2L2	0.63	experiments:affinity chromatography technology;pmids:19156129;sources:BioGRID
2ABA_HUMAN	5520	PPP2R2A	TCPA_HUMAN	6950	TCP1	0.7	experiments:affinity chromatography technology;pmids:19156129;species:Saccharomyces cerevisiae (Baker's yeast);sources:BioGRID
2ABA_HUMAN	5520	PPP2R2A	TBA4A_HUMAN	7277	TUBA4A	0.63	experiments:affinity chromatography technology;pmids:19156129;sources:BioGRID
2B11_HUMAN	3123	HLA-DRB1	ANX11_HUMAN	311	ANXA11	0.63	experiments:affinity chromatography technology;pmids:20458337;sources:BioGRID
2B11_HUMAN	3123	HLA-DRB1	HS90A_HUMAN	3320	HSP90AA1	0.63	experiments:affinity chromatography technology;pmids:20458337;sources:BioGRID
2B11_HUMAN	3123	HLA-DRB1	HS90B_HUMAN	3326	HSP90AB1	0.63	experiments:affinity chromatography technology;pmids:20458337;sources:BioGRID
2B11_HUMAN	3123	HLA-DRB1	HSP7C_HUMAN	3312	HSPA8	0.63	experiments:affinity chromatography technology;pmids:20458337;sources:BioGRID
2B11_HUMAN	3123	HLA-DRB1	GRP75_HUMAN	3313	HSPA9	0.63	experiments:Two-hybrid;pmids:19293945;sources:Bell09
2B11_HUMAN	3123	HLA-DRB1	KPYM_HUMAN	5315	PKM	0.63	experiments:affinity chromatography technology;pmids:20458337;sources:BioGRID
2B11_HUMAN	3123	HLA-DRB1	TERA_HUMAN	7415	VCP	0.63	experiments:affinity chromatography technology;pmids:18022694;sources:BioGRID
2B11_HUMAN	3123	HLA-DRB1	1433E_HUMAN	7531	YWHAE	0.63	experiments:affinity chromatography technology;pmids:20458337;sources:BioGRID
3BP5L_HUMAN	80851	SH3BP5L	1433G_HUMAN	7532	YWHAG	0.86	experiments:in vitro,anti bait coimmunoprecipitation,coimmunoprecipitation,affinity chromatography technology;pmids:15324660,17353931;sources:HPRD,IntAct,MINT,I2D,BioGRID
3MG_HUMAN	4350	MPG	THIL_HUMAN	38	ACAT1	0.63	experiments:anti bait coimmunoprecipitation;pmids:17353931;sources:IntAct,I2D
3MG_HUMAN	4350	MPG	ATPO_HUMAN	539	ATP5O	0.63	experiments:anti bait coimmunoprecipitation;pmids:17353931;sources:IntAct,I2D
3MG_HUMAN	4350	MPG	CYBP_HUMAN	27101	CACYBP	0.63	experiments:anti bait coimmunoprecipitation;pmids:17353931;sources:IntAct,I2D
3MG_HUMAN	4350	MPG	ETFA_HUMAN	2108	ETFA	0.63	experiments:anti bait coimmunoprecipitation;pmids:17353931;sources:IntAct,I2D
3MG_HUMAN	4350	MPG	AATM_HUMAN	2806	GOT2	0.76	experiments:Affinity Capture-MS,affinity chromatography technology,anti bait coimmunoprecipitation;pmids:17353931;sources:BioGRID,IntAct
3MG_HUMAN	4350	MPG	CH10_HUMAN	3336	HSPE1	0.63	experiments:anti bait coimmunoprecipitation;pmids:17353931;sources:IntAct,I2D
3MG_HUMAN	4350	MPG	FUBP2_HUMAN	8570	KHSRP	0.63	experiments:affinity chromatography technology;pmids:23537643;sources:BioGRID
3MG_HUMAN	4350	MPG	LRC59_HUMAN	55379	LRRC59	0.76	experiments:Affinity Capture-MS,anti bait coimmunoprecipitation,affinity chromatography technology;pmids:17353931;sources:BioGRID,IntAct,I2D
3MG_HUMAN	4350	MPG	MIF_HUMAN	4282	MIF	0.63	experiments:anti bait coimmunoprecipitation;pmids:17353931;sources:IntAct,I2D
3MG_HUMAN	4350	MPG	CPSF5_HUMAN	11051	NUDT21	0.63	experiments:anti bait coimmunoprecipitation;pmids:17353931;sources:IntAct,I2D
3MG_HUMAN	4350	MPG	PGRC1_HUMAN	10857	PGRMC1	0.63	experiments:anti bait coimmunoprecipitation;pmids:17353931;sources:IntAct,I2D
3MG_HUMAN	4350	MPG	PIN4_HUMAN	5303	PIN4	0.63	experiments:anti bait coimmunoprecipitation;pmids:17353931;sources:IntAct,I2D
3MG_HUMAN	4350	MPG	KPYM_HUMAN	5315	PKM	0.63	experiments:affinity chromatography technology;pmids:23537643;sources:BioGRID
3MG_HUMAN	4350	MPG	PRDX1_HUMAN	5052	PRDX1	0.63	experiments:affinity chromatography technology;pmids:23537643;sources:BioGRID
3MG_HUMAN	4350	MPG	PSA1_HUMAN	5682	PSMA1	0.63	experiments:anti bait coimmunoprecipitation;pmids:17353931;sources:IntAct,I2D
3MG_HUMAN	4350	MPG	PRS7_HUMAN	5701	PSMC2	0.63	experiments:anti bait coimmunoprecipitation;pmids:17353931;sources:IntAct,I2D
3MG_HUMAN	4350	MPG	RAB7A_HUMAN	7879	RAB7A	0.63	experiments:anti bait coimmunoprecipitation;pmids:17353931;sources:IntAct,I2D
3MG_HUMAN	4350	MPG	RS29_HUMAN	6235	RPS29	0.63	experiments:anti bait coimmunoprecipitation;pmids:17353931;sources:IntAct,I2D
3MG_HUMAN	4350	MPG	SET_HUMAN	6418	SET	0.63	experiments:anti bait coimmunoprecipitation;pmids:17353931;sources:IntAct,I2D
3MG_HUMAN	4350	MPG	SODM_HUMAN	6648	SOD2	0.63	experiments:anti bait coimmunoprecipitation;pmids:17353931;sources:IntAct
3MG_HUMAN	4350	MPG	SRSF1_HUMAN	6426	SRSF1	0.63	experiments:affinity chromatography technology;pmids:23537643;sources:BioGRID
4EBP1_HUMAN	1978	EIF4EBP1	HS90B_HUMAN	3326	HSP90AB1	0.63	experiments:anti tag coimmunoprecipitation;pmids:19375531;sources:MINT,IntAct
4F2_HUMAN	6520	SLC3A2	ITB1_HUMAN	3688	ITGB1	0.84	experiments:in vitro,in vivo,Affinity Capture-Western,affinity chromatography technology;pmids:12181350,16189514;sources:HPRD,BioGRID,I2D,Rual05
5HT7R_HUMAN	3363	HTR7	ACTB_HUMAN	60	ACTB	0.63	experiments:tandem affinity purification;pmids:19486527;sources:IntAct
5HT7R_HUMAN	3363	HTR7	CALM_HUMAN	808	CALM1	0.63	experiments:tandem affinity purification;pmids:19486527;sources:IntAct
5HT7R_HUMAN	3363	HTR7	CPNS1_HUMAN	826	CAPNS1	0.63	experiments:tandem affinity purification;pmids:19486527;sources:IntAct
5HT7R_HUMAN	3363	HTR7	DHX9_HUMAN	1660	DHX9	0.63	experiments:tandem affinity purification;pmids:19486527;sources:IntAct
5HT7R_HUMAN	3363	HTR7	DNJA1_HUMAN	3301	DNAJA1	0.63	experiments:tandem affinity purification;pmids:19486527;sources:IntAct
5HT7R_HUMAN	3363	HTR7	EF1A1_HUMAN	1915	EEF1A1	0.63	experiments:tandem affinity purification;pmids:19486527;sources:IntAct
5HT7R_HUMAN	3363	HTR7	H2B1C_HUMAN	8347	HIST1H2BD	0.63	experiments:tandem affinity purification;pmids:19486527;sources:IntAct
5HT7R_HUMAN	3363	HTR7	H4_HUMAN	8370	HIST1H4A	0.63	experiments:tandem affinity purification;pmids:19486527;sources:IntAct
5HT7R_HUMAN	3363	HTR7	H31T_HUMAN	8290	HIST3H3	0.63	experiments:tandem affinity purification;pmids:19486527;sources:IntAct
5HT7R_HUMAN	3363	HTR7	HNRPU_HUMAN	3192	HNRNPU	0.63	experiments:tandem affinity purification;pmids:19486527;sources:IntAct
5HT7R_HUMAN	3363	HTR7	HNRL2_HUMAN	221092	HNRNPUL2	0.63	experiments:tandem affinity purification;pmids:19486527;sources:IntAct
5HT7R_HUMAN	3363	HTR7	HS90A_HUMAN	3320	HSP90AA1	0.63	experiments:tandem affinity purification;pmids:19486527;sources:IntAct
5HT7R_HUMAN	3363	HTR7	HS90B_HUMAN	3326	HSP90AB1	0.63	experiments:tandem affinity purification;pmids:19486527;sources:IntAct
5HT7R_HUMAN	3363	HTR7	GRP78_HUMAN	3309	HSPA5	0.63	experiments:tandem affinity purification;pmids:19486527;sources:IntAct
5HT7R_HUMAN	3363	HTR7	HSP7C_HUMAN	3312	HSPA8	0.63	experiments:tandem affinity purification;pmids:19486527;sources:IntAct
5HT7R_HUMAN	3363	HTR7	CH60_HUMAN	3329	HSPD1	0.63	experiments:tandem affinity purification;pmids:19486527;sources:IntAct
5HT7R_HUMAN	3363	HTR7	IQGA1_HUMAN	8826	IQGAP1	0.63	experiments:tandem affinity purification;pmids:19486527;sources:IntAct
5HT7R_HUMAN	3363	HTR7	MATR3_HUMAN	9782	MATR3	0.63	experiments:tandem affinity purification;pmids:19486527;sources:IntAct
5HT7R_HUMAN	3363	HTR7	MCM7_HUMAN	4176	MCM7	0.63	experiments:tandem affinity purification;pmids:19486527;sources:IntAct
5HT7R_HUMAN	3363	HTR7	MYH9_HUMAN	4627	MYH9	0.63	experiments:tandem affinity purification;pmids:19486527;sources:IntAct
5HT7R_HUMAN	3363	HTR7	RL12_HUMAN	6136	RPL12	0.63	experiments:tandem affinity purification;pmids:19486527;sources:IntAct
5HT7R_HUMAN	3363	HTR7	RL23A_HUMAN	6147	RPL23A	0.63	experiments:tandem affinity purification;pmids:19486527;sources:IntAct
5HT7R_HUMAN	3363	HTR7	RLA1_HUMAN	6176	RPLP1	0.63	experiments:tandem affinity purification;pmids:19486527;sources:IntAct
5HT7R_HUMAN	3363	HTR7	RS11_HUMAN	6205	RPS11	0.63	experiments:tandem affinity purification;pmids:19486527;sources:IntAct
5HT7R_HUMAN	3363	HTR7	RS13_HUMAN	6207	RPS13	0.63	experiments:tandem affinity purification;pmids:19486527;sources:IntAct
5HT7R_HUMAN	3363	HTR7	RS18_HUMAN	6222	RPS18	0.63	experiments:tandem affinity purification;pmids:19486527;sources:IntAct
5HT7R_HUMAN	3363	HTR7	RS25_HUMAN	6230	RPS25	0.63	experiments:tandem affinity purification;pmids:19486527;sources:IntAct
5HT7R_HUMAN	3363	HTR7	RS3_HUMAN	6188	RPS3	0.63	experiments:tandem affinity purification;pmids:19486527;sources:IntAct
5HT7R_HUMAN	3363	HTR7	RS3A_HUMAN	6189	RPS3A	0.63	experiments:tandem affinity purification;pmids:19486527;sources:IntAct
5HT7R_HUMAN	3363	HTR7	RS5_HUMAN	6193	RPS5	0.63	experiments:tandem affinity purification;pmids:19486527;sources:IntAct
5HT7R_HUMAN	3363	HTR7	SFPQ_HUMAN	6421	SFPQ	0.63	experiments:tandem affinity purification;pmids:19486527;sources:IntAct
5HT7R_HUMAN	3363	HTR7	MPCP_HUMAN	5250	SLC25A3	0.63	experiments:tandem affinity purification;pmids:19486527;sources:IntAct
5HT7R_HUMAN	3363	HTR7	ADT2_HUMAN	292	SLC25A5	0.63	experiments:tandem affinity purification;pmids:19486527;sources:IntAct
5HT7R_HUMAN	3363	HTR7	LA_HUMAN	6741	SSB	0.63	experiments:tandem affinity purification;pmids:19486527;sources:IntAct
5HT7R_HUMAN	3363	HTR7	TBA1B_HUMAN	10376	TUBA1B	0.63	experiments:tandem affinity purification;pmids:19486527;sources:IntAct
5HT7R_HUMAN	3363	HTR7	TBA4A_HUMAN	7277	TUBA4A	0.63	experiments:tandem affinity purification;pmids:19486527;sources:IntAct
5HT7R_HUMAN	3363	HTR7	TBB5_HUMAN	203068	TUBB	0.63	experiments:tandem affinity purification;pmids:19486527;sources:IntAct
5HT7R_HUMAN	3363	HTR7	TBB3_HUMAN	10381	TUBB3	0.63	experiments:tandem affinity purification;pmids:19486527;sources:IntAct
5HT7R_HUMAN	3363	HTR7	EFTU_HUMAN	7284	TUFM	0.63	experiments:tandem affinity purification;pmids:19486527;sources:IntAct
5HT7R_HUMAN	3363	HTR7	XRCC6_HUMAN	2547	XRCC6	0.63	experiments:tandem affinity purification;pmids:19486527;sources:IntAct
6PGD_HUMAN	5226	PGD	AL7A1_HUMAN	501	ALDH7A1	0.63	experiments:affinity chromatography technology;pmids:22863883;sources:BioGRID
6PGD_HUMAN	5226	PGD	AL9A1_HUMAN	223	ALDH9A1	0.63	experiments:affinity chromatography technology;pmids:22863883;sources:BioGRID
6PGD_HUMAN	5226	PGD	CDK4_HUMAN	1019	CDK4	0.63	experiments:Two-hybrid;pmids:21988832;sources:IntAct,BioGRID
6PGD_HUMAN	5226	PGD	EF2_HUMAN	1938	EEF2	0.7	experiments:affinity chromatography technology;pmids:22863883;species:Saccharomyces cerevisiae (Baker's yeast);sources:BioGRID
6PGD_HUMAN	5226	PGD	AGAL_HUMAN	2717	GLA	0.63	experiments:affinity chromatography technology;pmids:22863883;sources:BioGRID
6PGD_HUMAN	5226	PGD	GNAI3_HUMAN	2773	GNAI3	0.63	experiments:affinity chromatography technology;pmids:22863883;sources:BioGRID
6PGD_HUMAN	5226	PGD	HMGB2_HUMAN	3148	HMGB2	0.63	experiments:affinity chromatography technology;pmids:22863883;sources:BioGRID
6PGD_HUMAN	5226	PGD	KS6A1_HUMAN	6195	RPS6KA1	0.63	experiments:affinity chromatography technology;pmids:22863883;sources:BioGRID
6PGD_HUMAN	5226	PGD	TXND5_HUMAN	81567	TXNDC5	0.63	experiments:affinity chromatography technology;pmids:22863883;sources:BioGRID
A16A1_HUMAN	126133	ALDH16A1	FUBP2_HUMAN	8570	KHSRP	0.63	experiments:affinity chromatography technology;pmids:22863883;sources:BioGRID
A1AG1_HUMAN	5004	ORM1	DHE3_HUMAN	2746	GLUD1	0.63	experiments:Two-hybrid;pmids:21988832;sources:IntAct,BioGRID
A1AT_HUMAN	5265	SERPINA1	ATPG_HUMAN	509	ATP5C1	0.63	experiments:Two-hybrid;pmids:21988832;sources:IntAct,BioGRID
A1AT_HUMAN	5265	SERPINA1	ECHM_HUMAN	1892	ECHS1	0.63	experiments:Two-hybrid;pmids:21988832;sources:IntAct,BioGRID
A4_HUMAN	351	APP	ACTB_HUMAN	60	ACTB	0.63	experiments:anti bait coimmunoprecipitation;pmids:16049941;sources:IntAct,I2D
A4_HUMAN	351	APP	CATA_HUMAN	847	CAT	0.78	experiments:enzyme linked immunosorbent assay,pull down;pmids:10567208,21832049;sources:IntAct,BioGRID
A4_HUMAN	351	APP	COF1_HUMAN	1072	CFL1	0.63	experiments:Two-hybrid;pmids:21163940;sources:BioGRID
A4_HUMAN	351	APP	HS90A_HUMAN	3320	HSP90AA1	0.82	experiments:anti bait coimmunoprecipitation,affinity chromatography technology;pmids:16049941,17317785;sources:IntAct,I2D,BioGRID
A4_HUMAN	351	APP	HSP7C_HUMAN	3312	HSPA8	0.82	experiments:anti bait coimmunoprecipitation,affinity chromatography technology;pmids:16049941,21150129;sources:IntAct,I2D,BioGRID
A4_HUMAN	351	APP	MARE1_HUMAN	22919	MAPRE1	0.78	experiments:Two-hybrid,pull down;pmids:20205790,21832049;sources:BioGRID
A4_HUMAN	351	APP	MYH9_HUMAN	4627	MYH9	0.63	experiments:anti bait coimmunoprecipitation;pmids:16049941;sources:IntAct,I2D
A4_HUMAN	351	APP	NEDD8_HUMAN	4738	NEDD8	0.65	experiments:enzymatic study,affinity chromatography technology;pmids:18096514;sources:BioGRID
A4_HUMAN	351	APP	PDIA3_HUMAN	2923	PDIA3	0.74	experiments:pull down,comigration in non denaturing gel electrophoresis;pmids:15896298,21832049;sources:IntAct,BioGRID
A4_HUMAN	351	APP	PGAM1_HUMAN	5223	PGAM1	0.63	experiments:anti bait coimmunoprecipitation;pmids:16049941;sources:IntAct,I2D
A4_HUMAN	351	APP	PPIA_HUMAN	5478	PPIA	0.78	experiments:anti bait coimmunoprecipitation,pull down;pmids:16049941,21832049;sources:IntAct,I2D,BioGRID
A4_HUMAN	351	APP	TBB5_HUMAN	203068	TUBB	0.78	experiments:anti bait coimmunoprecipitation,pull down;pmids:16049941,21832049;sources:IntAct,I2D,BioGRID
A4_HUMAN	351	APP	1433G_HUMAN	7532	YWHAG	0.72	experiments:affinity chromatography technology,Two-hybrid;pmids:16223726;sources:BioGRID
A4_HUMAN	351	APP	1433Z_HUMAN	7534	YWHAZ	0.78	experiments:anti bait coimmunoprecipitation,pull down;pmids:16049941,21832049;sources:IntAct,I2D,BioGRID
AAAT_HUMAN	6510	SLC1A5	M3K1_HUMAN	4214	MAP3K1	0.72	experiments:tandem affinity purification,anti tag coimmunoprecipitation;pmids:14743216;sources:IntAct,MINT,I2D
AAKB1_HUMAN	5564	PRKAB1	ACLY_HUMAN	47	ACLY	0.76	experiments:Affinity Capture-MS,anti bait coimmunoprecipitation,affinity chromatography technology;pmids:17353931;sources:BioGRID,IntAct,I2D
AAKB1_HUMAN	5564	PRKAB1	ATPK_HUMAN	9551	ATP5J2	0.63	experiments:anti bait coimmunoprecipitation;pmids:17353931;sources:IntAct,I2D
AAKB1_HUMAN	5564	PRKAB1	ATPO_HUMAN	539	ATP5O	0.63	experiments:anti bait coimmunoprecipitation;pmids:17353931;sources:IntAct,I2D
AAKB1_HUMAN	5564	PRKAB1	CYBP_HUMAN	27101	CACYBP	0.63	experiments:anti bait coimmunoprecipitation;pmids:17353931;sources:IntAct,I2D
AAKB1_HUMAN	5564	PRKAB1	CBR1_HUMAN	873	CBR1	0.86	experiments:anti bait coimmunoprecipitation,anti tag coimmunoprecipitation,affinity chromatography technology;pmids:17353931,20562859;sources:IntAct,I2D,BioGRID
AAKB1_HUMAN	5564	PRKAB1	CLH1_HUMAN	1213	CLTC	0.63	experiments:anti bait coimmunoprecipitation;pmids:17353931;sources:IntAct,I2D
AAKB1_HUMAN	5564	PRKAB1	CYC_HUMAN	54205	CYCS	0.63	experiments:anti bait coimmunoprecipitation;pmids:17353931;sources:IntAct,I2D
AAKB1_HUMAN	5564	PRKAB1	DDX21_HUMAN	9188	DDX21	0.63	experiments:anti bait coimmunoprecipitation;pmids:17353931;sources:IntAct,I2D
AAKB1_HUMAN	5564	PRKAB1	ECHM_HUMAN	1892	ECHS1	0.63	experiments:anti bait coimmunoprecipitation;pmids:17353931;sources:IntAct,I2D
AAKB1_HUMAN	5564	PRKAB1	EF1D_HUMAN	1936	EEF1D	0.63	experiments:anti bait coimmunoprecipitation;pmids:17353931;sources:IntAct,I2D
AAKB1_HUMAN	5564	PRKAB1	EIF3K_HUMAN	27335	EIF3K	0.63	experiments:anti bait coimmunoprecipitation;pmids:17353931;sources:IntAct,I2D
AAKB1_HUMAN	5564	PRKAB1	ERH_HUMAN	2079	ERH	0.63	experiments:anti bait coimmunoprecipitation;pmids:17353931;sources:IntAct,I2D
AAKB1_HUMAN	5564	PRKAB1	ETFA_HUMAN	2108	ETFA	0.63	experiments:anti bait coimmunoprecipitation;pmids:17353931;sources:IntAct,I2D
AAKB1_HUMAN	5564	PRKAB1	EZRI_HUMAN	7430	EZR	0.76	experiments:Affinity Capture-MS,anti bait coimmunoprecipitation,affinity chromatography technology;pmids:17353931;sources:BioGRID,IntAct,I2D
AAKB1_HUMAN	5564	PRKAB1	FLNB_HUMAN	2317	FLNB	0.63	experiments:Two-hybrid;pmids:19293945;sources:Bell09
AAKB1_HUMAN	5564	PRKAB1	AATM_HUMAN	2806	GOT2	0.63	experiments:anti bait coimmunoprecipitation;pmids:17353931;sources:IntAct
AAKB1_HUMAN	5564	PRKAB1	ECHA_HUMAN	3030	HADHA	0.63	experiments:anti bait coimmunoprecipitation;pmids:17353931;sources:IntAct,I2D
AAKB1_HUMAN	5564	PRKAB1	HNRL1_HUMAN	11100	HNRNPUL1	0.63	experiments:anti bait coimmunoprecipitation;pmids:17353931;sources:IntAct,I2D
AAKB1_HUMAN	5564	PRKAB1	LRC59_HUMAN	55379	LRRC59	0.63	experiments:anti bait coimmunoprecipitation;pmids:17353931;sources:IntAct,I2D
AAKB1_HUMAN	5564	PRKAB1	METK2_HUMAN	4144	MAT2A	0.63	experiments:anti bait coimmunoprecipitation;pmids:17353931;sources:IntAct,I2D
AAKB1_HUMAN	5564	PRKAB1	MCM7_HUMAN	4176	MCM7	0.63	experiments:anti bait coimmunoprecipitation;pmids:17353931;sources:IntAct,I2D
AAKB1_HUMAN	5564	PRKAB1	MIF_HUMAN	4282	MIF	0.63	experiments:anti bait coimmunoprecipitation;pmids:17353931;sources:IntAct,I2D
AAKB1_HUMAN	5564	PRKAB1	MOES_HUMAN	4478	MSN	0.63	experiments:anti bait coimmunoprecipitation;pmids:17353931;sources:IntAct,I2D
AAKB1_HUMAN	5564	PRKAB1	ML12A_HUMAN	10627	MYL12A	0.63	experiments:anti bait coimmunoprecipitation;pmids:17353931;sources:IntAct,I2D
AAKB1_HUMAN	5564	PRKAB1	PSA_HUMAN	9520	NPEPPS	0.63	experiments:anti bait coimmunoprecipitation;pmids:17353931;sources:IntAct,I2D
AAKB1_HUMAN	5564	PRKAB1	OAT_HUMAN	4942	OAT	0.63	experiments:anti bait coimmunoprecipitation;pmids:17353931;sources:IntAct,I2D
AAKB1_HUMAN	5564	PRKAB1	PABP1_HUMAN	26986	PABPC1	0.63	experiments:anti bait coimmunoprecipitation;pmids:17353931;sources:IntAct,I2D
AAKB1_HUMAN	5564	PRKAB1	PDIA4_HUMAN	9601	PDIA4	0.63	experiments:anti bait coimmunoprecipitation;pmids:17353931;sources:IntAct,I2D
AAKB1_HUMAN	5564	PRKAB1	PDIA6_HUMAN	10130	PDIA6	0.63	experiments:anti bait coimmunoprecipitation;pmids:17353931;sources:IntAct,I2D
AAKB1_HUMAN	5564	PRKAB1	PFD2_HUMAN	5202	PFDN2	0.63	experiments:anti bait coimmunoprecipitation;pmids:17353931;sources:IntAct,I2D
AAKB1_HUMAN	5564	PRKAB1	6PGD_HUMAN	5226	PGD	0.63	experiments:anti bait coimmunoprecipitation;pmids:17353931;sources:IntAct,I2D
AAKB1_HUMAN	5564	PRKAB1	PSA6_HUMAN	5687	PSMA6	0.63	experiments:anti bait coimmunoprecipitation;pmids:17353931;sources:IntAct,I2D
AAKB1_HUMAN	5564	PRKAB1	PRS6B_HUMAN	5704	PSMC4	0.63	experiments:anti bait coimmunoprecipitation;pmids:17353931;sources:IntAct,I2D
AAKB1_HUMAN	5564	PRKAB1	RAB7A_HUMAN	7879	RAB7A	0.63	experiments:anti bait coimmunoprecipitation;pmids:17353931;sources:IntAct,I2D
AAKB1_HUMAN	5564	PRKAB1	RL31_HUMAN	6160	RPL31	0.82	experiments:anti bait coimmunoprecipitation,Two-hybrid;pmids:17353931,19293945;sources:IntAct,I2D,Bell09
AAKB1_HUMAN	5564	PRKAB1	RS9_HUMAN	6203	RPS9	0.63	experiments:anti bait coimmunoprecipitation;pmids:17353931;sources:IntAct,I2D
AAKB1_HUMAN	5564	PRKAB1	RTN4_HUMAN	57142	RTN4	0.63	experiments:anti bait coimmunoprecipitation;pmids:17353931;sources:IntAct,I2D
AAKB1_HUMAN	5564	PRKAB1	SET_HUMAN	6418	SET	0.63	experiments:anti bait coimmunoprecipitation;pmids:17353931;sources:IntAct,I2D
AAKB1_HUMAN	5564	PRKAB1	SF3A1_HUMAN	10291	SF3A1	0.63	experiments:anti bait coimmunoprecipitation;pmids:17353931;sources:IntAct,I2D
AAKB1_HUMAN	5564	PRKAB1	GLYM_HUMAN	6472	SHMT2	0.63	experiments:anti bait coimmunoprecipitation;pmids:17353931;sources:IntAct,I2D
AAKB1_HUMAN	5564	PRKAB1	DIC_HUMAN	1468	SLC25A10	0.63	experiments:anti bait coimmunoprecipitation;pmids:17353931;sources:IntAct,I2D
AAKB1_HUMAN	5564	PRKAB1	U520_HUMAN	23020	SNRNP200	0.76	experiments:Affinity Capture-MS,anti bait coimmunoprecipitation,affinity chromatography technology;pmids:17353931;sources:BioGRID,IntAct,I2D
AAKB1_HUMAN	5564	PRKAB1	SRP14_HUMAN	6727	SRP14	0.63	experiments:anti bait coimmunoprecipitation;pmids:17353931;sources:IntAct,I2D
AAKB1_HUMAN	5564	PRKAB1	LA_HUMAN	6741	SSB	0.63	experiments:anti bait coimmunoprecipitation;pmids:17353931;sources:IntAct,I2D
AAKB1_HUMAN	5564	PRKAB1	SSRD_HUMAN	6748	SSR4	0.63	experiments:anti bait coimmunoprecipitation;pmids:17353931;sources:IntAct,I2D
AAKB1_HUMAN	5564	PRKAB1	HNRPQ_HUMAN	10492	SYNCRIP	0.63	experiments:anti bait coimmunoprecipitation;pmids:17353931;sources:IntAct,I2D
AAKB1_HUMAN	5564	PRKAB1	TIF1B_HUMAN	10155	TRIM28	0.63	experiments:anti bait coimmunoprecipitation;pmids:17353931;sources:IntAct,I2D
AAKB1_HUMAN	5564	PRKAB1	UBE2N_HUMAN	7334	UBE2N	0.63	experiments:anti bait coimmunoprecipitation;pmids:17353931;sources:IntAct,I2D
AAKB2_HUMAN	5565	PRKAB2	CSK2B_HUMAN	1460	CSNK2B	0.73	experiments:Two-hybrid;pmids:21988832,19616115;sources:IntAct,BioGRID
AAKB2_HUMAN	5565	PRKAB2	GBLP_HUMAN	10399	GNB2L1	0.63	experiments:Two-hybrid;pmids:19616115;sources:BioGRID
AAKB2_HUMAN	5565	PRKAB2	PRKDC_HUMAN	5591	PRKDC	0.72	experiments:anti tag coimmunoprecipitation,affinity chromatography technology;pmids:20562859;sources:IntAct,BioGRID
AAKB2_HUMAN	5565	PRKAB2	PSME3_HUMAN	10197	PSME3	0.63	experiments:Two-hybrid;pmids:24722188;sources:BioGRID
AAKG1_HUMAN	5571	PRKAG1	DNJB1_HUMAN	3337	DNAJB1	0.63	experiments:Two-hybrid;pmids:19293945;sources:Bell09
AAKG1_HUMAN	5571	PRKAG1	FKBP4_HUMAN	2288	FKBP4	0.72	experiments:anti tag coimmunoprecipitation,affinity chromatography technology;pmids:20562859;sources:IntAct,BioGRID
AAKG1_HUMAN	5571	PRKAG1	PGK1_HUMAN	5230	PGK1	0.72	experiments:anti tag coimmunoprecipitation,affinity chromatography technology;pmids:20562859;sources:IntAct,BioGRID
AAMP_HUMAN	14	AAMP	SRP09_HUMAN	6726	SRP9	0.63	experiments:affinity chromatography technology;pmids:22863883;sources:BioGRID
AAPK1_HUMAN	5562	PRKAA1	ALBU_HUMAN	213	ALB	0.63	experiments:affinity chromatography technology;pmids:23455922;sources:BioGRID
AAPK1_HUMAN	5562	PRKAA1	AT1A1_HUMAN	476	ATP1A1	0.63	experiments:affinity chromatography technology;pmids:23455922;sources:BioGRID
AAPK1_HUMAN	5562	PRKAA1	AT2A2_HUMAN	488	ATP2A2	0.63	experiments:affinity chromatography technology;pmids:23455922;sources:BioGRID
AAPK1_HUMAN	5562	PRKAA1	ATPA_HUMAN	498	ATP5A1	0.63	experiments:affinity chromatography technology;pmids:23455922;sources:BioGRID
AAPK1_HUMAN	5562	PRKAA1	ATPG_HUMAN	509	ATP5C1	0.63	experiments:affinity chromatography technology;pmids:23455922;sources:BioGRID
AAPK1_HUMAN	5562	PRKAA1	BAG2_HUMAN	9532	BAG2	0.63	experiments:affinity chromatography technology;pmids:23455922;sources:BioGRID
AAPK1_HUMAN	5562	PRKAA1	TCPB_HUMAN	10576	CCT2	0.63	experiments:affinity chromatography technology;pmids:23455922;sources:BioGRID
AAPK1_HUMAN	5562	PRKAA1	TCPG_HUMAN	7203	CCT3	0.63	experiments:affinity chromatography technology;pmids:23455922;sources:BioGRID
AAPK1_HUMAN	5562	PRKAA1	TCPD_HUMAN	10575	CCT4	0.63	experiments:affinity chromatography technology;pmids:23455922;sources:BioGRID
AAPK1_HUMAN	5562	PRKAA1	TCPE_HUMAN	22948	CCT5	0.63	experiments:affinity chromatography technology;pmids:23455922;sources:BioGRID
AAPK1_HUMAN	5562	PRKAA1	TCPZ_HUMAN	908	CCT6A	0.63	experiments:affinity chromatography technology;pmids:23455922;sources:BioGRID
AAPK1_HUMAN	5562	PRKAA1	TCPH_HUMAN	10574	CCT7	0.63	experiments:affinity chromatography technology;pmids:23455922;sources:BioGRID
AAPK1_HUMAN	5562	PRKAA1	TCPQ_HUMAN	10694	CCT8	0.63	experiments:affinity chromatography technology;pmids:23455922;sources:BioGRID
AAPK1_HUMAN	5562	PRKAA1	COR1C_HUMAN	23603	CORO1C	0.63	experiments:affinity chromatography technology;pmids:23455922;sources:BioGRID
AAPK1_HUMAN	5562	PRKAA1	DDX21_HUMAN	9188	DDX21	0.63	experiments:affinity chromatography technology;pmids:23455922;sources:BioGRID
AAPK1_HUMAN	5562	PRKAA1	DDX5_HUMAN	1655	DDX5	0.63	experiments:affinity chromatography technology;pmids:23455922;sources:BioGRID
AAPK1_HUMAN	5562	PRKAA1	DNJA1_HUMAN	3301	DNAJA1	0.63	experiments:affinity chromatography technology;pmids:23455922;sources:BioGRID
AAPK1_HUMAN	5562	PRKAA1	EMD_HUMAN	2010	EMD	0.63	experiments:affinity chromatography technology;pmids:23455922;sources:BioGRID
AAPK1_HUMAN	5562	PRKAA1	RS30_HUMAN	2197	FAU	0.63	experiments:affinity chromatography technology;pmids:23455922;sources:BioGRID
AAPK1_HUMAN	5562	PRKAA1	G3BP1_HUMAN	10146	G3BP1	0.72	experiments:anti tag coimmunoprecipitation,affinity chromatography technology;pmids:20562859;sources:IntAct,BioGRID
AAPK1_HUMAN	5562	PRKAA1	HBA_HUMAN	3040	HBA2	0.63	experiments:affinity chromatography technology;pmids:23455922;sources:BioGRID
AAPK1_HUMAN	5562	PRKAA1	H4_HUMAN	8370	HIST1H4A	0.63	experiments:affinity chromatography technology;pmids:23455922;sources:BioGRID
AAPK1_HUMAN	5562	PRKAA1	ROA3_HUMAN	220988	HNRNPA3	0.63	experiments:affinity chromatography technology;pmids:23455922;sources:BioGRID
AAPK1_HUMAN	5562	PRKAA1	HNRPF_HUMAN	3185	HNRNPF	0.63	experiments:affinity chromatography technology;pmids:23455922;sources:BioGRID
AAPK1_HUMAN	5562	PRKAA1	HNRH1_HUMAN	3187	HNRNPH1	0.63	experiments:affinity chromatography technology;pmids:23455922;sources:BioGRID
AAPK1_HUMAN	5562	PRKAA1	HNRPK_HUMAN	3190	HNRNPK	0.63	experiments:affinity chromatography technology;pmids:23455922;sources:BioGRID
AAPK1_HUMAN	5562	PRKAA1	HNRPR_HUMAN	10236	HNRNPR	0.63	experiments:affinity chromatography technology;pmids:23455922;sources:BioGRID
AAPK1_HUMAN	5562	PRKAA1	HNRPU_HUMAN	3192	HNRNPU	0.63	experiments:affinity chromatography technology;pmids:23455922;sources:BioGRID
AAPK1_HUMAN	5562	PRKAA1	HORN_HUMAN	388697	HRNR	0.63	experiments:affinity chromatography technology;pmids:23455922;sources:BioGRID
AAPK1_HUMAN	5562	PRKAA1	HS90A_HUMAN	3320	HSP90AA1	0.83	experiments:tandem affinity purification,affinity chromatography technology;pmids:16306228,23455922,22939624;sources:IntAct,I2D,BioGRID
AAPK1_HUMAN	5562	PRKAA1	HS90B_HUMAN	3326	HSP90AB1	0.86	experiments:anti tag coimmunoprecipitation,tandem affinity purification,affinity chromatography technology;pmids:22939624,23455922;sources:IntAct,BioGRID
AAPK1_HUMAN	5562	PRKAA1	HSP74_HUMAN	3308	HSPA4	0.63	experiments:affinity chromatography technology;pmids:16306228;sources:BioGRID
AAPK1_HUMAN	5562	PRKAA1	GRP78_HUMAN	3309	HSPA5	0.82	experiments:tandem affinity purification,affinity chromatography technology;pmids:16306228,23455922;sources:IntAct,I2D,BioGRID
AAPK1_HUMAN	5562	PRKAA1	HSP7C_HUMAN	3312	HSPA8	0.63	experiments:affinity chromatography technology;pmids:23455922;sources:BioGRID
AAPK1_HUMAN	5562	PRKAA1	GRP75_HUMAN	3313	HSPA9	0.63	experiments:affinity chromatography technology;pmids:23455922;sources:BioGRID
AAPK1_HUMAN	5562	PRKAA1	CH60_HUMAN	3329	HSPD1	0.63	experiments:affinity chromatography technology;pmids:23455922;sources:BioGRID
AAPK1_HUMAN	5562	PRKAA1	ILF2_HUMAN	3608	ILF2	0.63	experiments:affinity chromatography technology;pmids:23455922;sources:BioGRID
AAPK1_HUMAN	5562	PRKAA1	MATR3_HUMAN	9782	MATR3	0.63	experiments:affinity chromatography technology;pmids:23455922;sources:BioGRID
AAPK1_HUMAN	5562	PRKAA1	MCCB_HUMAN	64087	MCCC2	0.63	experiments:affinity chromatography technology;pmids:23455922;sources:BioGRID
AAPK1_HUMAN	5562	PRKAA1	NUCL_HUMAN	4691	NCL	0.63	experiments:affinity chromatography technology;pmids:23455922;sources:BioGRID
AAPK1_HUMAN	5562	PRKAA1	NPM_HUMAN	4869	NPM1	0.63	experiments:affinity chromatography technology;pmids:23455922;sources:BioGRID
AAPK1_HUMAN	5562	PRKAA1	PABP1_HUMAN	26986	PABPC1	0.63	experiments:affinity chromatography technology;pmids:23455922;sources:BioGRID
AAPK1_HUMAN	5562	PRKAA1	PP2AA_HUMAN	5515	PPP2CA	0.75	experiments:enzymatic study,affinity chromatography technology;pmids:16306228,22065577;sources:BioGRID
AAPK1_HUMAN	5562	PRKAA1	PRDX1_HUMAN	5052	PRDX1	0.63	experiments:affinity chromatography technology;pmids:23455922;sources:BioGRID
AAPK1_HUMAN	5562	PRKAA1	PRKDC_HUMAN	5591	PRKDC	0.63	experiments:affinity chromatography technology;pmids:23455922;sources:BioGRID
AAPK1_HUMAN	5562	PRKAA1	HACD3_HUMAN	51495	PTPLAD1	0.63	experiments:affinity chromatography technology;pmids:23455922;sources:BioGRID
AAPK1_HUMAN	5562	PRKAA1	RL12_HUMAN	6136	RPL12	0.63	experiments:affinity chromatography technology;pmids:23455922;sources:BioGRID
AAPK1_HUMAN	5562	PRKAA1	RL13_HUMAN	6137	RPL13	0.63	experiments:affinity chromatography technology;pmids:23455922;sources:BioGRID
AAPK1_HUMAN	5562	PRKAA1	RL17_HUMAN	6139	RPL17	0.63	experiments:affinity chromatography technology;pmids:23455922;sources:BioGRID
AAPK1_HUMAN	5562	PRKAA1	RL19_HUMAN	6143	RPL19	0.63	experiments:affinity chromatography technology;pmids:23455922;sources:BioGRID
AAPK1_HUMAN	5562	PRKAA1	RL21_HUMAN	6144	RPL21	0.63	experiments:affinity chromatography technology;pmids:23455922;sources:BioGRID
AAPK1_HUMAN	5562	PRKAA1	RL23A_HUMAN	6147	RPL23A	0.63	experiments:affinity chromatography technology;pmids:23455922;sources:BioGRID
AAPK1_HUMAN	5562	PRKAA1	RL28_HUMAN	6158	RPL28	0.63	experiments:affinity chromatography technology;pmids:23455922;sources:BioGRID
AAPK1_HUMAN	5562	PRKAA1	RL31_HUMAN	6160	RPL31	0.63	experiments:affinity chromatography technology;pmids:23455922;sources:BioGRID
AAPK1_HUMAN	5562	PRKAA1	RL35_HUMAN	11224	RPL35	0.73	experiments:affinity chromatography technology;pmids:20562859,23455922;sources:BioGRID
AAPK1_HUMAN	5562	PRKAA1	RL38_HUMAN	6169	RPL38	0.63	experiments:affinity chromatography technology;pmids:23455922;sources:BioGRID
AAPK1_HUMAN	5562	PRKAA1	RL4_HUMAN	6124	RPL4	0.63	experiments:affinity chromatography technology;pmids:23455922;sources:BioGRID
AAPK1_HUMAN	5562	PRKAA1	RL5_HUMAN	6125	RPL5	0.63	experiments:affinity chromatography technology;pmids:23455922;sources:BioGRID
AAPK1_HUMAN	5562	PRKAA1	RLA1_HUMAN	6176	RPLP1	0.63	experiments:affinity chromatography technology;pmids:23455922;sources:BioGRID
AAPK1_HUMAN	5562	PRKAA1	RLA2_HUMAN	6181	RPLP2	0.63	experiments:affinity chromatography technology;pmids:23455922;sources:BioGRID
AAPK1_HUMAN	5562	PRKAA1	RS10_HUMAN	6204	RPS10	0.63	experiments:affinity chromatography technology;pmids:23455922;sources:BioGRID
AAPK1_HUMAN	5562	PRKAA1	RS11_HUMAN	6205	RPS11	0.63	experiments:affinity chromatography technology;pmids:23455922;sources:BioGRID
AAPK1_HUMAN	5562	PRKAA1	RS13_HUMAN	6207	RPS13	0.63	experiments:affinity chromatography technology;pmids:23455922;sources:BioGRID
AAPK1_HUMAN	5562	PRKAA1	RS14_HUMAN	6208	RPS14	0.63	experiments:affinity chromatography technology;pmids:23455922;sources:BioGRID
AAPK1_HUMAN	5562	PRKAA1	RS16_HUMAN	6217	RPS16	0.63	experiments:affinity chromatography technology;pmids:23455922;sources:BioGRID
AAPK1_HUMAN	5562	PRKAA1	RS18_HUMAN	6222	RPS18	0.63	experiments:affinity chromatography technology;pmids:23455922;sources:BioGRID
AAPK1_HUMAN	5562	PRKAA1	RS19_HUMAN	6223	RPS19	0.63	experiments:affinity chromatography technology;pmids:23455922;sources:BioGRID
AAPK1_HUMAN	5562	PRKAA1	RS2_HUMAN	6187	RPS2	0.63	experiments:affinity chromatography technology;pmids:23455922;sources:BioGRID
AAPK1_HUMAN	5562	PRKAA1	RS20_HUMAN	6224	RPS20	0.63	experiments:affinity chromatography technology;pmids:23455922;sources:BioGRID
AAPK1_HUMAN	5562	PRKAA1	RS23_HUMAN	6228	RPS23	0.63	experiments:affinity chromatography technology;pmids:23455922;sources:BioGRID
AAPK1_HUMAN	5562	PRKAA1	RS24_HUMAN	6229	RPS24	0.63	experiments:affinity chromatography technology;pmids:23455922;sources:BioGRID
AAPK1_HUMAN	5562	PRKAA1	RS25_HUMAN	6230	RPS25	0.63	experiments:affinity chromatography technology;pmids:23455922;sources:BioGRID
AAPK1_HUMAN	5562	PRKAA1	RS27_HUMAN	6232	RPS27	0.63	experiments:affinity chromatography technology;pmids:23455922;sources:BioGRID
AAPK1_HUMAN	5562	PRKAA1	RS29_HUMAN	6235	RPS29	0.63	experiments:affinity chromatography technology;pmids:23455922;sources:BioGRID
AAPK1_HUMAN	5562	PRKAA1	RS3_HUMAN	6188	RPS3	0.63	experiments:affinity chromatography technology;pmids:23455922;sources:BioGRID
AAPK1_HUMAN	5562	PRKAA1	RS3A_HUMAN	6189	RPS3A	0.63	experiments:affinity chromatography technology;pmids:23455922;sources:BioGRID
AAPK1_HUMAN	5562	PRKAA1	RS4X_HUMAN	6191	RPS4X	0.63	experiments:affinity chromatography technology;pmids:23455922;sources:BioGRID
AAPK1_HUMAN	5562	PRKAA1	RS5_HUMAN	6193	RPS5	0.63	experiments:affinity chromatography technology;pmids:23455922;sources:BioGRID
AAPK1_HUMAN	5562	PRKAA1	RS6_HUMAN	6194	RPS6	0.63	experiments:affinity chromatography technology;pmids:23455922;sources:BioGRID
AAPK1_HUMAN	5562	PRKAA1	RS7_HUMAN	6201	RPS7	0.63	experiments:affinity chromatography technology;pmids:23455922;sources:BioGRID
AAPK1_HUMAN	5562	PRKAA1	RS8_HUMAN	6202	RPS8	0.63	experiments:affinity chromatography technology;pmids:23455922;sources:BioGRID
AAPK1_HUMAN	5562	PRKAA1	SCO2_HUMAN	9997	SCO2	0.63	experiments:affinity chromatography technology;pmids:23455922;sources:BioGRID
AAPK1_HUMAN	5562	PRKAA1	PAIRB_HUMAN	26135	SERBP1	0.63	experiments:affinity chromatography technology;pmids:23455922;sources:BioGRID
AAPK1_HUMAN	5562	PRKAA1	MPCP_HUMAN	5250	SLC25A3	0.63	experiments:affinity chromatography technology;pmids:23455922;sources:BioGRID
AAPK1_HUMAN	5562	PRKAA1	ADT2_HUMAN	292	SLC25A5	0.82	experiments:tandem affinity purification,affinity chromatography technology;pmids:16306228,23455922;sources:IntAct,I2D,BioGRID
AAPK1_HUMAN	5562	PRKAA1	NHRF1_HUMAN	9368	SLC9A3R1	0.63	experiments:affinity chromatography technology;pmids:23455922;sources:BioGRID
AAPK1_HUMAN	5562	PRKAA1	SND1_HUMAN	27044	SND1	0.72	experiments:anti tag coimmunoprecipitation,affinity chromatography technology;pmids:20562859;sources:IntAct,BioGRID
AAPK1_HUMAN	5562	PRKAA1	HNRPQ_HUMAN	10492	SYNCRIP	0.63	experiments:affinity chromatography technology;pmids:23455922;sources:BioGRID
AAPK1_HUMAN	5562	PRKAA1	TCPA_HUMAN	6950	TCP1	0.7	experiments:affinity chromatography technology;pmids:23455922;species:Saccharomyces cerevisiae (Baker's yeast);sources:BioGRID
AAPK1_HUMAN	5562	PRKAA1	TIM50_HUMAN	92609	TIMM50	0.63	experiments:affinity chromatography technology;pmids:23455922;sources:BioGRID
AAPK1_HUMAN	5562	PRKAA1	TIF1B_HUMAN	10155	TRIM28	0.63	experiments:affinity chromatography technology;pmids:23455922;sources:BioGRID
AAPK1_HUMAN	5562	PRKAA1	TBB5_HUMAN	203068	TUBB	0.63	experiments:affinity chromatography technology;pmids:23455922;sources:BioGRID
AAPK1_HUMAN	5562	PRKAA1	TBB4B_HUMAN	10383	TUBB4B	0.63	experiments:affinity chromatography technology;pmids:23455922;sources:BioGRID
AAPK1_HUMAN	5562	PRKAA1	EFTU_HUMAN	7284	TUFM	0.63	experiments:affinity chromatography technology;pmids:23455922;sources:BioGRID
AAPK1_HUMAN	5562	PRKAA1	TERA_HUMAN	7415	VCP	0.63	experiments:affinity chromatography technology;pmids:16306228;sources:BioGRID
AAPK1_HUMAN	5562	PRKAA1	VIME_HUMAN	7431	VIM	0.63	experiments:affinity chromatography technology;pmids:23455922;sources:BioGRID
AAPK1_HUMAN	5562	PRKAA1	1433E_HUMAN	7531	YWHAE	0.79	experiments:affinity chromatography technology;pmids:16306228,23455922;species:Saccharomyces cerevisiae (Baker's yeast);sources:BioGRID
AAPK1_HUMAN	5562	PRKAA1	1433Z_HUMAN	7534	YWHAZ	0.63	experiments:affinity chromatography technology;pmids:16306228;sources:BioGRID
AATC_HUMAN	2805	GOT1	ANXA6_HUMAN	309	ANXA6	0.63	experiments:affinity chromatography technology;pmids:22863883;sources:BioGRID
AATM_HUMAN	2806	GOT2	GRP75_HUMAN	3313	HSPA9	0.63	experiments:Two-hybrid;pmids:19293945;sources:Bell09
AATM_HUMAN	2806	GOT2	THOC7_HUMAN	80145	THOC7	0.63	experiments:Two-hybrid;pmids:16169070;sources:HPRD,BioGRID,IntAct,MINT,I2D,Stelzl05
ABCE1_HUMAN	6059	ABCE1	DBLOH_HUMAN	56616	DIABLO	0.63	experiments:affinity chromatography technology;pmids:22863883;sources:BioGRID
ABCE1_HUMAN	6059	ABCE1	PDIA3_HUMAN	2923	PDIA3	0.63	experiments:affinity chromatography technology;pmids:22863883;sources:BioGRID
ABCF1_HUMAN	23	ABCF1	DHX9_HUMAN	1660	DHX9	0.63	experiments:affinity chromatography technology;pmids:22863883;sources:BioGRID
ABCF1_HUMAN	23	ABCF1	ROA0_HUMAN	10949	HNRNPA0	0.63	experiments:affinity chromatography technology;pmids:22863883;sources:BioGRID
ABCF1_HUMAN	23	ABCF1	ROA2_HUMAN	3181	HNRNPA2B1	0.63	experiments:affinity chromatography technology;pmids:22863883;sources:BioGRID
ABCF1_HUMAN	23	ABCF1	HNRPM_HUMAN	4670	HNRNPM	0.63	experiments:affinity chromatography technology;pmids:22863883;sources:BioGRID
ABCF1_HUMAN	23	ABCF1	HNRPU_HUMAN	3192	HNRNPU	0.63	experiments:affinity chromatography technology;pmids:22863883;sources:BioGRID
ABCF1_HUMAN	23	ABCF1	ILF2_HUMAN	3608	ILF2	0.63	experiments:affinity chromatography technology;pmids:22863883;sources:BioGRID
ABCF1_HUMAN	23	ABCF1	PRS10_HUMAN	5706	PSMC6	0.63	experiments:affinity chromatography technology;pmids:22863883;sources:BioGRID
ABCF1_HUMAN	23	ABCF1	PTBP1_HUMAN	5725	PTBP1	0.63	experiments:affinity chromatography technology;pmids:22863883;sources:BioGRID
ABCF2_HUMAN	10061	ABCF2	ROA2_HUMAN	3181	HNRNPA2B1	0.63	experiments:affinity chromatography technology;pmids:22863883;sources:BioGRID
ABI1_HUMAN	10006	ABI1	HNRPK_HUMAN	3190	HNRNPK	0.63	experiments:two hybrid fragment pooling approach;pmids:23414517;sources:IntAct
ABL1_HUMAN	25	ABL1	FETUA_HUMAN	197	AHSG	0.63	experiments:peptide array;pmids:17474147;sources:IntAct,MINT,I2D
ABL1_HUMAN	25	ABL1	CATA_HUMAN	847	CAT	0.79	experiments:Affinity Capture-Western,Reconstituted Complex,Biochemical Activity,enzymatic study,affinity chromatography technology,pull down;pmids:12777400;sources:BioGRID,STRING
ABL1_HUMAN	25	ABL1	HNRPR_HUMAN	10236	HNRNPR	0.63	experiments:peptide array;pmids:17474147;sources:IntAct,MINT,I2D
ABL1_HUMAN	25	ABL1	HS90A_HUMAN	3320	HSP90AA1	0.74	experiments:affinity chromatography technology;pmids:15937340,21248063,20675402,16723087,22939624;sources:BioGRID
ABL1_HUMAN	25	ABL1	HSP74_HUMAN	3308	HSPA4	0.73	experiments:affinity chromatography technology;pmids:15937340,16723087;sources:BioGRID
ABL1_HUMAN	25	ABL1	CH60_HUMAN	3329	HSPD1	0.63	experiments:affinity chromatography technology;pmids:16723087;sources:BioGRID
ABL1_HUMAN	25	ABL1	PCNA_HUMAN	5111	PCNA	0.63	experiments:affinity chromatography technology;pmids:22238610;sources:BioGRID
ABL1_HUMAN	25	ABL1	KPYM_HUMAN	5315	PKM	0.68	experiments:protein kinase assay;pmids:24606918;sources:IntAct
ABL1_HUMAN	25	ABL1	TEBP_HUMAN	10728	PTGES3	0.63	experiments:affinity chromatography technology;pmids:16723087;sources:BioGRID
ABL1_HUMAN	25	ABL1	1433S_HUMAN	2810	SFN	0.83	experiments:in vivo,anti tag coimmunoprecipitation,affinity chromatography technology;pmids:15696159,16888623;sources:HPRD,IntAct,I2D,BioGRID,STRING
ABL1_HUMAN	25	ABL1	1433B_HUMAN	7529	YWHAB	0.83	experiments:in vivo,anti tag coimmunoprecipitation,affinity chromatography technology;pmids:15696159,16888623;sources:HPRD,IntAct,I2D,BioGRID
ABL1_HUMAN	25	ABL1	1433E_HUMAN	7531	YWHAE	0.83	experiments:in vivo,anti tag coimmunoprecipitation,affinity chromatography technology;pmids:15696159,16888623;sources:HPRD,IntAct,I2D,BioGRID,STRING
ABL1_HUMAN	25	ABL1	1433G_HUMAN	7532	YWHAG	0.83	experiments:in vivo,anti tag coimmunoprecipitation,affinity chromatography technology;pmids:15696159,16888623;sources:HPRD,IntAct,I2D,BioGRID,STRING
ABL1_HUMAN	25	ABL1	1433F_HUMAN	7533	YWHAH	0.83	experiments:in vivo,anti tag coimmunoprecipitation,affinity chromatography technology;pmids:15696159,16888623;sources:HPRD,IntAct,I2D,BioGRID,STRING
ABL1_HUMAN	25	ABL1	1433Z_HUMAN	7534	YWHAZ	0.86	experiments:in vivo,anti tag coimmunoprecipitation,coimmunoprecipitation,affinity chromatography technology;pmids:15696159,16888623;sources:HPRD,IntAct,I2D,MINT,BioGRID
ABL2_HUMAN	27	ABL2	CATA_HUMAN	847	CAT	0.79	experiments:in vitro,in vivo,Affinity Capture-Western,Reconstituted Complex,Biochemical Activity,enzymatic study,affinity chromatography technology,pull down;pmids:12777400;sources:HPRD,BioGRID,I2D,STRING
ABL2_HUMAN	27	ABL2	KPYM_HUMAN	5315	PKM	0.68	experiments:protein kinase assay;pmids:24606918;sources:IntAct
ACACA_HUMAN	31	ACACA	AK1BA_HUMAN	57016	AKR1B10	0.75	experiments:pull down,confocal microscopy,anti bait coimmunoprecipitation,affinity chromatography technology;pmids:18056116;sources:IntAct,BioGRID
ACAD9_HUMAN	28976	ACAD9	VDAC1_HUMAN	7416	VDAC1	0.68	experiments:blue native page;pmids:23260140,22939629;sources:IntAct,BioGRID
ACADV_HUMAN	37	ACADVL	EF1A1_HUMAN	1915	EEF1A1	0.63	experiments:Two-hybrid;pmids:19293945;sources:Bell09
ACADV_HUMAN	37	ACADVL	GEPH_HUMAN	10243	GPHN	0.63	experiments:Two-hybrid;pmids:21988832;sources:IntAct,BioGRID
ACAP2_HUMAN	23527	ACAP2	FLNB_HUMAN	2317	FLNB	0.63	experiments:Two-hybrid;pmids:19293945;sources:Bell09
ACD_HUMAN	65057	ACD	ACTB_HUMAN	60	ACTB	0.63	experiments:Two-hybrid;pmids:21044950;sources:BioGRID
ACD_HUMAN	65057	ACD	IF4B_HUMAN	1975	EIF4B	0.63	experiments:Two-hybrid;pmids:21044950;sources:BioGRID
ACD_HUMAN	65057	ACD	G3P_HUMAN	2597	GAPDH	0.63	experiments:Two-hybrid;pmids:21044950;sources:BioGRID
ACD_HUMAN	65057	ACD	HS90B_HUMAN	3326	HSP90AB1	0.63	experiments:Two-hybrid;pmids:21044950;sources:BioGRID
ACD_HUMAN	65057	ACD	LDHA_HUMAN	3939	LDHA	0.63	experiments:Two-hybrid;pmids:21044950;sources:BioGRID
ACD_HUMAN	65057	ACD	RSSA_HUMAN	3921	RPSA	0.63	experiments:Two-hybrid;pmids:21044950;sources:BioGRID
ACD_HUMAN	65057	ACD	STIP1_HUMAN	10963	STIP1	0.63	experiments:Two-hybrid;pmids:21044950;sources:BioGRID
ACD_HUMAN	65057	ACD	TBB4B_HUMAN	10383	TUBB4B	0.63	experiments:Two-hybrid;pmids:21044950;sources:BioGRID
ACD_HUMAN	65057	ACD	XRCC6_HUMAN	2547	XRCC6	0.63	experiments:Two-hybrid;pmids:16169070;sources:IntAct,BioGRID,MINT
ACD_HUMAN	65057	ACD	1433E_HUMAN	7531	YWHAE	0.63	experiments:Two-hybrid;pmids:21044950;sources:BioGRID
ACES_HUMAN	43	ACHE	ENOA_HUMAN	2023	ENO1	0.65	experiments:Two-hybrid,enzymatic study;pmids:18194455;sources:IntAct
ACES_HUMAN	43	ACHE	GBLP_HUMAN	10399	GNB2L1	0.65	experiments:Two-hybrid,enzymatic study;pmids:18194455;sources:IntAct
ACINU_HUMAN	22985	ACIN1	EF1G_HUMAN	1937	EEF1G	0.63	experiments:Two-hybrid;pmids:19293945;sources:Bell09
ACK1_HUMAN	10188	TNK2	CDC42_HUMAN	998	CDC42	0.9	experiments:in vitro,in vivo,Affinity Capture-Western,nuclear magnetic resonance,affinity chromatography technology,Two-hybrid,pull down,x-ray crystallography,imaging technique;pmids:11394904,10802735,10360579,16189514,20936779,20086093,11157984,15123659,10684602,24413169;sources:HPRD,BioGRID,IntAct,I2D,Rual05
ACK1_HUMAN	10188	TNK2	CLCA_HUMAN	1211	CLTA	0.68	experiments:affinity chromatography technology,pull down;pmids:19144635;sources:BioGRID
ACK1_HUMAN	10188	TNK2	CLH1_HUMAN	1213	CLTC	0.89	experiments:in vitro,in vivo,Reconstituted Complex,anti tag coimmunoprecipitation,pull down;pmids:11278436,16137687,19798056;sources:HPRD,BioGRID,MINT,I2D,IntAct
ACK1_HUMAN	10188	TNK2	HS90A_HUMAN	3320	HSP90AA1	0.74	experiments:affinity chromatography technology;pmids:16288044,23729439,22939624;sources:BioGRID
ACL6A_HUMAN	86	ACTL6A	GDIR1_HUMAN	396	ARHGDIA	0.63	experiments:Two-hybrid;pmids:16169070;sources:HPRD,BioGRID,IntAct,MINT,I2D,Stelzl05
ACL6A_HUMAN	86	ACTL6A	SMRC2_HUMAN	6601	SMARCC2	0.8	experiments:ion exchange chromatography,affinity chromatography technology;pmids:11780067,20305087,22939629;sources:IntAct,I2D,BioGRID
ACL6A_HUMAN	86	ACTL6A	SMRD1_HUMAN	6602	SMARCD1	0.79	experiments:ion exchange chromatography,affinity chromatography technology;pmids:11780067,20305087;sources:IntAct,I2D,BioGRID
ACLY_HUMAN	47	ACLY	GSK3B_HUMAN	2932	GSK3B	0.86	experiments:in vitro,Affinity Capture-MS,anti bait coimmunoprecipitation,affinity chromatography technology;pmids:10653665,17353931;sources:HPRD,BioGRID,IntAct,I2D
ACLY_HUMAN	47	ACLY	MAGD2_HUMAN	10916	MAGED2	0.63	experiments:affinity chromatography technology;pmids:22863883;sources:BioGRID
ACLY_HUMAN	47	ACLY	MCM2_HUMAN	4171	MCM2	0.63	experiments:affinity chromatography technology;pmids:22863883;sources:BioGRID
ACLY_HUMAN	47	ACLY	MCM6_HUMAN	4175	MCM6	0.63	experiments:affinity chromatography technology;pmids:22863883;sources:BioGRID
ACLY_HUMAN	47	ACLY	NUCL_HUMAN	4691	NCL	0.63	experiments:affinity chromatography technology;pmids:22863883;sources:BioGRID
ACLY_HUMAN	47	ACLY	TPR_HUMAN	7175	TPR	0.63	experiments:Two-hybrid;pmids:19293945;sources:Bell09
ACOC_HUMAN	48	ACO1	CLH1_HUMAN	1213	CLTC	0.63	experiments:two hybrid fragment pooling approach;pmids:23414517;sources:IntAct
ACOC_HUMAN	48	ACO1	H2A1B_HUMAN	8335	HIST1H2AE	0.63	experiments:affinity chromatography technology;pmids:22863883;sources:BioGRID
ACOD_HUMAN	6319	SCD	TERA_HUMAN	7415	VCP	0.63	experiments:affinity chromatography technology;pmids:16723740;sources:BioGRID
ACON_HUMAN	50	ACO2	ZFR_HUMAN	51663	ZFR	0.63	experiments:Two-hybrid;pmids:19293945;sources:Bell09
ACSL3_HUMAN	2181	ACSL3	FLNB_HUMAN	2317	FLNB	0.63	experiments:Two-hybrid;pmids:19293945;sources:Bell09
ACSL3_HUMAN	2181	ACSL3	YES_HUMAN	7525	YES1	0.63	experiments:affinity chromatography technology;pmids:20605918;sources:BioGRID
ACTA_HUMAN	59	ACTA2	RL6_HUMAN	6128	RPL6	0.63	experiments:Two-hybrid;pmids:19293945;sources:Bell09
ACTB_HUMAN	60	ACTB	ACTB_HUMAN	60	ACTB	0.97	experiments:Affinity Capture-Western,Reconstituted Complex,electron tomography,cosedimentation in solution,Two-hybrid,affinity chromatography technology,pull down;pmids:9209005,18234857,19000816,16189514,21516116;species:Saccharomyces cerevisiae (Baker's yeast);sources:HPRD,BioGRID,IntAct,MINT,DIP,HomoMINT,I2D,Rual05
ACTB_HUMAN	60	ACTB	ARP2_HUMAN	10097	ACTR2	0.63	experiments:affinity chromatography technology;pmids:20308691;sources:BioGRID
ACTB_HUMAN	60	ACTB	ARP3_HUMAN	10096	ACTR3	0.63	experiments:affinity chromatography technology;pmids:20308691;sources:BioGRID
ACTB_HUMAN	60	ACTB	MCAF1_HUMAN	55729	ATF7IP	0.63	experiments:Two-hybrid;pmids:15231748;sources:HPRD,MINT,I2D,Colland04,IntAct
ACTB_HUMAN	60	ACTB	BAIP2_HUMAN	10458	BAIAP2	0.7	experiments:anti bait coimmunoprecipitation;pmids:19171758;species:Mus musculus (Mouse);sources:IntAct,KEGG,STRING
ACTB_HUMAN	60	ACTB	BBS1_HUMAN	582	BBS1	0.63	experiments:Two-hybrid;pmids:18000879;sources:IntAct
ACTB_HUMAN	60	ACTB	BBS4_HUMAN	585	BBS4	0.63	experiments:Two-hybrid;pmids:18000879;sources:IntAct,BioGRID
ACTB_HUMAN	60	ACTB	CAV1_HUMAN	857	CAV1	0.63	experiments:affinity chromatography technology;pmids:17502619;sources:BioGRID
ACTB_HUMAN	60	ACTB	CD81_HUMAN	975	CD81	0.63	experiments:affinity chromatography technology;pmids:23463506;sources:BioGRID
ACTB_HUMAN	60	ACTB	COF1_HUMAN	1072	CFL1	0.79	experiments:Two-hybrid;pmids:16189514,16713569;species:Saccharomyces cerevisiae (Baker's yeast);sources:HPRD,BioGRID,IntAct,MINT,I2D,Rual05,Lim06
ACTB_HUMAN	60	ACTB	COF2_HUMAN	1073	CFL2	0.87	experiments:Affinity Capture-Western,pull down,Two-hybrid,affinity chromatography technology;pmids:16189514,21516116;sources:HPRD,BioGRID,IntAct,MINT,I2D,Rual05
ACTB_HUMAN	60	ACTB	CSK2B_HUMAN	1460	CSNK2B	0.63	experiments:Two-hybrid;pmids:21988832;sources:IntAct,BioGRID
ACTB_HUMAN	60	ACTB	DEST_HUMAN	11034	DSTN	0.63	experiments:Two-hybrid;pmids:16189514;sources:HPRD,BioGRID,IntAct,MINT,I2D,Rual05
ACTB_HUMAN	60	ACTB	EP300_HUMAN	2033	EP300	0.63	experiments:Two-hybrid;pmids:21988832;sources:IntAct,BioGRID,STRING
ACTB_HUMAN	60	ACTB	HNRPD_HUMAN	3184	HNRNPD	0.77	experiments:molecular sieving,Two-hybrid;pmids:15047060,15231747;sources:IntAct,I2D,BioGRID
ACTB_HUMAN	60	ACTB	HNRPU_HUMAN	3192	HNRNPU	0.71	experiments:in vitro,in vivo,affinity chromatography technology,pull down;pmids:15711563;sources:HPRD,I2D,BioGRID
ACTB_HUMAN	60	ACTB	HSP7C_HUMAN	3312	HSPA8	0.77	experiments:molecular sieving,Two-hybrid;pmids:15047060,19338310;sources:IntAct,I2D,STRING
ACTB_HUMAN	60	ACTB	ICAM1_HUMAN	3383	ICAM1	0.63	experiments:affinity chromatography technology;pmids:23463506;sources:BioGRID
ACTB_HUMAN	60	ACTB	KHDR1_HUMAN	10657	KHDRBS1	0.63	experiments:Two-hybrid;pmids:21988832;sources:IntAct,BioGRID
ACTB_HUMAN	60	ACTB	MDM2_HUMAN	4193	MDM2	0.82	experiments:anti bait coimmunoprecipitation,affinity chromatography technology;pmids:17373842,24583282;sources:IntAct,I2D,BioGRID,STRING
ACTB_HUMAN	60	ACTB	NCF2_HUMAN	4688	NCF2	0.63	experiments:far western blotting;pmids:11027608;sources:BioGRID
ACTB_HUMAN	60	ACTB	FAN_HUMAN	8439	NSMAF	0.75	experiments:anti bait coimmunoprecipitation,pull down,affinity chromatography technology;pmids:17599063;sources:MINT,BioGRID,IntAct
ACTB_HUMAN	60	ACTB	OTUB1_HUMAN	55611	OTUB1	0.63	experiments:affinity chromatography technology;pmids:16364312;sources:BioGRID
ACTB_HUMAN	60	ACTB	PHB_HUMAN	5245	PHB	0.77	experiments:molecular sieving,affinity chromatography technology;pmids:15047060,19725029;sources:IntAct,I2D,BioGRID
ACTB_HUMAN	60	ACTB	PROM1_HUMAN	8842	PROM1	0.72	experiments:affinity chromatography technology,anti bait coimmunoprecipitation;pmids:18654668;sources:IntAct,BioGRID
ACTB_HUMAN	60	ACTB	RFA2_HUMAN	6118	RPA2	0.82	experiments:Two-hybrid,affinity chromatography technology;pmids:19338310,24332808;sources:IntAct,BioGRID
ACTB_HUMAN	60	ACTB	RL10A_HUMAN	4736	RPL10A	0.63	experiments:Two-hybrid;pmids:21988832;sources:IntAct,BioGRID
ACTB_HUMAN	60	ACTB	TAF11_HUMAN	6882	TAF11	0.63	experiments:affinity chromatography technology;pmids:15502823;sources:BioGRID
ACTG_HUMAN	71	ACTG1	ACTB_HUMAN	60	ACTB	0.79	experiments:Two-hybrid;pmids:16189514,21516116;species:Saccharomyces cerevisiae (Baker's yeast);sources:HPRD,BioGRID,IntAct,MINT,HomoMINT,I2D,Rual05,STRING
ACTG_HUMAN	71	ACTG1	AT1A1_HUMAN	476	ATP1A1	0.63	experiments:Two-hybrid;pmids:19293945;sources:Bell09
ACTG_HUMAN	71	ACTG1	COF1_HUMAN	1072	CFL1	0.79	experiments:Two-hybrid;pmids:16189514,16713569;species:Saccharomyces cerevisiae (Baker's yeast);sources:HPRD,BioGRID,IntAct,MINT,I2D,Ortho,Rual05,Lim06
ACTG_HUMAN	71	ACTG1	EF1G_HUMAN	1937	EEF1G	0.63	experiments:Two-hybrid;pmids:19293945;sources:Bell09
ACTN1_HUMAN	87	ACTN1	ACTN4_HUMAN	81	ACTN4	0.79	experiments:affinity chromatography technology;pmids:22863883,22939629;species:Caenorhabditis elegans;sources:BioGRID
ACTN1_HUMAN	87	ACTN1	RS27_HUMAN	6232	RPS27	0.63	experiments:Two-hybrid;pmids:21988832;sources:IntAct,BioGRID
ACTN1_HUMAN	87	ACTN1	SF3A3_HUMAN	10946	SF3A3	0.63	experiments:affinity chromatography technology;pmids:22863883;sources:BioGRID
ACTN4_HUMAN	81	ACTN4	AT1A1_HUMAN	476	ATP1A1	0.63	experiments:Two-hybrid;pmids:19293945;sources:Bell09
ACTN4_HUMAN	81	ACTN4	KCC2G_HUMAN	818	CAMK2G	0.77	experiments:in vitro,in vivo,Two-hybrid;pmids:11160423,16713569;sources:HPRD,I2D,Lim06
ACTN4_HUMAN	81	ACTN4	COHA1_HUMAN	1308	COL17A1	0.86	experiments:in vivo,Two-hybrid,Affinity Capture-Western,affinity chromatography technology;pmids:11739652,16713569;sources:HPRD,BioGRID,I2D,Lim06
ACTN4_HUMAN	81	ACTN4	CTNB1_HUMAN	1499	CTNNB1	0.73	experiments:confocal microscopy,Two-hybrid,anti bait coimmunoprecipitation;pmids:16204054;sources:IntAct,I2D,STRING
ACTN4_HUMAN	81	ACTN4	FLNB_HUMAN	2317	FLNB	0.63	experiments:Two-hybrid;pmids:19293945;sources:Bell09
ACTN4_HUMAN	81	ACTN4	GELS_HUMAN	2934	GSN	0.85	experiments:in vitro,Reconstituted Complex,pull down;pmids:11733011,16713569;sources:HPRD,BioGRID,I2D,Lim06
ACTN4_HUMAN	81	ACTN4	IQGA1_HUMAN	8826	IQGAP1	0.65	experiments:anti bait coimmunoprecipitation,confocal microscopy;pmids:22662192;sources:IntAct
ACTN4_HUMAN	81	ACTN4	ITB1_HUMAN	3688	ITGB1	0.63	experiments:in vitro;pmids:2116421,16189514,16713569;sources:HPRD,I2D,Rual05,Lim06,KEGG,STRING
ACTN4_HUMAN	81	ACTN4	IMA1_HUMAN	3838	KPNA2	0.63	experiments:Two-hybrid;pmids:21988832;sources:IntAct,BioGRID
ACTN4_HUMAN	81	ACTN4	LRRC7_HUMAN	57554	LRRC7	0.75	experiments:in vitro,Two-hybrid;pmids:11160423,16713569;sources:HPRD,I2D,Lim06
ACTN4_HUMAN	81	ACTN4	MEF2A_HUMAN	4205	MEF2A	0.68	experiments:affinity chromatography technology,pull down;pmids:16980305;sources:BioGRID
ACTN4_HUMAN	81	ACTN4	PDLI5_HUMAN	10611	PDLIM5	0.63	experiments:Two-hybrid;pmids:19293945;sources:Bell09
ACTN4_HUMAN	81	ACTN4	PAI1_HUMAN	5054	SERPINE1	0.67	experiments:in vitro,in vivo,Two-hybrid;pmids:15493875;sources:HPRD,I2D,STRING
ACTN4_HUMAN	81	ACTN4	SF3A3_HUMAN	10946	SF3A3	0.63	experiments:affinity chromatography technology;pmids:22863883;sources:BioGRID
ACTN4_HUMAN	81	ACTN4	ZO1_HUMAN	7082	TJP1	0.88	experiments:in vitro,in vivo,pull down,anti bait coimmunoprecipitation,fluorescence microscopy,colocalization by immunostaining,gst pull down,imaging technique,affinity chromatography technology;pmids:16944923;species:Rattus norvegicus (Rat),Mus musculus (Mouse);sources:HPRD,IntAct,MINT,HomoMINT,I2D,BioGRID,STRING
ACTN4_HUMAN	81	ACTN4	TITIN_HUMAN	7273	TTN	0.63	experiments:two hybrid fragment pooling approach;pmids:23414517;sources:IntAct
ACTN4_HUMAN	81	ACTN4	THIO_HUMAN	7295	TXN	0.65	experiments:Two-hybrid,confocal microscopy;pmids:21988832;sources:IntAct,BioGRID
ACTY_HUMAN	10120	ACTR1B	LMNB1_HUMAN	4001	LMNB1	0.63	experiments:affinity chromatography technology;pmids:22863883;sources:BioGRID
ACTZ_HUMAN	10121	ACTR1A	LMNB1_HUMAN	4001	LMNB1	0.63	experiments:affinity chromatography technology;pmids:22863883;sources:BioGRID
ACTZ_HUMAN	10121	ACTR1A	NUMA1_HUMAN	4926	NUMA1	0.73	experiments:in vivo,Affinity Capture-Western,affinity chromatography technology;pmids:10504299;sources:HPRD,BioGRID
ACV1B_HUMAN	91	ACVR1B	FKB1A_HUMAN	2280	FKBP1A	0.87	experiments:affinity chromatography technology,protein complementation assay,Two-hybrid,pull down;pmids:15908921,16720724;sources:BioGRID,IntAct
ADAP1_HUMAN	11033	ADAP1	AN32A_HUMAN	8125	ANP32A	0.68	experiments:in vitro,copurification;pmids:12565890,16713569;sources:HPRD,BioGRID,I2D,Lim06
ADAP1_HUMAN	11033	ADAP1	NUCL_HUMAN	4691	NCL	0.9	experiments:in vitro,in vivo,copurification,Reconstituted Complex,Affinity Capture-Western,affinity chromatography technology,pull down;pmids:12565890,16189514,18298663;sources:HPRD,BioGRID,I2D,Rual05
ADAS_HUMAN	8540	AGPS	GNPAT_HUMAN	8443	GNPAT	0.79	experiments:in vitro,in vivo,Reconstituted Complex,Affinity Capture-Western,affinity chromatography technology,pull down;pmids:10215861;sources:HPRD,BioGRID,I2D,STRING
ADDA_HUMAN	118	ADD1	HDAC1_HUMAN	3065	HDAC1	0.63	experiments:affinity chromatography technology;pmids:17074803;sources:BioGRID
ADDA_HUMAN	118	ADD1	KPYM_HUMAN	5315	PKM	0.68	experiments:protein kinase assay;pmids:24606918;sources:IntAct
ADHX_HUMAN	128	ADH5	PRDX1_HUMAN	5052	PRDX1	0.63	experiments:Two-hybrid;pmids:21988832;sources:IntAct,BioGRID
ADNP_HUMAN	23394	ADNP	SMRC2_HUMAN	6601	SMARCC2	0.63	experiments:affinity chromatography technology;pmids:17878164;sources:BioGRID
ADPPT_HUMAN	60496	AASDHPPT	HNRH1_HUMAN	3187	HNRNPH1	0.63	experiments:affinity chromatography technology;pmids:22863883;sources:BioGRID
ADRM1_HUMAN	11047	ADRM1	PRDX1_HUMAN	5052	PRDX1	0.63	experiments:anti tag coimmunoprecipitation;pmids:16990800;sources:MINT,I2D,IntAct
ADRM1_HUMAN	11047	ADRM1	PSA6_HUMAN	5687	PSMA6	0.73	experiments:anti tag coimmunoprecipitation;pmids:16990800,19781552;sources:MINT,I2D,BioGRID,IntAct
ADRM1_HUMAN	11047	ADRM1	USMG5_HUMAN	84833	USMG5	0.63	experiments:anti tag coimmunoprecipitation;pmids:16990800;sources:MINT,I2D,IntAct
ADRM1_HUMAN	11047	ADRM1	1433E_HUMAN	7531	YWHAE	0.63	experiments:anti tag coimmunoprecipitation;pmids:16990800;sources:MINT,I2D,IntAct
ADT2_HUMAN	292	SLC25A5	ATPA_HUMAN	498	ATP5A1	0.65	experiments:cosedimentation through density gradient;pmids:17174955,24983503;sources:MINT,IntAct
ADT2_HUMAN	292	SLC25A5	ATPB_HUMAN	506	ATP5B	0.65	experiments:cosedimentation through density gradient;pmids:17174955,24983503;sources:MINT,IntAct
ADT2_HUMAN	292	SLC25A5	KCRU_HUMAN	548596	CKMT1A	0.68	experiments:in vivo,cosedimentation through density gradient;pmids:11602586,17174955;sources:HPRD,MINT
ADT2_HUMAN	292	SLC25A5	CH60_HUMAN	3329	HSPD1	0.65	experiments:cosedimentation through density gradient;pmids:17174955,24983503;sources:MINT,IntAct
ADT2_HUMAN	292	SLC25A5	NCK2_HUMAN	8440	NCK2	0.63	experiments:pull down;pmids:23322602;species:Saccharomyces cerevisiae (Baker's yeast);sources:IntAct
ADT2_HUMAN	292	SLC25A5	IKBA_HUMAN	4792	NFKBIA	0.82	experiments:Two-hybrid,tandem affinity purification;pmids:11287411,14743216;sources:HPRD,IntAct,I2D
ADT2_HUMAN	292	SLC25A5	ADT3_HUMAN	293	SLC25A6	0.79	experiments:blue native page,cosedimentation through density gradient;pmids:23260140,17174955;species:Saccharomyces cerevisiae (Baker's yeast);sources:IntAct,MINT
ADT3_HUMAN	293	SLC25A6	GBLP_HUMAN	10399	GNB2L1	0.63	experiments:Two-hybrid;pmids:16169070;sources:IntAct
AES_HUMAN	166	AES	HMGB1_HUMAN	3146	HMGB1	0.92	experiments:in vitro,Reconstituted Complex,pull down;pmids:11748221,16713569;species:Mus musculus (Mouse);sources:HPRD,BioGRID,I2D,Lim06
AES_HUMAN	166	AES	ROAA_HUMAN	3182	HNRNPAB	0.76	experiments:Affinity Capture-MS,anti bait coimmunoprecipitation,affinity chromatography technology;pmids:17353931;sources:BioGRID,IntAct,I2D
AES_HUMAN	166	AES	RL18A_HUMAN	6142	RPL18A	0.73	experiments:Two-hybrid;pmids:16169070,16713569;sources:HPRD,IntAct,MINT,I2D,Stelzl05,Lim06
AF9_HUMAN	4300	MLLT3	EF2_HUMAN	1938	EEF2	0.63	experiments:affinity chromatography technology;pmids:20431927;sources:BioGRID
AF9_HUMAN	4300	MLLT3	ENPL_HUMAN	7184	HSP90B1	0.7	experiments:affinity chromatography technology,pull down,imaging technique;pmids:20159978;sources:BioGRID
AF9_HUMAN	4300	MLLT3	MCM6_HUMAN	4175	MCM6	0.63	experiments:Two-hybrid;pmids:16189514;sources:HPRD,BioGRID,IntAct,MINT,I2D,Rual05
AF9_HUMAN	4300	MLLT3	SKP1_HUMAN	6500	SKP1	0.63	experiments:anti tag coimmunoprecipitation;pmids:20203130;sources:IntAct
AFAD_HUMAN	4301	MLLT4	CTNA1_HUMAN	1495	CTNNA1	0.86	experiments:in vitro,Reconstituted Complex,pull down,confocal microscopy;pmids:11907041,23750010;sources:HPRD,BioGRID,IntAct,KEGG,STRING
AFF1_HUMAN	4299	AFF1	HEXI1_HUMAN	10614	HEXIM1	0.73	experiments:affinity chromatography technology;pmids:21030982,24367103;sources:BioGRID
AFF1_HUMAN	4299	AFF1	NPM_HUMAN	4869	NPM1	0.63	experiments:affinity chromatography technology;pmids:21030982;sources:BioGRID
AFG32_HUMAN	10939	AFG3L2	RN167_HUMAN	26001	RNF167	0.63	experiments:two hybrid fragment pooling approach;pmids:23414517;sources:IntAct
AGAL_HUMAN	2717	GLA	IF4H_HUMAN	7458	EIF4H	0.63	experiments:affinity chromatography technology;pmids:22863883;sources:BioGRID
AGO2_HUMAN	27161	AGO2	ATPG_HUMAN	509	ATP5C1	0.63	experiments:anti tag coimmunoprecipitation;pmids:17932509;sources:MINT,IntAct
AGO2_HUMAN	27161	AGO2	C1QBP_HUMAN	708	C1QBP	0.63	experiments:anti tag coimmunoprecipitation;pmids:17932509;sources:MINT,IntAct
AGO2_HUMAN	27161	AGO2	CPSM_HUMAN	1373	CPS1	0.63	experiments:affinity chromatography technology;pmids:24778252;sources:BioGRID
AGO2_HUMAN	27161	AGO2	DX39A_HUMAN	10212	DDX39A	0.63	experiments:anti tag coimmunoprecipitation;pmids:17932509;sources:MINT,IntAct
AGO2_HUMAN	27161	AGO2	DDX5_HUMAN	1655	DDX5	0.63	experiments:anti tag coimmunoprecipitation;pmids:17932509;sources:MINT,IntAct
AGO2_HUMAN	27161	AGO2	DHX15_HUMAN	1665	DHX15	0.63	experiments:anti tag coimmunoprecipitation;pmids:17932509;sources:MINT,IntAct
AGO2_HUMAN	27161	AGO2	DHX9_HUMAN	1660	DHX9	0.82	experiments:anti tag coimmunoprecipitation,affinity chromatography technology;pmids:17932509,17531811;sources:MINT,BioGRID,IntAct
AGO2_HUMAN	27161	AGO2	EF1A1_HUMAN	1915	EEF1A1	0.63	experiments:anti tag coimmunoprecipitation;pmids:17932509;sources:MINT,IntAct
AGO2_HUMAN	27161	AGO2	IF4A3_HUMAN	9775	EIF4A3	0.63	experiments:anti tag coimmunoprecipitation;pmids:20395958;sources:MINT,IntAct
AGO2_HUMAN	27161	AGO2	IF4B_HUMAN	1975	EIF4B	0.63	experiments:anti tag coimmunoprecipitation;pmids:17932509;sources:MINT,IntAct
AGO2_HUMAN	27161	AGO2	EMD_HUMAN	2010	EMD	0.63	experiments:anti tag coimmunoprecipitation;pmids:17932509;sources:MINT,IntAct
AGO2_HUMAN	27161	AGO2	FKBP4_HUMAN	2288	FKBP4	0.63	experiments:anti tag coimmunoprecipitation;pmids:23741051;sources:IntAct
AGO2_HUMAN	27161	AGO2	H2A1B_HUMAN	8335	HIST1H2AE	0.63	experiments:anti tag coimmunoprecipitation;pmids:17932509;sources:MINT,IntAct
AGO2_HUMAN	27161	AGO2	ROA1_HUMAN	3178	HNRNPA1	0.63	experiments:anti tag coimmunoprecipitation;pmids:17932509;sources:MINT,IntAct
AGO2_HUMAN	27161	AGO2	HNRPC_HUMAN	3183	HNRNPC	0.63	experiments:anti tag coimmunoprecipitation;pmids:17932509;sources:MINT,IntAct
AGO2_HUMAN	27161	AGO2	HNRPF_HUMAN	3185	HNRNPF	0.63	experiments:anti tag coimmunoprecipitation;pmids:17932509;sources:MINT,IntAct
AGO2_HUMAN	27161	AGO2	HNRPU_HUMAN	3192	HNRNPU	0.63	experiments:anti tag coimmunoprecipitation;pmids:17932509;sources:MINT,IntAct
AGO2_HUMAN	27161	AGO2	HORN_HUMAN	388697	HRNR	0.63	experiments:anti tag coimmunoprecipitation;pmids:17932509;sources:MINT,IntAct
AGO2_HUMAN	27161	AGO2	HS90A_HUMAN	3320	HSP90AA1	0.78	experiments:cosedimentation through density gradient,affinity chromatography technology;pmids:14749716,19716330,16357216;sources:IntAct,BioGRID
AGO2_HUMAN	27161	AGO2	HS90B_HUMAN	3326	HSP90AB1	0.63	experiments:anti tag coimmunoprecipitation;pmids:17932509;sources:MINT,IntAct
AGO2_HUMAN	27161	AGO2	GRP75_HUMAN	3313	HSPA9	0.63	experiments:anti tag coimmunoprecipitation;pmids:17932509;sources:MINT,IntAct
AGO2_HUMAN	27161	AGO2	CH60_HUMAN	3329	HSPD1	0.63	experiments:anti tag coimmunoprecipitation;pmids:17932509;sources:MINT,IntAct
AGO2_HUMAN	27161	AGO2	IF2B1_HUMAN	10642	IGF2BP1	0.63	experiments:anti tag coimmunoprecipitation;pmids:17932509;sources:MINT,IntAct
AGO2_HUMAN	27161	AGO2	ILF2_HUMAN	3608	ILF2	0.63	experiments:anti tag coimmunoprecipitation;pmids:17932509;sources:MINT,IntAct
AGO2_HUMAN	27161	AGO2	ILF3_HUMAN	3609	ILF3	0.63	experiments:anti tag coimmunoprecipitation;pmids:17932509;sources:MINT,IntAct
AGO2_HUMAN	27161	AGO2	MBB1A_HUMAN	10514	MYBBP1A	0.63	experiments:anti tag coimmunoprecipitation;pmids:17932509;sources:IntAct
AGO2_HUMAN	27161	AGO2	NPM_HUMAN	4869	NPM1	0.63	experiments:anti tag coimmunoprecipitation;pmids:17932509;sources:MINT,IntAct
AGO2_HUMAN	27161	AGO2	PDIA1_HUMAN	5034	P4HB	0.63	experiments:affinity chromatography technology;pmids:24778252;sources:BioGRID
AGO2_HUMAN	27161	AGO2	PHB_HUMAN	5245	PHB	0.63	experiments:anti tag coimmunoprecipitation;pmids:17932509;sources:MINT,IntAct
AGO2_HUMAN	27161	AGO2	PHB2_HUMAN	11331	PHB2	0.63	experiments:anti tag coimmunoprecipitation;pmids:17932509;sources:MINT,IntAct
AGO2_HUMAN	27161	AGO2	TEBP_HUMAN	10728	PTGES3	0.63	experiments:anti tag coimmunoprecipitation;pmids:23741051;sources:IntAct
AGO2_HUMAN	27161	AGO2	RBM4_HUMAN	5936	RBM4	0.82	experiments:affinity chromatography technology,anti tag coimmunoprecipitation;pmids:17932509,21562054;sources:MINT,BioGRID,IntAct
AGO2_HUMAN	27161	AGO2	RL10A_HUMAN	4736	RPL10A	0.63	experiments:anti tag coimmunoprecipitation;pmids:17932509;sources:MINT,IntAct
AGO2_HUMAN	27161	AGO2	RL12_HUMAN	6136	RPL12	0.63	experiments:anti tag coimmunoprecipitation;pmids:17932509;sources:MINT,IntAct
AGO2_HUMAN	27161	AGO2	RL13A_HUMAN	23521	RPL13A	0.63	experiments:anti tag coimmunoprecipitation;pmids:17932509;sources:MINT,IntAct
AGO2_HUMAN	27161	AGO2	RL17_HUMAN	6139	RPL17	0.63	experiments:anti tag coimmunoprecipitation;pmids:17932509;sources:MINT,IntAct
AGO2_HUMAN	27161	AGO2	RL18_HUMAN	6141	RPL18	0.63	experiments:anti tag coimmunoprecipitation;pmids:17932509;sources:MINT,IntAct
AGO2_HUMAN	27161	AGO2	RL18A_HUMAN	6142	RPL18A	0.63	experiments:anti tag coimmunoprecipitation;pmids:17932509;sources:MINT,IntAct
AGO2_HUMAN	27161	AGO2	RL21_HUMAN	6144	RPL21	0.63	experiments:anti tag coimmunoprecipitation;pmids:17932509;sources:MINT,IntAct
AGO2_HUMAN	27161	AGO2	RL23A_HUMAN	6147	RPL23A	0.63	experiments:anti tag coimmunoprecipitation;pmids:17932509;sources:MINT,IntAct
AGO2_HUMAN	27161	AGO2	RL26_HUMAN	6154	RPL26	0.63	experiments:anti tag coimmunoprecipitation;pmids:17932509;sources:MINT,IntAct
AGO2_HUMAN	27161	AGO2	RL27_HUMAN	6155	RPL27	0.63	experiments:anti tag coimmunoprecipitation;pmids:17932509;sources:MINT,IntAct
AGO2_HUMAN	27161	AGO2	RL28_HUMAN	6158	RPL28	0.63	experiments:anti tag coimmunoprecipitation;pmids:17932509;sources:MINT,IntAct
AGO2_HUMAN	27161	AGO2	RL31_HUMAN	6160	RPL31	0.63	experiments:anti tag coimmunoprecipitation;pmids:17932509;sources:MINT,IntAct
AGO2_HUMAN	27161	AGO2	RL35_HUMAN	11224	RPL35	0.63	experiments:anti tag coimmunoprecipitation;pmids:17932509;sources:MINT,IntAct
AGO2_HUMAN	27161	AGO2	RL38_HUMAN	6169	RPL38	0.63	experiments:anti tag coimmunoprecipitation;pmids:17932509;sources:MINT,IntAct
AGO2_HUMAN	27161	AGO2	RL4_HUMAN	6124	RPL4	0.63	experiments:anti tag coimmunoprecipitation;pmids:17932509;sources:MINT,IntAct
AGO2_HUMAN	27161	AGO2	RL6_HUMAN	6128	RPL6	0.63	experiments:anti tag coimmunoprecipitation;pmids:17932509;sources:MINT,IntAct
AGO2_HUMAN	27161	AGO2	RL7_HUMAN	6129	RPL7	0.63	experiments:anti tag coimmunoprecipitation;pmids:17932509;sources:MINT,IntAct
AGO2_HUMAN	27161	AGO2	RL7A_HUMAN	6130	RPL7A	0.63	experiments:anti tag coimmunoprecipitation;pmids:17932509;sources:MINT,IntAct
AGO2_HUMAN	27161	AGO2	RL8_HUMAN	6132	RPL8	0.63	experiments:anti tag coimmunoprecipitation;pmids:17932509;sources:MINT,IntAct
AGO2_HUMAN	27161	AGO2	RS11_HUMAN	6205	RPS11	0.63	experiments:affinity chromatography technology;pmids:19167051;sources:BioGRID
AGO2_HUMAN	27161	AGO2	RS13_HUMAN	6207	RPS13	0.63	experiments:anti tag coimmunoprecipitation;pmids:17932509;sources:MINT,IntAct
AGO2_HUMAN	27161	AGO2	RS18_HUMAN	6222	RPS18	0.63	experiments:anti tag coimmunoprecipitation;pmids:17932509;sources:MINT,IntAct
AGO2_HUMAN	27161	AGO2	RS2_HUMAN	6187	RPS2	0.63	experiments:anti tag coimmunoprecipitation;pmids:17932509;sources:MINT,IntAct
AGO2_HUMAN	27161	AGO2	RS20_HUMAN	6224	RPS20	0.82	experiments:anti tag coimmunoprecipitation,affinity chromatography technology;pmids:17932509,19167051;sources:MINT,IntAct,BioGRID
AGO2_HUMAN	27161	AGO2	RS27_HUMAN	6232	RPS27	0.63	experiments:anti tag coimmunoprecipitation;pmids:17932509;sources:MINT,IntAct
AGO2_HUMAN	27161	AGO2	RS3_HUMAN	6188	RPS3	0.63	experiments:anti tag coimmunoprecipitation;pmids:17932509;sources:MINT,IntAct
AGO2_HUMAN	27161	AGO2	RS3A_HUMAN	6189	RPS3A	0.63	experiments:anti tag coimmunoprecipitation;pmids:17932509;sources:MINT,IntAct
AGO2_HUMAN	27161	AGO2	RS4X_HUMAN	6191	RPS4X	0.63	experiments:anti tag coimmunoprecipitation;pmids:17932509;sources:MINT,IntAct
AGO2_HUMAN	27161	AGO2	RS5_HUMAN	6193	RPS5	0.63	experiments:anti tag coimmunoprecipitation;pmids:17932509;sources:MINT,IntAct
AGO2_HUMAN	27161	AGO2	RS6_HUMAN	6194	RPS6	0.63	experiments:anti tag coimmunoprecipitation;pmids:17932509;sources:MINT,IntAct
AGO2_HUMAN	27161	AGO2	RS9_HUMAN	6203	RPS9	0.63	experiments:anti tag coimmunoprecipitation;pmids:17932509;sources:MINT,IntAct
AGO2_HUMAN	27161	AGO2	RUVB1_HUMAN	8607	RUVBL1	0.63	experiments:anti tag coimmunoprecipitation;pmids:17932509;sources:MINT,IntAct
AGO2_HUMAN	27161	AGO2	S10AB_HUMAN	6282	S100A11	0.63	experiments:affinity chromatography technology;pmids:19167051;sources:BioGRID
AGO2_HUMAN	27161	AGO2	SF3B1_HUMAN	23451	SF3B1	0.63	experiments:anti tag coimmunoprecipitation;pmids:17932509;sources:MINT,IntAct
AGO2_HUMAN	27161	AGO2	SF3B2_HUMAN	10992	SF3B2	0.63	experiments:anti tag coimmunoprecipitation;pmids:17932509;sources:MINT,IntAct
AGO2_HUMAN	27161	AGO2	SF3B3_HUMAN	23450	SF3B3	0.63	experiments:anti tag coimmunoprecipitation;pmids:17932509;sources:MINT,IntAct
AGO2_HUMAN	27161	AGO2	MPCP_HUMAN	5250	SLC25A3	0.63	experiments:anti tag coimmunoprecipitation;pmids:17932509;sources:MINT,IntAct
AGO2_HUMAN	27161	AGO2	ADT2_HUMAN	292	SLC25A5	0.63	experiments:anti tag coimmunoprecipitation;pmids:17932509;sources:MINT,IntAct
AGO2_HUMAN	27161	AGO2	SSRD_HUMAN	6748	SSR4	0.63	experiments:anti tag coimmunoprecipitation;pmids:17932509;sources:MINT,IntAct
AGO2_HUMAN	27161	AGO2	STML2_HUMAN	30968	STOML2	0.63	experiments:anti tag coimmunoprecipitation;pmids:17932509;sources:MINT,IntAct
AGO2_HUMAN	27161	AGO2	XRCC6_HUMAN	2547	XRCC6	0.63	experiments:anti tag coimmunoprecipitation;pmids:17932509;sources:MINT,IntAct
AGO2_HUMAN	27161	AGO2	YBOX1_HUMAN	4904	YBX1	0.63	experiments:anti tag coimmunoprecipitation;pmids:17932509;sources:MINT,IntAct
AGR2_HUMAN	10551	AGR2	BRD7_HUMAN	29117	BRD7	0.73	experiments:Two-hybrid;pmids:16169070,16713569;sources:HPRD,BioGRID,IntAct,MINT,I2D,Stelzl05,Lim06
AGR2_HUMAN	10551	AGR2	CC90B_HUMAN	60492	CCDC90B	0.73	experiments:Two-hybrid;pmids:16169070,16713569;sources:HPRD,BioGRID,IntAct,MINT,I2D,Stelzl05,Lim06
AGR2_HUMAN	10551	AGR2	DAG1_HUMAN	1605	DAG1	0.63	experiments:Two-hybrid;pmids:12592373;sources:BioGRID
AGR2_HUMAN	10551	AGR2	P121A_HUMAN	9883	POM121	0.73	experiments:Two-hybrid;pmids:16189514,16713569;sources:HPRD,BioGRID,IntAct,MINT,I2D,Rual05,Lim06
AGR2_HUMAN	10551	AGR2	TAGL_HUMAN	6876	TAGLN	0.63	experiments:anti bait coimmunoprecipitation;pmids:17353931;sources:IntAct,I2D
AGR2_HUMAN	10551	AGR2	UBQL4_HUMAN	56893	UBQLN4	0.63	experiments:Two-hybrid;pmids:16713569;sources:HPRD,IntAct,MINT,I2D,Lim06,BioGRID
AHNK_HUMAN	79026	AHNAK	EGFR_HUMAN	1956	EGFR	0.86	experiments:ubiquitin reconstruction,protein complementation assay,tandem affinity purification;pmids:20029029,24189400;sources:IntAct,BioGRID
AHNK_HUMAN	79026	AHNAK	FMNL_HUMAN	752	FMNL1	0.63	experiments:affinity chromatography technology;pmids:23182705;sources:BioGRID
AHNK_HUMAN	79026	AHNAK	S10AA_HUMAN	6281	S100A10	0.72	experiments:x-ray crystallography;pmids:23415230;sources:IntAct
AHR_HUMAN	196	AHR	HS90A_HUMAN	3320	HSP90AA1	0.94	experiments:in vivo,Affinity Capture-Western,coimmunoprecipitation,affinity chromatography technology;pmids:9083006,7961671,8089152;species:Mus musculus (Mouse);sources:HPRD,BioGRID,DIP,I2D
AHSA1_HUMAN	10598	AHSA1	DX39A_HUMAN	10212	DDX39A	0.63	experiments:affinity chromatography technology;pmids:22863883;sources:BioGRID
AHSA1_HUMAN	10598	AHSA1	IF4H_HUMAN	7458	EIF4H	0.63	experiments:affinity chromatography technology;pmids:22863883;sources:BioGRID
AHSA1_HUMAN	10598	AHSA1	FKBP4_HUMAN	2288	FKBP4	0.72	experiments:anti tag coimmunoprecipitation,affinity chromatography technology;pmids:25036637;sources:IntAct,BioGRID
AHSA1_HUMAN	10598	AHSA1	HS90A_HUMAN	3320	HSP90AA1	0.9	experiments:in vitro,in vivo,Affinity Capture-Western,Reconstituted Complex,Two-hybrid,affinity chromatography technology,tandem affinity purification,pull down;pmids:12504007,12604615,20159553,19875381,22315411,20226818,25036637;sources:HPRD,BioGRID,IntAct,I2D
AHSA1_HUMAN	10598	AHSA1	6PGD_HUMAN	5226	PGD	0.63	experiments:affinity chromatography technology;pmids:22863883;sources:BioGRID
AHSA2_HUMAN	130872	AHSA2	HS90A_HUMAN	3320	HSP90AA1	0.9	experiments:in vivo,Two-hybrid,Affinity Capture-Western,Reconstituted Complex,affinity chromatography technology,pull down;pmids:12504007,14739935,12604615;sources:HPRD,BioGRID
AICDA_HUMAN	57379	AICDA	TCPH_HUMAN	10574	CCT7	0.63	experiments:affinity chromatography technology;pmids:23277564;sources:BioGRID
AICDA_HUMAN	57379	AICDA	DDX21_HUMAN	9188	DDX21	0.63	experiments:affinity chromatography technology;pmids:23277564;sources:BioGRID
AICDA_HUMAN	57379	AICDA	EF1A1_HUMAN	1915	EEF1A1	0.63	experiments:affinity chromatography technology;pmids:23277564;sources:BioGRID
AICDA_HUMAN	57379	AICDA	ROA0_HUMAN	10949	HNRNPA0	0.63	experiments:affinity chromatography technology;pmids:23277564;sources:BioGRID
AICDA_HUMAN	57379	AICDA	HNRPM_HUMAN	4670	HNRNPM	0.63	experiments:affinity chromatography technology;pmids:23277564;sources:BioGRID
AICDA_HUMAN	57379	AICDA	GRP78_HUMAN	3309	HSPA5	0.63	experiments:affinity chromatography technology;pmids:23277564;sources:BioGRID
AICDA_HUMAN	57379	AICDA	IMA1_HUMAN	3838	KPNA2	0.73	experiments:affinity chromatography technology;pmids:21385873,19412186;sources:BioGRID
AICDA_HUMAN	57379	AICDA	IMB1_HUMAN	3837	KPNB1	0.63	experiments:affinity chromatography technology;pmids:23277564;sources:BioGRID
AICDA_HUMAN	57379	AICDA	PCNA_HUMAN	5111	PCNA	0.63	experiments:affinity chromatography technology;pmids:21255825;sources:BioGRID
AICDA_HUMAN	57379	AICDA	PGAM1_HUMAN	5223	PGAM1	0.63	experiments:affinity chromatography technology;pmids:23277564;sources:BioGRID
AICDA_HUMAN	57379	AICDA	PRKDC_HUMAN	5591	PRKDC	0.68	experiments:affinity chromatography technology,pull down;pmids:15634916;sources:BioGRID
AICDA_HUMAN	57379	AICDA	TBB4B_HUMAN	10383	TUBB4B	0.63	experiments:affinity chromatography technology;pmids:15634916;sources:BioGRID
AICDA_HUMAN	57379	AICDA	XRN2_HUMAN	22803	XRN2	0.63	experiments:affinity chromatography technology;pmids:23277564;sources:BioGRID
AIFM1_HUMAN	9131	AIFM1	PPIA_HUMAN	5478	PPIA	0.72	experiments:anti bait coimmunoprecipitation,confocal microscopy;pmids:14716299;species:Saccharomyces cerevisiae (Baker's yeast);sources:IntAct
AIMP1_HUMAN	9255	AIMP1	MCA3_HUMAN	9521	EEF1E1	0.73	experiments:affinity chromatography technology;pmids:22863883,22939629;sources:BioGRID
AIMP1_HUMAN	9255	AIMP1	PRS10_HUMAN	5706	PSMC6	0.7	experiments:affinity chromatography technology;pmids:22863883;species:Saccharomyces cerevisiae (Baker's yeast);sources:BioGRID
AIMP1_HUMAN	9255	AIMP1	SYRC_HUMAN	5917	RARS	0.88	experiments:in vitro,Two-hybrid,anti bait coimmunoprecipitation,affinity chromatography technology;pmids:10358004,17443684,22863883,22939629;sources:HPRD,BioGRID,I2D,IntAct
AIMP1_HUMAN	9255	AIMP1	RL17_HUMAN	6139	RPL17	0.63	experiments:affinity chromatography technology;pmids:22863883;sources:BioGRID
AIMP2_HUMAN	7965	AIMP2	ACTB_HUMAN	60	ACTB	0.63	experiments:Two-hybrid;pmids:21900206;sources:MINT,BioGRID,IntAct
AIMP2_HUMAN	7965	AIMP2	MCA3_HUMAN	9521	EEF1E1	0.73	experiments:affinity chromatography technology;pmids:22863883,22939629;sources:BioGRID
AIMP2_HUMAN	7965	AIMP2	ROA1_HUMAN	3178	HNRNPA1	0.63	experiments:affinity chromatography technology;pmids:22863883;sources:BioGRID
AIMP2_HUMAN	7965	AIMP2	HSP74_HUMAN	3308	HSPA4	0.63	experiments:affinity chromatography technology;pmids:16135753;sources:BioGRID
AIMP2_HUMAN	7965	AIMP2	IQGA1_HUMAN	8826	IQGAP1	0.63	experiments:affinity chromatography technology;pmids:22863883;sources:BioGRID
AIMP2_HUMAN	7965	AIMP2	MATR3_HUMAN	9782	MATR3	0.63	experiments:Two-hybrid;pmids:21900206;sources:MINT,BioGRID,IntAct
AIMP2_HUMAN	7965	AIMP2	PRS10_HUMAN	5706	PSMC6	0.63	experiments:affinity chromatography technology;pmids:22863883;sources:BioGRID
AIMP2_HUMAN	7965	AIMP2	PTBP1_HUMAN	5725	PTBP1	0.63	experiments:affinity chromatography technology;pmids:22863883;sources:BioGRID
AIMP2_HUMAN	7965	AIMP2	SYRC_HUMAN	5917	RARS	0.83	experiments:Two-hybrid,affinity chromatography technology;pmids:9878398,22863883,22939629;sources:BioGRID
AIP_HUMAN	9049	AIP	HS90B_HUMAN	3326	HSP90AB1	0.82	experiments:anti tag coimmunoprecipitation,affinity chromatography technology;pmids:19375531,25036637;sources:MINT,IntAct,BioGRID
AIP_HUMAN	9049	AIP	TEBP_HUMAN	10728	PTGES3	0.85	experiments:in vitro,in vivo,affinity chromatography technology,anti tag coimmunoprecipitation;pmids:11259606,11013261,20661446,25036637;sources:HPRD,I2D,BioGRID,IntAct
AK1C1_HUMAN	1645	AKR1C1	AK1C1_HUMAN	1645	AKR1C1	0.68	experiments:in vitro;pmids:11514561,16189514;species:Saccharomyces cerevisiae (Baker's yeast);sources:HPRD,HomoMINT,I2D,Rual05
AK1C2_HUMAN	1646	AKR1C2	AK1C2_HUMAN	1646	AKR1C2	0.94	experiments:Co-crystal Structure,x-ray crystallography;pmids:11514561,16189514;species:Saccharomyces cerevisiae (Baker's yeast);sources:BioGRID,HomoMINT,I2D,Rual05
AKAP1_HUMAN	8165	AKAP1	FLNB_HUMAN	2317	FLNB	0.63	experiments:Two-hybrid;pmids:19293945;sources:Bell09
AKAP8_HUMAN	10270	AKAP8	DDX5_HUMAN	1655	DDX5	0.74	experiments:in vitro,in vivo,Two-hybrid,far western blotting;pmids:11279182;sources:HPRD,BioGRID,I2D
AKAP9_HUMAN	10142	AKAP9	CALM_HUMAN	808	CALM1	0.79	experiments:in vitro,in vivo,Two-hybrid,Affinity Capture-Western,Reconstituted Complex,affinity chromatography technology,pull down;pmids:12221128;sources:HPRD,BioGRID,I2D
AKP13_HUMAN	11214	AKAP13	TGM2_HUMAN	7052	TGM2	0.73	experiments:anti bait coimmunoprecipitation,Two-hybrid,confocal microscopy;pmids:16301118;sources:IntAct,I2D
AKP13_HUMAN	11214	AKAP13	1433B_HUMAN	7529	YWHAB	0.9	experiments:in vitro,in vivo,Affinity Capture-MS,anti bait coimmunoprecipitation,coimmunoprecipitation,affinity chromatography technology,pull down;pmids:15229649,17353931,15324660,15691829;sources:HPRD,BioGRID,IntAct,MINT,I2D
AKP13_HUMAN	11214	AKAP13	1433Z_HUMAN	7534	YWHAZ	0.81	experiments:in vitro,in vivo,gst pull down,pull down;pmids:15229649,15161933;sources:HPRD,MINT,I2D,IntAct
AKP8L_HUMAN	26993	AKAP8L	DHX9_HUMAN	1660	DHX9	0.88	experiments:in vitro,in vivo,Two-hybrid,Reconstituted Complex,pull down;pmids:10748171,11402034;sources:HPRD,BioGRID,I2D
AKP8L_HUMAN	26993	AKAP8L	EMD_HUMAN	2010	EMD	0.83	experiments:in vivo,Affinity Capture-Western,affinity chromatography technology;pmids:11034899,16189514;sources:HPRD,BioGRID,I2D,Rual05
AKT1_HUMAN	207	AKT1	ACTB_HUMAN	60	ACTB	0.72	experiments:anti bait coimmunoprecipitation,affinity chromatography technology;pmids:20856200;sources:IntAct,BioGRID,STRING
AKT1_HUMAN	207	AKT1	ALDOA_HUMAN	226	ALDOA	0.63	experiments:affinity chromatography technology;pmids:16027165;sources:BioGRID
AKT1_HUMAN	207	AKT1	AT1A1_HUMAN	476	ATP1A1	0.63	experiments:affinity chromatography technology;pmids:16027165;sources:BioGRID
AKT1_HUMAN	207	AKT1	CLH1_HUMAN	1213	CLTC	0.63	experiments:affinity chromatography technology;pmids:16027165;sources:BioGRID
AKT1_HUMAN	207	AKT1	DDX5_HUMAN	1655	DDX5	0.72	experiments:anti bait coimmunoprecipitation,affinity chromatography technology;pmids:20856200;sources:IntAct,BioGRID
AKT1_HUMAN	207	AKT1	DNJB1_HUMAN	3337	DNAJB1	0.63	experiments:Two-hybrid;pmids:18624398;sources:IntAct,BioGRID
AKT1_HUMAN	207	AKT1	EF1G_HUMAN	1937	EEF1G	0.63	experiments:Two-hybrid;pmids:21900206;sources:MINT,BioGRID,IntAct
AKT1_HUMAN	207	AKT1	IF4A1_HUMAN	1973	EIF4A1	0.63	experiments:affinity chromatography technology;pmids:16027165;sources:BioGRID
AKT1_HUMAN	207	AKT1	ENOA_HUMAN	2023	ENO1	0.63	experiments:affinity chromatography technology;pmids:16027165;sources:BioGRID
AKT1_HUMAN	207	AKT1	G3P_HUMAN	2597	GAPDH	0.63	experiments:affinity chromatography technology;pmids:16027165;sources:BioGRID
AKT1_HUMAN	207	AKT1	HS90A_HUMAN	3320	HSP90AA1	0.91	experiments:in vivo,Affinity Capture-Western,affinity chromatography technology;pmids:10995457,19356729,12586360,15843522,16189514,21767636,12176997,16027165;species:Mus musculus (Mouse);sources:HPRD,BioGRID,HomoMINT,Rual05,STRING
AKT1_HUMAN	207	AKT1	HSP74_HUMAN	3308	HSPA4	0.63	experiments:affinity chromatography technology;pmids:12750378;sources:BioGRID
AKT1_HUMAN	207	AKT1	GRP78_HUMAN	3309	HSPA5	0.73	experiments:affinity chromatography technology;pmids:16027165,21445305;sources:BioGRID,IntAct
AKT1_HUMAN	207	AKT1	HSP7C_HUMAN	3312	HSPA8	0.63	experiments:affinity chromatography technology;pmids:16027165;sources:BioGRID
AKT1_HUMAN	207	AKT1	GRP75_HUMAN	3313	HSPA9	0.72	experiments:anti bait coimmunoprecipitation,affinity chromatography technology;pmids:20856200;sources:IntAct,BioGRID
AKT1_HUMAN	207	AKT1	HSPB1_HUMAN	3315	HSPB1	0.84	experiments:Affinity Capture-Western,affinity chromatography technology,pull down;pmids:11042204,23397142;sources:BioGRID,IntAct
AKT1_HUMAN	207	AKT1	IMDH2_HUMAN	3615	IMPDH2	0.9	experiments:in vitro,in vivo,Two-hybrid,Reconstituted Complex,Affinity Capture-Western,affinity chromatography technology,pull down;pmids:10930578,16189514,16713569;sources:HPRD,BioGRID,Rual05,BIND,Lim06
AKT1_HUMAN	207	AKT1	K1C10_HUMAN	3858	KRT10	0.77	experiments:in vivo,Affinity Capture-Western,Two-hybrid,affinity chromatography technology;pmids:11585925;sources:HPRD,BioGRID
AKT1_HUMAN	207	AKT1	LDHA_HUMAN	3939	LDHA	0.63	experiments:affinity chromatography technology;pmids:16027165;sources:BioGRID
AKT1_HUMAN	207	AKT1	MDHC_HUMAN	4190	MDH1	0.63	experiments:affinity chromatography technology;pmids:16027165;sources:BioGRID
AKT1_HUMAN	207	AKT1	NPM_HUMAN	4869	NPM1	0.78	experiments:Reconstituted Complex,Affinity Capture-Western,affinity chromatography technology,pull down;pmids:18931307;sources:BioGRID
AKT1_HUMAN	207	AKT1	PHB2_HUMAN	11331	PHB2	0.73	experiments:in vivo,Two-hybrid,affinity chromatography technology;pmids:15173318;sources:HPRD,BioGRID
AKT1_HUMAN	207	AKT1	KPYM_HUMAN	5315	PKM	0.68	experiments:protein kinase assay;pmids:24606918;sources:IntAct
AKT1_HUMAN	207	AKT1	PPIA_HUMAN	5478	PPIA	0.63	experiments:affinity chromatography technology;pmids:16027165;sources:BioGRID
AKT1_HUMAN	207	AKT1	PREX1_HUMAN	57580	PREX1	0.63	experiments:affinity chromatography technology;pmids:21339740;sources:BioGRID
AKT1_HUMAN	207	AKT1	PRKDC_HUMAN	5591	PRKDC	0.88	experiments:in vitro,enzymatic study,affinity chromatography technology,pull down;pmids:15262962,15678105;species:Mus musculus (Mouse);sources:HPRD,I2D,BioGRID,STRING
AKT1_HUMAN	207	AKT1	1433S_HUMAN	2810	SFN	0.63	experiments:coimmunoprecipitation;pmids:20005908;sources:MINT,IntAct
AKT1_HUMAN	207	AKT1	SMRC2_HUMAN	6601	SMARCC2	0.63	experiments:affinity chromatography technology;pmids:16568092;sources:BioGRID
AKT1_HUMAN	207	AKT1	TPM2_HUMAN	7169	TPM2	0.72	experiments:anti bait coimmunoprecipitation,affinity chromatography technology;pmids:20856200;sources:IntAct,BioGRID
AKT1_HUMAN	207	AKT1	TPM4_HUMAN	7171	TPM4	0.72	experiments:anti bait coimmunoprecipitation,affinity chromatography technology;pmids:20856200;sources:IntAct,BioGRID
AKT1_HUMAN	207	AKT1	TBB5_HUMAN	203068	TUBB	0.73	experiments:affinity chromatography technology;pmids:20856200,16027165;sources:BioGRID
AKT1_HUMAN	207	AKT1	TBB4B_HUMAN	10383	TUBB4B	0.63	experiments:anti bait coimmunoprecipitation;pmids:20856200;sources:IntAct
AKT1_HUMAN	207	AKT1	TERA_HUMAN	7415	VCP	0.76	experiments:enzymatic study,affinity chromatography technology;pmids:16551632,16027165,23383273;sources:BioGRID
AKT1_HUMAN	207	AKT1	VIME_HUMAN	7431	VIM	0.79	experiments:protein kinase assay,fluorescence microscopy,bimolecular fluorescence complementation,anti tag coimmunoprecipitation,cosedimentation in solution,pull down,anti bait coimmunoprecipitation,enzymatic study,affinity chromatography technology;pmids:20856200;sources:IntAct,BioGRID
AKT1_HUMAN	207	AKT1	1433E_HUMAN	7531	YWHAE	0.63	experiments:affinity chromatography technology;pmids:16027165;sources:BioGRID,STRING
AKT1_HUMAN	207	AKT1	1433G_HUMAN	7532	YWHAG	0.63	experiments:affinity chromatography technology;pmids:16027165;sources:BioGRID,STRING
AKT1_HUMAN	207	AKT1	1433Z_HUMAN	7534	YWHAZ	0.89	experiments:in vitro,in vivo,Affinity Capture-Western,Reconstituted Complex,Biochemical Activity,enzymatic study,affinity chromatography technology,pull down;pmids:11956222,16027165;sources:HPRD,BioGRID,BIND
AL1A1_HUMAN	216	ALDH1A1	ALDH2_HUMAN	217	ALDH2	0.63	experiments:Two-hybrid;pmids:21988832;sources:IntAct,BioGRID
AL1A1_HUMAN	216	ALDH1A1	NUPR1_HUMAN	26471	NUPR1	0.63	experiments:Two-hybrid;pmids:21988832;sources:IntAct,BioGRID
AL1B1_HUMAN	219	ALDH1B1	FUMH_HUMAN	2271	FH	0.63	experiments:affinity chromatography technology;pmids:22863883;sources:BioGRID
AL1B1_HUMAN	219	ALDH1B1	HEXB_HUMAN	3074	HEXB	0.63	experiments:affinity chromatography technology;pmids:22863883;sources:BioGRID
AL1B1_HUMAN	219	ALDH1B1	PDC10_HUMAN	11235	PDCD10	0.63	experiments:affinity chromatography technology;pmids:22863883;sources:BioGRID
AL3A1_HUMAN	218	ALDH3A1	AL3A1_HUMAN	218	ALDH3A1	0.71	experiments:in vitro;pmids:12081471,16189514;species:Rattus norvegicus (Rat),Saccharomyces cerevisiae (Baker's yeast);sources:HPRD,I2D,Rual05
AL7A1_HUMAN	501	ALDH7A1	ASNS_HUMAN	440	ASNS	0.63	experiments:affinity chromatography technology;pmids:22863883;sources:BioGRID
AL7A1_HUMAN	501	ALDH7A1	PDIA4_HUMAN	9601	PDIA4	0.63	experiments:affinity chromatography technology;pmids:22863883;sources:BioGRID
AL7A1_HUMAN	501	ALDH7A1	1433E_HUMAN	7531	YWHAE	0.63	experiments:affinity chromatography technology;pmids:22863883;sources:BioGRID
AL7A1_HUMAN	501	ALDH7A1	1433G_HUMAN	7532	YWHAG	0.63	experiments:affinity chromatography technology;pmids:22863883;sources:BioGRID
AL7A1_HUMAN	501	ALDH7A1	1433F_HUMAN	7533	YWHAH	0.63	experiments:affinity chromatography technology;pmids:22863883;sources:BioGRID
ALBU_HUMAN	213	ALB	ASPG_HUMAN	175	AGA	0.73	experiments:in vivo,anti bait coimmunoprecipitation,affinity chromatography technology;pmids:15174051;sources:HPRD,IntAct,I2D,BioGRID
ALBU_HUMAN	213	ALB	FETUA_HUMAN	197	AHSG	0.72	experiments:anti bait coimmunoprecipitation,affinity chromatography technology;pmids:15174051;sources:IntAct,I2D,BioGRID
ALBU_HUMAN	213	ALB	ALBU_HUMAN	213	ALB	0.72	experiments:anti bait coimmunoprecipitation,affinity chromatography technology;pmids:15174051;sources:IntAct,I2D,BioGRID
ALBU_HUMAN	213	ALB	AP1M1_HUMAN	8907	AP1M1	0.72	experiments:anti bait coimmunoprecipitation,affinity chromatography technology;pmids:15174051;sources:IntAct,I2D,BioGRID
ALBU_HUMAN	213	ALB	APOC1_HUMAN	341	APOC1	0.72	experiments:anti bait coimmunoprecipitation,affinity chromatography technology;pmids:15174051;sources:IntAct,I2D,BioGRID
ALBU_HUMAN	213	ALB	ATM_HUMAN	472	ATM	0.72	experiments:anti bait coimmunoprecipitation,affinity chromatography technology;pmids:15174051;sources:IntAct,I2D,BioGRID
ALBU_HUMAN	213	ALB	BBC3_HUMAN	27113	BBC3	0.72	experiments:anti bait coimmunoprecipitation,affinity chromatography technology;pmids:15174051;sources:IntAct,I2D,BioGRID
ALBU_HUMAN	213	ALB	CO4A_HUMAN	720	C4A	0.72	experiments:anti bait coimmunoprecipitation,affinity chromatography technology;pmids:15174051;sources:IntAct,I2D,BioGRID
ALBU_HUMAN	213	ALB	CEP44_HUMAN	80817	CEP44	0.72	experiments:anti bait coimmunoprecipitation,affinity chromatography technology;pmids:15174051;sources:IntAct,BioGRID
ALBU_HUMAN	213	ALB	CFAB_HUMAN	629	CFB	0.72	experiments:anti bait coimmunoprecipitation,affinity chromatography technology;pmids:15174051;sources:IntAct,I2D,BioGRID
ALBU_HUMAN	213	ALB	CHKB_HUMAN	1120	CHKB	0.72	experiments:anti bait coimmunoprecipitation,affinity chromatography technology;pmids:15174051;sources:IntAct,I2D,BioGRID
ALBU_HUMAN	213	ALB	CNOT1_HUMAN	23019	CNOT1	0.72	experiments:anti bait coimmunoprecipitation,affinity chromatography technology;pmids:15174051;sources:IntAct,I2D,BioGRID
ALBU_HUMAN	213	ALB	CYTC_HUMAN	1471	CST3	0.72	experiments:anti bait coimmunoprecipitation,affinity chromatography technology;pmids:15174051;sources:IntAct,I2D,BioGRID
ALBU_HUMAN	213	ALB	CTGE5_HUMAN	4253	CTAGE5	0.72	experiments:anti bait coimmunoprecipitation,affinity chromatography technology;pmids:15174051;sources:IntAct,I2D,BioGRID
ALBU_HUMAN	213	ALB	CATL1_HUMAN	1514	CTSL	0.72	experiments:anti bait coimmunoprecipitation,affinity chromatography technology;pmids:15174051;sources:IntAct,I2D,BioGRID
ALBU_HUMAN	213	ALB	DCD_HUMAN	117159	DCD	0.72	experiments:anti bait coimmunoprecipitation,affinity chromatography technology;pmids:15174051;sources:IntAct,I2D,BioGRID
ALBU_HUMAN	213	ALB	DDB1_HUMAN	1642	DDB1	0.72	experiments:anti bait coimmunoprecipitation,affinity chromatography technology;pmids:15174051;sources:IntAct,I2D,BioGRID
ALBU_HUMAN	213	ALB	DERL1_HUMAN	79139	DERL1	0.72	experiments:anti bait coimmunoprecipitation,affinity chromatography technology;pmids:15174051;sources:IntAct,I2D,BioGRID
ALBU_HUMAN	213	ALB	DICER_HUMAN	23405	DICER1	0.72	experiments:anti bait coimmunoprecipitation,affinity chromatography technology;pmids:15174051;sources:IntAct,I2D,BioGRID
ALBU_HUMAN	213	ALB	ERF1_HUMAN	2107	ETF1	0.72	experiments:anti bait coimmunoprecipitation,affinity chromatography technology;pmids:15174051;sources:IntAct,I2D,BioGRID
ALBU_HUMAN	213	ALB	FIBA_HUMAN	2243	FGA	0.72	experiments:anti bait coimmunoprecipitation,affinity chromatography technology;pmids:15174051;sources:IntAct,I2D,BioGRID
ALBU_HUMAN	213	ALB	FINC_HUMAN	2335	FN1	0.72	experiments:anti bait coimmunoprecipitation,affinity chromatography technology;pmids:15174051;sources:IntAct,I2D,BioGRID
ALBU_HUMAN	213	ALB	GCN1L_HUMAN	10985	GCN1L1	0.72	experiments:anti bait coimmunoprecipitation,affinity chromatography technology;pmids:15174051;sources:IntAct,I2D,BioGRID
ALBU_HUMAN	213	ALB	GELS_HUMAN	2934	GSN	0.72	experiments:anti bait coimmunoprecipitation,affinity chromatography technology;pmids:15174051;sources:IntAct,I2D,BioGRID
ALBU_HUMAN	213	ALB	HBA_HUMAN	3040	HBA2	0.63	experiments:affinity chromatography technology;pmids:15174051;sources:BioGRID
ALBU_HUMAN	213	ALB	HPT_HUMAN	3240	HP	0.72	experiments:anti bait coimmunoprecipitation,affinity chromatography technology;pmids:15174051;sources:IntAct,I2D,BioGRID
ALBU_HUMAN	213	ALB	IGHG1_HUMAN	3500	IGHG1	0.72	experiments:anti bait coimmunoprecipitation,affinity chromatography technology;pmids:15174051;sources:IntAct,I2D,BioGRID
ALBU_HUMAN	213	ALB	IGKC_HUMAN	3514	IGKC	0.72	experiments:anti bait coimmunoprecipitation,affinity chromatography technology;pmids:15174051;sources:IntAct,I2D,BioGRID
ALBU_HUMAN	213	ALB	ITA2_HUMAN	3673	ITGA2	0.72	experiments:anti bait coimmunoprecipitation,affinity chromatography technology;pmids:15174051;sources:IntAct,I2D,BioGRID
ALBU_HUMAN	213	ALB	ITB5_HUMAN	3693	ITGB5	0.72	experiments:anti bait coimmunoprecipitation,affinity chromatography technology;pmids:15174051;sources:IntAct,I2D,BioGRID
ALBU_HUMAN	213	ALB	JARD2_HUMAN	3720	JARID2	0.72	experiments:anti bait coimmunoprecipitation,affinity chromatography technology;pmids:15174051;sources:IntAct,I2D,BioGRID
ALBU_HUMAN	213	ALB	K2C1_HUMAN	3848	KRT1	0.72	experiments:anti bait coimmunoprecipitation,affinity chromatography technology;pmids:15174051;sources:IntAct,I2D,BioGRID
ALBU_HUMAN	213	ALB	K1C10_HUMAN	3858	KRT10	0.72	experiments:anti bait coimmunoprecipitation,affinity chromatography technology;pmids:15174051;sources:IntAct,I2D,BioGRID
ALBU_HUMAN	213	ALB	LC7L2_HUMAN	51631	LUC7L2	0.63	experiments:Two-hybrid;pmids:16169070;sources:HPRD,BioGRID,IntAct,MINT,I2D,Stelzl05
ALBU_HUMAN	213	ALB	NCOA3_HUMAN	8202	NCOA3	0.72	experiments:anti bait coimmunoprecipitation,affinity chromatography technology;pmids:15174051;sources:IntAct,I2D,BioGRID
ALBU_HUMAN	213	ALB	PALB2_HUMAN	79728	PALB2	0.72	experiments:anti bait coimmunoprecipitation,affinity chromatography technology;pmids:15174051;sources:IntAct,I2D,BioGRID
ALBU_HUMAN	213	ALB	PCDH1_HUMAN	5097	PCDH1	0.72	experiments:anti bait coimmunoprecipitation,affinity chromatography technology;pmids:15174051;sources:IntAct,I2D,BioGRID
ALBU_HUMAN	213	ALB	TRY1_HUMAN	5644	PRSS1	0.72	experiments:anti bait coimmunoprecipitation,affinity chromatography technology;pmids:15174051;sources:IntAct,I2D,BioGRID
ALBU_HUMAN	213	ALB	RBP2_HUMAN	5903	RANBP2	0.72	experiments:anti bait coimmunoprecipitation,affinity chromatography technology;pmids:15174051;sources:IntAct,I2D,BioGRID
ALBU_HUMAN	213	ALB	RANB3_HUMAN	8498	RANBP3	0.72	experiments:anti bait coimmunoprecipitation,affinity chromatography technology;pmids:15174051;sources:IntAct,I2D,BioGRID
ALBU_HUMAN	213	ALB	RYR2_HUMAN	6262	RYR2	0.73	experiments:in vivo,anti bait coimmunoprecipitation,affinity chromatography technology;pmids:15174051;sources:HPRD,IntAct,I2D,BioGRID
ALBU_HUMAN	213	ALB	SFR19_HUMAN	58506	SCAF1	0.72	experiments:anti bait coimmunoprecipitation,affinity chromatography technology;pmids:15174051;sources:IntAct,I2D,BioGRID
ALBU_HUMAN	213	ALB	IC1_HUMAN	710	SERPING1	0.72	experiments:anti bait coimmunoprecipitation,affinity chromatography technology;pmids:15174051;sources:IntAct,I2D,BioGRID
ALBU_HUMAN	213	ALB	AAAT_HUMAN	6510	SLC1A5	0.72	experiments:anti bait coimmunoprecipitation,affinity chromatography technology;pmids:15174051;sources:IntAct,I2D,BioGRID
ALBU_HUMAN	213	ALB	CMC2_HUMAN	10165	SLC25A13	0.72	experiments:anti bait coimmunoprecipitation,affinity chromatography technology;pmids:15174051;sources:IntAct,I2D,BioGRID
ALBU_HUMAN	213	ALB	VINEX_HUMAN	10174	SORBS3	0.72	experiments:anti bait coimmunoprecipitation,affinity chromatography technology;pmids:15174051;sources:IntAct,I2D,BioGRID
ALBU_HUMAN	213	ALB	SPAST_HUMAN	6683	SPAST	0.72	experiments:anti bait coimmunoprecipitation,affinity chromatography technology;pmids:15174051;sources:IntAct,I2D,BioGRID
ALBU_HUMAN	213	ALB	F10A1_HUMAN	6767	ST13	0.73	experiments:in vivo,anti bait coimmunoprecipitation,affinity chromatography technology;pmids:15174051;sources:HPRD,IntAct,I2D,BioGRID
ALBU_HUMAN	213	ALB	TR150_HUMAN	9967	THRAP3	0.72	experiments:anti bait coimmunoprecipitation,affinity chromatography technology;pmids:15174051;sources:IntAct,I2D,BioGRID
ALBU_HUMAN	213	ALB	TIAM1_HUMAN	7074	TIAM1	0.72	experiments:anti bait coimmunoprecipitation,affinity chromatography technology;pmids:15174051;sources:IntAct,I2D,BioGRID
ALBU_HUMAN	213	ALB	TLN2_HUMAN	83660	TLN2	0.72	experiments:anti bait coimmunoprecipitation,affinity chromatography technology;pmids:15174051;sources:IntAct,I2D,BioGRID
ALBU_HUMAN	213	ALB	T22D1_HUMAN	8848	TSC22D1	0.72	experiments:anti bait coimmunoprecipitation,affinity chromatography technology;pmids:15174051;sources:IntAct,I2D,BioGRID
ALBU_HUMAN	213	ALB	TITIN_HUMAN	7273	TTN	0.72	experiments:anti bait coimmunoprecipitation,affinity chromatography technology;pmids:15174051;sources:IntAct,I2D,BioGRID
ALDH2_HUMAN	217	ALDH2	RL13A_HUMAN	23521	RPL13A	0.63	experiments:Two-hybrid;pmids:21988832;sources:IntAct,BioGRID
ALDOA_HUMAN	226	ALDOA	ALDOA_HUMAN	226	ALDOA	0.84	experiments:in vitro,Two-hybrid;pmids:14669989,21988832;species:Drosophila melanogaster (Fruit fly),Caenorhabditis elegans;sources:HPRD,I2D,Ortho,IntAct,BioGRID
ALDOA_HUMAN	226	ALDOA	ALDOC_HUMAN	230	ALDOC	0.82	experiments:affinity chromatography technology;pmids:22863883,22939629;species:Caenorhabditis elegans,Drosophila melanogaster (Fruit fly);sources:BioGRID
ALDOA_HUMAN	226	ALDOA	BCAT2_HUMAN	587	BCAT2	0.63	experiments:Two-hybrid;pmids:21988832;sources:IntAct,BioGRID
ALDOA_HUMAN	226	ALDOA	CISY_HUMAN	1431	CS	0.63	experiments:affinity chromatography technology;pmids:22863883;sources:BioGRID
ALDOA_HUMAN	226	ALDOA	EGFR_HUMAN	1956	EGFR	0.72	experiments:ubiquitin reconstruction,protein complementation assay;pmids:20029029;sources:IntAct,BioGRID
ALDOA_HUMAN	226	ALDOA	ENOA_HUMAN	2023	ENO1	0.63	experiments:two hybrid fragment pooling approach;pmids:23414517;sources:IntAct
ALDOA_HUMAN	226	ALDOA	PCNA_HUMAN	5111	PCNA	0.75	experiments:pull down,affinity chromatography technology,far western blotting,fluorescence microscopy;pmids:20849852;sources:MINT,BioGRID,IntAct
ALDOA_HUMAN	226	ALDOA	TNPO3_HUMAN	23534	TNPO3	0.63	experiments:affinity chromatography technology;pmids:22863883;sources:BioGRID
ALDOC_HUMAN	230	ALDOC	KPYM_HUMAN	5315	PKM	0.68	experiments:protein kinase assay;pmids:24606918;sources:IntAct
ALDOC_HUMAN	230	ALDOC	TXND5_HUMAN	81567	TXNDC5	0.63	experiments:affinity chromatography technology;pmids:22863883;sources:BioGRID
ALEX_HUMAN	2778	GNAS	AT1A1_HUMAN	476	ATP1A1	0.63	experiments:Two-hybrid;pmids:19293945;sources:Bell09
ALEX_HUMAN	2778	GNAS	RUVB1_HUMAN	8607	RUVBL1	0.72	experiments:Affinity Capture-MS,affinity chromatography technology;pmids:17353931;sources:BioGRID
ALEX_HUMAN	2778	GNAS	GLYM_HUMAN	6472	SHMT2	0.72	experiments:Affinity Capture-MS,affinity chromatography technology;pmids:17353931;sources:BioGRID
ALK_HUMAN	238	ALK	IF4B_HUMAN	1975	EIF4B	0.63	experiments:affinity chromatography technology;pmids:14968112;sources:BioGRID
ALK_HUMAN	238	ALK	HS90B_HUMAN	3326	HSP90AB1	0.63	experiments:anti tag coimmunoprecipitation;pmids:22939624;sources:IntAct
ALK_HUMAN	238	ALK	CH60_HUMAN	3329	HSPD1	0.63	experiments:affinity chromatography technology;pmids:14968112;sources:BioGRID
ALK_HUMAN	238	ALK	K1C18_HUMAN	3875	KRT18	0.63	experiments:affinity chromatography technology;pmids:14968112;sources:BioGRID
ALK_HUMAN	238	ALK	KPYM_HUMAN	5315	PKM	0.68	experiments:protein kinase assay;pmids:24606918;sources:IntAct
ALKB5_HUMAN	54890	ALKBH5	FLNB_HUMAN	2317	FLNB	0.63	experiments:Two-hybrid;pmids:19293945;sources:Bell09
AMOL2_HUMAN	51421	AMOTL2	NDKB_HUMAN	654364	NME2	0.63	experiments:anti tag coimmunoprecipitation;pmids:24255178;sources:IntAct
AMOL2_HUMAN	51421	AMOTL2	PSMD9_HUMAN	5715	PSMD9	0.72	experiments:anti tag coimmunoprecipitation,affinity chromatography technology;pmids:24255178;sources:IntAct,BioGRID
AMOL2_HUMAN	51421	AMOTL2	SMD2_HUMAN	6633	SNRPD2	0.72	experiments:anti tag coimmunoprecipitation,affinity chromatography technology;pmids:24255178;sources:IntAct,BioGRID
AMRP_HUMAN	4043	LRPAP1	RTN4_HUMAN	57142	RTN4	0.63	experiments:Two-hybrid;pmids:16169070;sources:HPRD,BioGRID,IntAct,MINT,I2D,Stelzl05
AN32A_HUMAN	8125	ANP32A	APEX1_HUMAN	328	APEX1	0.73	experiments:in vitro,Affinity Capture-Western,affinity chromatography technology;pmids:12524539;sources:HPRD,BioGRID,I2D
AN32A_HUMAN	8125	ANP32A	ARC1B_HUMAN	10095	ARPC1B	0.63	experiments:affinity chromatography technology;pmids:22863883;sources:BioGRID
AN32A_HUMAN	8125	ANP32A	IF4A3_HUMAN	9775	EIF4A3	0.63	experiments:affinity chromatography technology;pmids:22863883;sources:BioGRID
AN32A_HUMAN	8125	ANP32A	IMA7_HUMAN	23633	KPNA6	0.63	experiments:Two-hybrid;pmids:16713569;sources:HPRD,IntAct,MINT,I2D,Lim06,BioGRID
AN32A_HUMAN	8125	ANP32A	MAP1B_HUMAN	4131	MAP1B	0.87	experiments:in vitro,in vivo,Two-hybrid,Affinity Capture-Western,affinity chromatography technology;pmids:12807913,16713569;sources:HPRD,BioGRID,I2D,Lim06
AN32A_HUMAN	8125	ANP32A	NSF1C_HUMAN	55968	NSFL1C	0.73	experiments:Two-hybrid;pmids:16169070,16713569;sources:HPRD,IntAct,I2D,Stelzl05,Lim06
AN32A_HUMAN	8125	ANP32A	PCBP1_HUMAN	5093	PCBP1	0.63	experiments:Two-hybrid;pmids:21988832;sources:IntAct,BioGRID
AN32A_HUMAN	8125	ANP32A	PDLI5_HUMAN	10611	PDLIM5	0.63	experiments:affinity chromatography technology;pmids:22863883;sources:BioGRID
AN32A_HUMAN	8125	ANP32A	PP2AA_HUMAN	5515	PPP2CA	0.63	experiments:anti tag coimmunoprecipitation;pmids:21806989;sources:MINT,IntAct
AN32A_HUMAN	8125	ANP32A	RFA2_HUMAN	6118	RPA2	0.63	experiments:affinity chromatography technology;pmids:22863883;sources:BioGRID
AN32A_HUMAN	8125	ANP32A	LA_HUMAN	6741	SSB	0.63	experiments:affinity chromatography technology;pmids:22863883;sources:BioGRID
AN32A_HUMAN	8125	ANP32A	TPD54_HUMAN	7165	TPD52L2	0.63	experiments:affinity chromatography technology;pmids:22863883;sources:BioGRID
AN32A_HUMAN	8125	ANP32A	PFD3_HUMAN	7411	VBP1	0.63	experiments:affinity chromatography technology;pmids:22863883;sources:BioGRID
AN32A_HUMAN	8125	ANP32A	XPO1_HUMAN	7514	XPO1	0.73	experiments:in vivo,Affinity Capture-Western,affinity chromatography technology;pmids:11565755;sources:HPRD,BioGRID
AN32B_HUMAN	10541	ANP32B	IMA1_HUMAN	3838	KPNA2	0.65	experiments:Two-hybrid,confocal microscopy;pmids:21988832;sources:IntAct,BioGRID
AN32B_HUMAN	10541	ANP32B	SMRD1_HUMAN	6602	SMARCD1	0.63	experiments:Two-hybrid;pmids:21988832;sources:IntAct,BioGRID
ANCHR_HUMAN	84936	ZFYVE19	1433S_HUMAN	2810	SFN	0.63	experiments:affinity chromatography technology;pmids:22863883;sources:BioGRID
ANKE1_HUMAN	63926	ANKEF1	JMJD6_HUMAN	23210	JMJD6	0.72	experiments:Two-hybrid,affinity chromatography technology;pmids:23455924;sources:IntAct,BioGRID
ANKH_HUMAN	56172	ANKH	RSSA_HUMAN	3921	RPSA	0.63	experiments:Two-hybrid;pmids:21988832;sources:IntAct,BioGRID
ANM1_HUMAN	3276	PRMT1	ACLY_HUMAN	47	ACLY	0.63	experiments:affinity chromatography technology;pmids:22863883;sources:BioGRID
ANM1_HUMAN	3276	PRMT1	CHTOP_HUMAN	26097	CHTOP	0.63	experiments:anti bait coimmunoprecipitation;pmids:19858291;sources:IntAct
ANM1_HUMAN	3276	PRMT1	FUS_HUMAN	2521	FUS	0.85	experiments:in vitro,Biochemical Activity,Two-hybrid,enzymatic study;pmids:11850402,12183049,16169070,16713569;sources:HPRD,BioGRID,IntAct,MINT,I2D,Stelzl05,Lim06
ANM1_HUMAN	3276	PRMT1	H4_HUMAN	8370	HIST1H4A	0.79	experiments:in vitro,enzymatic study,pull down;pmids:15345777,17264152,15911693,17043108,11387442,17426288,22498736;species:Saccharomyces cerevisiae (Baker's yeast);sources:HPRD,I2D,BioGRID
ANM1_HUMAN	3276	PRMT1	ROA1_HUMAN	3178	HNRNPA1	0.89	experiments:in vitro,in vivo,Biochemical Activity,Affinity Capture-MS,enzymatic study,affinity chromatography technology,pull down;pmids:8288564,9891755,8663146,17643375,17264152,19101556;sources:HPRD,BioGRID,I2D
ANM1_HUMAN	3276	PRMT1	HNRPK_HUMAN	3190	HNRNPK	0.97	experiments:in vitro,in vivo,Affinity Capture-Western,Biochemical Activity,anti tag coimmunoprecipitation,pull down,methyltransferase assay,enzymatic study,affinity chromatography technology;pmids:12529443,12183049,19101556,16713569;species:Saccharomyces cerevisiae (Baker's yeast);sources:HPRD,BioGRID,MINT,HomoMINT,I2D,Lim06,IntAct
ANM1_HUMAN	3276	PRMT1	HNRPU_HUMAN	3192	HNRNPU	0.77	experiments:in vitro,Biochemical Activity,enzymatic study;pmids:11850402,16713569;sources:HPRD,BioGRID,I2D,Lim06
ANM1_HUMAN	3276	PRMT1	HNRL1_HUMAN	11100	HNRNPUL1	0.65	experiments:Biochemical Activity,enzymatic study;pmids:11513728;sources:BioGRID
ANM1_HUMAN	3276	PRMT1	KHDR1_HUMAN	10657	KHDRBS1	0.95	experiments:in vitro,in vivo,Affinity Capture-Western,Biochemical Activity,experimental interaction detection,enzymatic study,affinity chromatography technology;pmids:12529443,10748127,16713569,17264152,17891136,19596784;species:Mus musculus (Mouse);sources:HPRD,BioGRID,MINT,I2D,Lim06,IntAct
ANM1_HUMAN	3276	PRMT1	NUCL_HUMAN	4691	NCL	0.63	experiments:affinity chromatography technology;pmids:22863883;sources:BioGRID
ANM1_HUMAN	3276	PRMT1	HNRPQ_HUMAN	10492	SYNCRIP	0.88	experiments:Biochemical Activity,enzymatic study,Two-hybrid,anti tag coimmunoprecipitation,affinity chromatography technology;pmids:12183049,23455924;sources:BioGRID,IntAct
ANM1_HUMAN	3276	PRMT1	RBP56_HUMAN	8148	TAF15	0.65	experiments:Biochemical Activity,enzymatic study;pmids:12183049;sources:BioGRID
ANM5_HUMAN	10419	PRMT5	H4_HUMAN	8370	HIST1H4A	0.82	experiments:experimental interaction detection,methyltransferase assay,enzymatic study;pmids:15670829,20951943,15485929,14559996;sources:MINT,I2D,IntAct,BioGRID
ANM5_HUMAN	10419	PRMT5	SMD3_HUMAN	6634	SNRPD3	0.79	experiments:in vitro,in vivo,Affinity Capture-MS,Reconstituted Complex,affinity chromatography technology,pull down;pmids:11713266;sources:HPRD,BioGRID,I2D
ANR11_HUMAN	29123	ANKRD11	FLNB_HUMAN	2317	FLNB	0.63	experiments:Two-hybrid;pmids:19293945;sources:Bell09
ANR12_HUMAN	23253	ANKRD12	GRP75_HUMAN	3313	HSPA9	0.63	experiments:Two-hybrid;pmids:19293945;sources:Bell09
ANR24_HUMAN	170961	ANKRD24	EF1A1_HUMAN	1915	EEF1A1	0.63	experiments:Two-hybrid;pmids:16169070;sources:BioGRID,IntAct,MINT,I2D,Stelzl05
ANS1A_HUMAN	23294	ANKS1A	GRP75_HUMAN	3313	HSPA9	0.63	experiments:Two-hybrid;pmids:19293945;sources:Bell09
ANS1A_HUMAN	23294	ANKS1A	1433G_HUMAN	7532	YWHAG	0.88	experiments:in vivo,Affinity Capture-MS,anti bait coimmunoprecipitation,coimmunoprecipitation,affinity chromatography technology;pmids:15324660,17353931;sources:HPRD,BioGRID,IntAct,MINT,I2D
ANX11_HUMAN	311	ANXA11	ENOG_HUMAN	2026	ENO2	0.63	experiments:Two-hybrid;pmids:16169070;sources:HPRD,BioGRID,IntAct,MINT,I2D,Stelzl05
ANX11_HUMAN	311	ANXA11	HNRH3_HUMAN	3189	HNRNPH3	0.63	experiments:Two-hybrid;pmids:16169070;sources:HPRD,BioGRID,IntAct,MINT,I2D,Stelzl05
ANX11_HUMAN	311	ANXA11	PDCD6_HUMAN	10016	PDCD6	0.89	experiments:in vitro,Two-hybrid,far western blotting,Reconstituted Complex,pull down;pmids:11883939,18256029,16189514;sources:HPRD,BioGRID,IntAct,I2D,Rual05
ANX11_HUMAN	311	ANXA11	PLS1_HUMAN	5359	PLSCR1	0.73	experiments:Two-hybrid;pmids:16189514,16713569;sources:HPRD,BioGRID,IntAct,MINT,I2D,Rual05,Lim06
ANX11_HUMAN	311	ANXA11	S10A6_HUMAN	6277	S100A6	0.87	experiments:in vitro,in vivo,Reconstituted Complex,pull down;pmids:12601007,1299619,10037139,16189514;sources:HPRD,BioGRID,I2D,Rual05
ANXA1_HUMAN	301	ANXA1	ERG28_HUMAN	11161	C14orf1	0.63	experiments:Two-hybrid;pmids:21900206;sources:MINT,BioGRID,IntAct
ANXA1_HUMAN	301	ANXA1	CA123_HUMAN	54987	C1orf123	0.63	experiments:Two-hybrid;pmids:21900206;sources:MINT,BioGRID,IntAct
ANXA1_HUMAN	301	ANXA1	TCPH_HUMAN	10574	CCT7	0.63	experiments:Two-hybrid;pmids:21900206;sources:MINT,BioGRID,IntAct
ANXA1_HUMAN	301	ANXA1	CSN6_HUMAN	10980	COPS6	0.63	experiments:Two-hybrid;pmids:21900206;sources:MINT,BioGRID,IntAct
ANXA1_HUMAN	301	ANXA1	EGFR_HUMAN	1956	EGFR	0.88	experiments:in vivo,anti tag coimmunoprecipitation,colocalization by immunostaining,imaging technique,ubiquitin reconstruction,tandem affinity purification;pmids:15581623,20029029,24189400;sources:HPRD,MINT,I2D,IntAct
ANXA1_HUMAN	301	ANXA1	FAF1_HUMAN	11124	FAF1	0.63	experiments:Two-hybrid;pmids:21900206;sources:MINT,BioGRID,IntAct
ANXA1_HUMAN	301	ANXA1	G3P_HUMAN	2597	GAPDH	0.63	experiments:Two-hybrid;pmids:21900206;sources:MINT,BioGRID,IntAct
ANXA1_HUMAN	301	ANXA1	KMT2B_HUMAN	9757	KMT2B	0.63	experiments:Two-hybrid;pmids:21900206;sources:MINT,BioGRID,IntAct
ANXA1_HUMAN	301	ANXA1	K2C8_HUMAN	3856	KRT8	0.83	experiments:in vivo,Affinity Capture-MS,affinity chromatography technology;pmids:9459484,16189514;sources:HPRD,BioGRID,I2D,Rual05
ANXA1_HUMAN	301	ANXA1	OTUB1_HUMAN	55611	OTUB1	0.63	experiments:Two-hybrid;pmids:21900206;sources:MINT,BioGRID,IntAct
ANXA1_HUMAN	301	ANXA1	TF65_HUMAN	5970	RELA	0.72	experiments:anti bait coimmunoprecipitation,affinity chromatography technology;pmids:21383699;sources:IntAct,BioGRID
ANXA1_HUMAN	301	ANXA1	RIPK1_HUMAN	8737	RIPK1	0.75	experiments:molecular sieving,anti bait coimmunoprecipitation,confocal microscopy,affinity chromatography technology;pmids:21383699;sources:IntAct,BioGRID
ANXA1_HUMAN	301	ANXA1	RFA1_HUMAN	6117	RPA1	0.63	experiments:Two-hybrid;pmids:21900206;sources:MINT,BioGRID,IntAct
ANXA1_HUMAN	301	ANXA1	TPR_HUMAN	7175	TPR	0.63	experiments:Two-hybrid;pmids:19293945;sources:Bell09
ANXA1_HUMAN	301	ANXA1	XRCC6_HUMAN	2547	XRCC6	0.63	experiments:Two-hybrid;pmids:21900206;sources:BioGRID,MINT,IntAct
ANXA2_HUMAN	302	ANXA2	CD99_HUMAN	4267	CD99	0.63	experiments:Two-hybrid;pmids:15388255;sources:HPRD,I2D,BioGRID
ANXA2_HUMAN	302	ANXA2	CATB_HUMAN	1508	CTSB	0.85	experiments:in vivo,Reconstituted Complex,pull down;pmids:10777578,16189514;sources:HPRD,BioGRID,I2D,Rual05
ANXA2_HUMAN	302	ANXA2	DNJC8_HUMAN	22826	DNAJC8	0.63	experiments:affinity chromatography technology;pmids:22863883;sources:BioGRID
ANXA2_HUMAN	302	ANXA2	EF1A1_HUMAN	1915	EEF1A1	0.63	experiments:Two-hybrid;pmids:19293945;sources:Bell09
ANXA2_HUMAN	302	ANXA2	GRB2_HUMAN	2885	GRB2	0.86	experiments:in vitro,Affinity Capture-Western,pull down,affinity chromatography technology;pmids:7510700,12577067,16189514,19380743;sources:HPRD,BioGRID,IntAct,I2D,Rual05
ANXA2_HUMAN	302	ANXA2	NUP98_HUMAN	4928	NUP98	0.63	experiments:Two-hybrid;pmids:19293945;sources:Bell09
ANXA2_HUMAN	302	ANXA2	S10AA_HUMAN	6281	S100A10	0.9	experiments:in vitro,Co-crystal Structure,Affinity Capture-Western,affinity chromatography technology,x-ray crystallography;pmids:8898866,2148288,12660155,9886297,18434302,16189514,21372205;sources:HPRD,BioGRID,I2D,Rual05
ANXA2_HUMAN	302	ANXA2	STAT6_HUMAN	6778	STAT6	0.75	experiments:affinity chromatography technology,Two-hybrid,imaging technique,pull down;pmids:20121258;sources:BioGRID
ANXA3_HUMAN	306	ANXA3	NEP1_HUMAN	10436	EMG1	0.63	experiments:Two-hybrid;pmids:16169070;sources:HPRD,IntAct,MINT,I2D,Stelzl05
ANXA3_HUMAN	306	ANXA3	IGS21_HUMAN	84966	IGSF21	0.63	experiments:Two-hybrid;pmids:16169070;sources:HPRD,BioGRID,IntAct,MINT,I2D,Stelzl05
ANXA3_HUMAN	306	ANXA3	UBR1_HUMAN	197131	UBR1	0.63	experiments:Two-hybrid;pmids:16169070;sources:HPRD,BioGRID,IntAct,MINT,I2D,Stelzl05
ANXA4_HUMAN	307	ANXA4	NFKB1_HUMAN	4790	NFKB1	0.63	experiments:affinity chromatography technology;pmids:20237821;sources:BioGRID
ANXA5_HUMAN	308	ANXA5	IF4G1_HUMAN	1981	EIF4G1	0.63	experiments:Two-hybrid;pmids:16169070;sources:HPRD,IntAct,MINT,I2D,Stelzl05
ANXA5_HUMAN	308	ANXA5	FDFT_HUMAN	2222	FDFT1	0.63	experiments:Two-hybrid;pmids:16169070;sources:HPRD,BioGRID,IntAct,MINT,I2D,Stelzl05
ANXA5_HUMAN	308	ANXA5	SPT4H_HUMAN	6827	SUPT4H1	0.63	experiments:Two-hybrid;pmids:16169070;sources:HPRD,IntAct,MINT,I2D,Stelzl05
ANXA6_HUMAN	309	ANXA6	PURA2_HUMAN	159	ADSS	0.63	experiments:affinity chromatography technology;pmids:22863883;sources:BioGRID
ANXA6_HUMAN	309	ANXA6	CDC73_HUMAN	79577	CDC73	0.63	experiments:Two-hybrid;pmids:16169070;sources:HPRD,BioGRID,IntAct,I2D,Stelzl05
ANXA6_HUMAN	309	ANXA6	EF1G_HUMAN	1937	EEF1G	0.63	experiments:Two-hybrid;pmids:19293945;sources:Bell09
ANXA6_HUMAN	309	ANXA6	HPRT_HUMAN	3251	HPRT1	0.63	experiments:affinity chromatography technology;pmids:22863883;sources:BioGRID
ANXA6_HUMAN	309	ANXA6	IDHC_HUMAN	3417	IDH1	0.63	experiments:affinity chromatography technology;pmids:22863883;sources:BioGRID
ANXA6_HUMAN	309	ANXA6	NAMPT_HUMAN	10135	NAMPT	0.63	experiments:affinity chromatography technology;pmids:22863883;sources:BioGRID
ANXA7_HUMAN	310	ANXA7	ACTB_HUMAN	60	ACTB	0.63	experiments:Two-hybrid;pmids:21900206;sources:MINT,BioGRID,IntAct
ANXA7_HUMAN	310	ANXA7	APC_HUMAN	324	APC	0.63	experiments:Two-hybrid;pmids:20936779;sources:IntAct,BioGRID
ANXA7_HUMAN	310	ANXA7	ATPB_HUMAN	506	ATP5B	0.63	experiments:Two-hybrid;pmids:21900206;sources:MINT,BioGRID,IntAct
ANXA7_HUMAN	310	ANXA7	VATA_HUMAN	523	ATP6V1A	0.63	experiments:Two-hybrid;pmids:21900206;sources:MINT,BioGRID,IntAct
ANXA7_HUMAN	310	ANXA7	BAG6_HUMAN	7917	BAG6	0.63	experiments:Two-hybrid;pmids:21900206;sources:BioGRID,MINT,IntAct
ANXA7_HUMAN	310	ANXA7	ERG28_HUMAN	11161	C14orf1	0.63	experiments:Two-hybrid;pmids:21900206;sources:MINT,BioGRID,IntAct
ANXA7_HUMAN	310	ANXA7	CC90B_HUMAN	60492	CCDC90B	0.63	experiments:Two-hybrid;pmids:21900206;sources:MINT,BioGRID,IntAct
ANXA7_HUMAN	310	ANXA7	TCPH_HUMAN	10574	CCT7	0.63	experiments:Two-hybrid;pmids:21900206;sources:MINT,BioGRID,IntAct
ANXA7_HUMAN	310	ANXA7	CDK4_HUMAN	1019	CDK4	0.63	experiments:Two-hybrid;pmids:21900206;sources:MINT,BioGRID,IntAct
ANXA7_HUMAN	310	ANXA7	CENPB_HUMAN	1059	CENPB	0.63	experiments:Two-hybrid;pmids:21900206;sources:MINT,BioGRID,IntAct
ANXA7_HUMAN	310	ANXA7	CO4A2_HUMAN	1284	COL4A2	0.63	experiments:Two-hybrid;pmids:21900206;sources:MINT,BioGRID,IntAct
ANXA7_HUMAN	310	ANXA7	CSN6_HUMAN	10980	COPS6	0.63	experiments:Two-hybrid;pmids:21900206;sources:MINT,BioGRID,IntAct
ANXA7_HUMAN	310	ANXA7	INT11_HUMAN	54973	CPSF3L	0.63	experiments:Two-hybrid;pmids:21900206;sources:MINT,BioGRID,IntAct
ANXA7_HUMAN	310	ANXA7	CATB_HUMAN	1508	CTSB	0.63	experiments:Two-hybrid;pmids:21900206;sources:MINT,BioGRID,IntAct
ANXA7_HUMAN	310	ANXA7	DDAH2_HUMAN	23564	DDAH2	0.63	experiments:Two-hybrid;pmids:21900206;sources:MINT,BioGRID,IntAct
ANXA7_HUMAN	310	ANXA7	DOCK7_HUMAN	85440	DOCK7	0.63	experiments:Two-hybrid;pmids:21900206;sources:MINT,BioGRID,IntAct
ANXA7_HUMAN	310	ANXA7	DVL1_HUMAN	1855	DVL1	0.63	experiments:Two-hybrid;pmids:21900206;sources:MINT,BioGRID,IntAct
ANXA7_HUMAN	310	ANXA7	EF1A1_HUMAN	1915	EEF1A1	0.63	experiments:Two-hybrid;pmids:21900206;sources:MINT,BioGRID,IntAct
ANXA7_HUMAN	310	ANXA7	FAF1_HUMAN	11124	FAF1	0.63	experiments:Two-hybrid;pmids:21900206;sources:MINT,BioGRID,IntAct
ANXA7_HUMAN	310	ANXA7	FIBB_HUMAN	2244	FGB	0.63	experiments:Two-hybrid;pmids:21900206;sources:MINT,BioGRID,IntAct
ANXA7_HUMAN	310	ANXA7	FAD1_HUMAN	80308	FLAD1	0.63	experiments:Two-hybrid;pmids:21900206;sources:MINT,BioGRID,IntAct
ANXA7_HUMAN	310	ANXA7	G3P_HUMAN	2597	GAPDH	0.63	experiments:Two-hybrid;pmids:21900206;sources:MINT,BioGRID,IntAct
ANXA7_HUMAN	310	ANXA7	GBP2_HUMAN	2634	GBP2	0.63	experiments:Two-hybrid;pmids:21900206;sources:MINT,BioGRID,IntAct
ANXA7_HUMAN	310	ANXA7	GBB2_HUMAN	2783	GNB2	0.63	experiments:Two-hybrid;pmids:21900206;sources:MINT,BioGRID,IntAct
ANXA7_HUMAN	310	ANXA7	ECHB_HUMAN	3032	HADHB	0.63	experiments:Two-hybrid;pmids:21900206;sources:MINT,BioGRID,IntAct
ANXA7_HUMAN	310	ANXA7	KMT2B_HUMAN	9757	KMT2B	0.63	experiments:Two-hybrid;pmids:21900206;sources:MINT,BioGRID,IntAct
ANXA7_HUMAN	310	ANXA7	MSH2_HUMAN	4436	MSH2	0.63	experiments:Two-hybrid;pmids:21900206;sources:MINT,BioGRID,IntAct
ANXA7_HUMAN	310	ANXA7	NPRL2_HUMAN	10641	NPRL2	0.63	experiments:Two-hybrid;pmids:21900206;sources:BioGRID,MINT,IntAct
ANXA7_HUMAN	310	ANXA7	OTUB1_HUMAN	55611	OTUB1	0.63	experiments:Two-hybrid;pmids:21900206;sources:MINT,BioGRID,IntAct
ANXA7_HUMAN	310	ANXA7	PDCD6_HUMAN	10016	PDCD6	0.69	experiments:in vitro,pull down;pmids:12445460,18256029;sources:HPRD,IntAct,I2D
ANXA7_HUMAN	310	ANXA7	ODPB_HUMAN	5162	PDHB	0.63	experiments:Two-hybrid;pmids:21900206;sources:MINT,BioGRID,IntAct
ANXA7_HUMAN	310	ANXA7	KPYM_HUMAN	5315	PKM	0.63	experiments:Two-hybrid;pmids:21900206;sources:MINT,BioGRID,IntAct
ANXA7_HUMAN	310	ANXA7	PLD3_HUMAN	23646	PLD3	0.63	experiments:Two-hybrid;pmids:21900206;sources:MINT,BioGRID,IntAct
ANXA7_HUMAN	310	ANXA7	PSB10_HUMAN	5699	PSMB10	0.63	experiments:Two-hybrid;pmids:21900206;sources:MINT,BioGRID,IntAct
ANXA7_HUMAN	310	ANXA7	SYQ_HUMAN	5859	QARS	0.63	experiments:Two-hybrid;pmids:21900206;sources:MINT,BioGRID,IntAct
ANXA7_HUMAN	310	ANXA7	RBBP4_HUMAN	5928	RBBP4	0.63	experiments:Two-hybrid;pmids:21900206;sources:MINT,BioGRID,IntAct
ANXA7_HUMAN	310	ANXA7	RFA1_HUMAN	6117	RPA1	0.63	experiments:Two-hybrid;pmids:21900206;sources:MINT,BioGRID,IntAct
ANXA7_HUMAN	310	ANXA7	RL13_HUMAN	6137	RPL13	0.63	experiments:Two-hybrid;pmids:21900206;sources:MINT,BioGRID,IntAct
ANXA7_HUMAN	310	ANXA7	RS2_HUMAN	6187	RPS2	0.63	experiments:Two-hybrid;pmids:21900206;sources:MINT,BioGRID,IntAct
ANXA7_HUMAN	310	ANXA7	CAB45_HUMAN	51150	SDF4	0.63	experiments:Two-hybrid;pmids:21900206;sources:MINT,BioGRID,IntAct
ANXA7_HUMAN	310	ANXA7	SETB1_HUMAN	9869	SETDB1	0.63	experiments:Two-hybrid;pmids:21900206;sources:MINT,BioGRID,IntAct
ANXA7_HUMAN	310	ANXA7	SP110_HUMAN	3431	SP110	0.63	experiments:Two-hybrid;pmids:21900206;sources:MINT,BioGRID,IntAct
ANXA7_HUMAN	310	ANXA7	SORCN_HUMAN	6717	SRI	0.85	experiments:in vitro,copurification,far western blotting;pmids:9268363,16189514;species:Mus musculus (Mouse);sources:HPRD,BioGRID,I2D,Rual05
ANXA7_HUMAN	310	ANXA7	SUMO3_HUMAN	6612	SUMO3	0.63	experiments:Two-hybrid;pmids:21900206;sources:MINT,BioGRID,IntAct
ANXA7_HUMAN	310	ANXA7	TLE1_HUMAN	7088	TLE1	0.63	experiments:Two-hybrid;pmids:21900206;sources:MINT,BioGRID,IntAct
ANXA7_HUMAN	310	ANXA7	TYB4_HUMAN	7114	TMSB4X	0.63	experiments:Two-hybrid;pmids:21900206;sources:MINT,BioGRID,IntAct
ANXA7_HUMAN	310	ANXA7	TBA1A_HUMAN	7846	TUBA1A	0.63	experiments:Two-hybrid;pmids:21900206;sources:MINT,BioGRID,IntAct
ANXA7_HUMAN	310	ANXA7	TBB2B_HUMAN	347733	TUBB2B	0.63	experiments:Two-hybrid;pmids:21900206;sources:MINT,BioGRID,IntAct
ANXA7_HUMAN	310	ANXA7	TBB3_HUMAN	10381	TUBB3	0.63	experiments:Two-hybrid;pmids:21900206;sources:MINT,BioGRID,IntAct
ANXA7_HUMAN	310	ANXA7	VIME_HUMAN	7431	VIM	0.63	experiments:Two-hybrid;pmids:21900206;sources:MINT,BioGRID,IntAct
ANXA7_HUMAN	310	ANXA7	WDR18_HUMAN	57418	WDR18	0.63	experiments:Two-hybrid;pmids:21900206;sources:MINT,BioGRID,IntAct
ANXA7_HUMAN	310	ANXA7	WDR73_HUMAN	84942	WDR73	0.63	experiments:Two-hybrid;pmids:21900206;sources:MINT,BioGRID,IntAct
ANXA7_HUMAN	310	ANXA7	ZBT16_HUMAN	7704	ZBTB16	0.63	experiments:Two-hybrid;pmids:21900206;sources:MINT,BioGRID,IntAct
AP1B1_HUMAN	162	AP1B1	ARF1_HUMAN	375	ARF1	0.88	experiments:in vitro,in vivo,Reconstituted Complex,pull down,x-ray crystallography;pmids:11926829,23415225;sources:HPRD,BioGRID,IntAct
AP1B1_HUMAN	162	AP1B1	CLH1_HUMAN	1213	CLTC	0.85	experiments:in vitro,Reconstituted Complex,pull down;pmids:11451993,9280305;sources:HPRD,BioGRID,I2D,STRING
AP1G1_HUMAN	164	AP1G1	ARF1_HUMAN	375	ARF1	0.86	experiments:in vitro,in vivo,Reconstituted Complex,pull down;pmids:11926829,16189514;sources:HPRD,BioGRID,Rual05
AP1G1_HUMAN	164	AP1G1	CLH1_HUMAN	1213	CLTC	0.91	experiments:in vitro,Two-hybrid,affinity chromatography technology;pmids:11451993,11387476,17052248;species:Saccharomyces cerevisiae (Baker's yeast);sources:HPRD,I2D,BioGRID,STRING
AP1G1_HUMAN	164	AP1G1	TPR_HUMAN	7175	TPR	0.63	experiments:Two-hybrid;pmids:19293945;sources:Bell09
AP1S1_HUMAN	1174	AP1S1	RAB10_HUMAN	10890	RAB10	0.76	experiments:Affinity Capture-MS,anti bait coimmunoprecipitation,affinity chromatography technology;pmids:17353931;sources:BioGRID,IntAct,I2D
AP2A1_HUMAN	160	AP2A1	DEK_HUMAN	7913	DEK	0.65	experiments:in vitro,in vivo;pmids:12595566,16189514;sources:HPRD,I2D,Rual05
AP2B1_HUMAN	163	AP2B1	EF1G_HUMAN	1937	EEF1G	0.63	experiments:Two-hybrid;pmids:19293945;sources:Bell09
AP2C_HUMAN	7022	TFAP2C	SUMO1_HUMAN	7341	SUMO1	0.63	experiments:affinity chromatography technology;pmids:12072434;sources:BioGRID
AP2M1_HUMAN	1173	AP2M1	ACTB_HUMAN	60	ACTB	0.63	experiments:affinity chromatography technology;pmids:19380743;sources:BioGRID
AP2M1_HUMAN	1173	AP2M1	CLH1_HUMAN	1213	CLTC	0.63	experiments:affinity chromatography technology;pmids:19380743;sources:BioGRID
AP2M1_HUMAN	1173	AP2M1	COR1C_HUMAN	23603	CORO1C	0.63	experiments:affinity chromatography technology;pmids:19380743;sources:BioGRID
AP2M1_HUMAN	1173	AP2M1	DDX3X_HUMAN	1654	DDX3X	0.63	experiments:affinity chromatography technology;pmids:19380743;sources:BioGRID
AP2M1_HUMAN	1173	AP2M1	EF1A1_HUMAN	1915	EEF1A1	0.63	experiments:affinity chromatography technology;pmids:19380743;sources:BioGRID
AP2M1_HUMAN	1173	AP2M1	FAS_HUMAN	2194	FASN	0.63	experiments:affinity chromatography technology;pmids:19380743;sources:BioGRID
AP2M1_HUMAN	1173	AP2M1	G3P_HUMAN	2597	GAPDH	0.63	experiments:affinity chromatography technology;pmids:19380743;sources:BioGRID
AP2M1_HUMAN	1173	AP2M1	ROA2_HUMAN	3181	HNRNPA2B1	0.63	experiments:tandem affinity purification;pmids:24189400;sources:IntAct
AP2M1_HUMAN	1173	AP2M1	HS71L_HUMAN	3305	HSPA1L	0.63	experiments:affinity chromatography technology;pmids:19380743;sources:BioGRID
AP2M1_HUMAN	1173	AP2M1	HSP76_HUMAN	3310	HSPA6	0.63	experiments:affinity chromatography technology;pmids:19380743;sources:BioGRID
AP2M1_HUMAN	1173	AP2M1	HSP7C_HUMAN	3312	HSPA8	0.63	experiments:affinity chromatography technology;pmids:19380743;sources:BioGRID
AP2M1_HUMAN	1173	AP2M1	GRP75_HUMAN	3313	HSPA9	0.63	experiments:affinity chromatography technology;pmids:19380743;sources:BioGRID
AP2M1_HUMAN	1173	AP2M1	IQGA1_HUMAN	8826	IQGAP1	0.63	experiments:affinity chromatography technology;pmids:19380743;sources:BioGRID
AP2M1_HUMAN	1173	AP2M1	K2C1_HUMAN	3848	KRT1	0.63	experiments:affinity chromatography technology;pmids:19380743;sources:BioGRID
AP2M1_HUMAN	1173	AP2M1	K1C10_HUMAN	3858	KRT10	0.63	experiments:affinity chromatography technology;pmids:19380743;sources:BioGRID
AP2M1_HUMAN	1173	AP2M1	K22E_HUMAN	3849	KRT2	0.63	experiments:affinity chromatography technology;pmids:19380743;sources:BioGRID
AP2M1_HUMAN	1173	AP2M1	K2C3_HUMAN	3850	KRT3	0.63	experiments:affinity chromatography technology;pmids:19380743;sources:BioGRID
AP2M1_HUMAN	1173	AP2M1	PRKDC_HUMAN	5591	PRKDC	0.63	experiments:affinity chromatography technology;pmids:19380743;sources:BioGRID
AP2M1_HUMAN	1173	AP2M1	RL38_HUMAN	6169	RPL38	0.63	experiments:Two-hybrid;pmids:21988832;sources:IntAct,BioGRID
AP2M1_HUMAN	1173	AP2M1	SFPQ_HUMAN	6421	SFPQ	0.63	experiments:affinity chromatography technology;pmids:19380743;sources:BioGRID
AP2M1_HUMAN	1173	AP2M1	SPTB2_HUMAN	6711	SPTBN1	0.63	experiments:affinity chromatography technology;pmids:19380743;sources:BioGRID
AP2M1_HUMAN	1173	AP2M1	TBA1B_HUMAN	10376	TUBA1B	0.63	experiments:affinity chromatography technology;pmids:19380743;sources:BioGRID
AP2M1_HUMAN	1173	AP2M1	TBB5_HUMAN	203068	TUBB	0.63	experiments:affinity chromatography technology;pmids:19380743;sources:BioGRID
AP2M1_HUMAN	1173	AP2M1	TBB3_HUMAN	10381	TUBB3	0.63	experiments:affinity chromatography technology;pmids:19380743;sources:BioGRID
AP2M1_HUMAN	1173	AP2M1	TBB4B_HUMAN	10383	TUBB4B	0.63	experiments:affinity chromatography technology;pmids:19380743;sources:BioGRID
AP3D1_HUMAN	8943	AP3D1	ARF1_HUMAN	375	ARF1	0.65	experiments:in vitro,in vivo;pmids:11926829,16189514;sources:HPRD,Rual05
AP3D1_HUMAN	8943	AP3D1	VAMP7_HUMAN	6845	VAMP7	0.87	experiments:in vitro,in vivo,Affinity Capture-Western,Two-hybrid,affinity chromatography technology;pmids:12853575,18775314;sources:HPRD,BioGRID,IntAct,I2D
AP3S2_HUMAN	10239	AP3S2	ARF1_HUMAN	375	ARF1	0.75	experiments:Reconstituted Complex,pull down;pmids:11926829;sources:BioGRID
APC_HUMAN	324	APC	CSK2B_HUMAN	1460	CSNK2B	0.72	experiments:Affinity Capture-Western,affinity chromatography technology;pmids:11972058;sources:BioGRID
APC_HUMAN	324	APC	CTNA1_HUMAN	1495	CTNNA1	0.94	experiments:Affinity Capture-Western,affinity chromatography technology,Two-hybrid;pmids:8259519,7651399,20936779;species:Mus musculus (Mouse);sources:BioGRID,I2D,IntAct,STRING
APC_HUMAN	324	APC	EF1A1_HUMAN	1915	EEF1A1	0.63	experiments:affinity chromatography technology;pmids:18502210;sources:BioGRID
APC_HUMAN	324	APC	EIF3A_HUMAN	8661	EIF3A	0.7	experiments:affinity chromatography technology;pmids:18502210;species:Mus musculus (Mouse);sources:BioGRID
APC_HUMAN	324	APC	FLNA_HUMAN	2316	FLNA	0.63	experiments:Two-hybrid;pmids:20936779;sources:IntAct,BioGRID
[truncated: 27,182 more rows]
