# Supplementary material for: From Proteomic Analysis to Potential Therapeutic Targets: Functional Profile of Two Lung Cancer Cell Lines, A549 and SW900, Widely Studied in Pre-Clinical Research
Source: PLoS One. 2016 Nov 4;11(11):e0165973. doi: 10.1371/journal.pone.0165973 (PMC5096714; doi:10.1371/journal.pone.0165973)
Supplement: S5 Table — (XLSX) [file pone.0165973.s008.xlsx]

## Sheet: SW900 Lung PPIs
S5 Table: SW900 context relevant protein-protein interactions (PPIs) with medium-high confidence (score > 0.63) retrieved from HIPPIE database.
UniProt/SwissProt_ID_1	Entrez_gene_ID_1	HGNC_Symbol_ID_1	UniProt/SwissProt_ID_2	Entrez_gene_ID_2	HGNC_Symbol_ID_2	Score	Experiments
ELAV1_HUMAN	1994	ELAVL1	AAGAB_HUMAN	79719	AAGAB	0.63	AAGAB_HUMAN;79719;0.63;pmids:19322201;sources:BioGRID
BAG3_HUMAN	9531	BAG3	AAMDC_HUMAN	28971	AAMDC	0.63	AAMDC_HUMAN;28971;0.63;pmids:23824909;sources:BioGRID
CALU_HUMAN	813	CALU	SYAC_HUMAN	16	AARS	0.63	SYAC_HUMAN;16;0.63;pmids:22863883;sources:BioGRID
HS90A_HUMAN	3320	HSP90AA1	SYAC_HUMAN	16	AARS	0.63	SYAC_HUMAN;16;0.63;pmids:16263121;sources:BioGRID
HS90B_HUMAN	3326	HSP90AB1	SYAC_HUMAN	16	AARS	0.72	SYAC_HUMAN;16;0.72;pmids:16263121;sources:IntAct,MINT,I2D,BioGRID
NEDD8_HUMAN	4738	NEDD8	SYAC_HUMAN	16	AARS	0.63	SYAC_HUMAN;16;0.63;pmids:24654937;sources:BioGRID
SAE1_HUMAN	10055	SAE1	SYAC_HUMAN	16	AARS	0.63	SYAC_HUMAN;16;0.63;pmids:22863883;sources:BioGRID
SUMO1_HUMAN	7341	SUMO1	SYAC_HUMAN	16	AARS	0.63	SYAC_HUMAN;16;0.63;pmids:24654937;sources:BioGRID
SUMO2_HUMAN	6613	SUMO2	SYAC_HUMAN	16	AARS	0.63	SYAC_HUMAN;16;0.63;pmids:25027693;sources:BioGRID
1433Z_HUMAN	7534	YWHAZ	SYAC_HUMAN	16	AARS	0.68	SYAC_HUMAN;16;0.68;pmids:15161933;sources:MINT,I2D,IntAct
ICT1_HUMAN	3396	ICT1	SYAM_HUMAN	57505	AARS2	0.63	SYAM_HUMAN;57505;0.63;pmids:20186120;sources:MINT,IntAct
1433T_HUMAN	10971	YWHAQ	SYAM_HUMAN	57505	AARS2	0.68	SYAM_HUMAN;57505;0.68;pmids:15161933;sources:BioGRID
SUMO2_HUMAN	6613	SUMO2	AATF_HUMAN	26574	AATF	0.74	AATF_HUMAN;26574;0.74;pmids:21693764,19471022,21252943;sources:BioGRID
ELAV1_HUMAN	1994	ELAVL1	ABCBA_HUMAN	23456	ABCB10	0.63	ABCBA_HUMAN;23456;0.63;pmids:19322201;sources:BioGRID
ICT1_HUMAN	3396	ICT1	ABCB7_HUMAN	22	ABCB7	0.72	ABCB7_HUMAN;22;0.72;pmids:20186120;sources:BioGRID,IntAct
HNRPD_HUMAN	3184	HNRNPD	MRP7_HUMAN	89845	ABCC10	0.63	MRP7_HUMAN;89845;0.63;pmids:15231747;sources:BioGRID
CFTR_HUMAN	1080	CFTR	MRP4_HUMAN	10257	ABCC4	0.63	MRP4_HUMAN;10257;0.63;pmids:18045536;sources:BioGRID
PGRC1_HUMAN	10857	PGRMC1	ABCD3_HUMAN	5825	ABCD3	0.76	ABCD3_HUMAN;5825;0.76;pmids:17353931;sources:BioGRID,IntAct,I2D
PSA1_HUMAN	5682	PSMA1	ABCD3_HUMAN	5825	ABCD3	0.63	ABCD3_HUMAN;5825;0.63;pmids:21988832;sources:IntAct,BioGRID
EIF3F_HUMAN	8665	EIF3F	ABCE1_HUMAN	6059	ABCE1	0.72	ABCE1_HUMAN;6059;0.72;pmids:19615732;sources:BioGRID
SUMO2_HUMAN	6613	SUMO2	ABCE1_HUMAN	6059	ABCE1	0.63	ABCE1_HUMAN;6059;0.63;pmids:25027693;sources:BioGRID
DDX1_HUMAN	1653	DDX1	ABCF1_HUMAN	23	ABCF1	0.63	ABCF1_HUMAN;23;0.63;pmids:22863883;sources:BioGRID
FKBP3_HUMAN	2287	FKBP3	ABCF1_HUMAN	23	ABCF1	0.63	ABCF1_HUMAN;23;0.63;pmids:22863883;sources:BioGRID
HDGF_HUMAN	3068	HDGF	ABCF1_HUMAN	23	ABCF1	0.72	ABCF1_HUMAN;23;0.72;pmids:21907836;sources:BioGRID,IntAct
RFC4_HUMAN	5984	RFC4	ABCF1_HUMAN	23	ABCF1	0.63	ABCF1_HUMAN;23;0.63;pmids:22863883;sources:BioGRID
SUMO2_HUMAN	6613	SUMO2	ABCF1_HUMAN	23	ABCF1	0.63	ABCF1_HUMAN;23;0.63;pmids:21252943;sources:BioGRID
ECHA_HUMAN	3030	HADHA	ABCF2_HUMAN	10061	ABCF2	0.63	ABCF2_HUMAN;10061;0.63;pmids:21988832;sources:IntAct,BioGRID
ISG15_HUMAN	9636	ISG15	ABCF2_HUMAN	10061	ABCF2	0.63	ABCF2_HUMAN;10061;0.63;pmids:16009940;sources:BioGRID
SUMO1_HUMAN	7341	SUMO1	ABCF2_HUMAN	10061	ABCF2	0.63	ABCF2_HUMAN;10061;0.63;pmids:24654937;sources:BioGRID
SUMO2_HUMAN	6613	SUMO2	ABCF2_HUMAN	10061	ABCF2	0.63	ABCF2_HUMAN;10061;0.63;pmids:25027693;sources:BioGRID
ELAV1_HUMAN	1994	ELAVL1	ABCG1_HUMAN	9619	ABCG1	0.63	ABCG1_HUMAN;9619;0.63;pmids:19322201;sources:BioGRID
ELAV1_HUMAN	1994	ELAVL1	ABHDA_HUMAN	55347	ABHD10	0.63	ABHDA_HUMAN;55347;0.63;pmids:19322201;sources:BioGRID
SQSTM_HUMAN	8878	SQSTM1	ABHDA_HUMAN	55347	ABHD10	0.72	ABHDA_HUMAN;55347;0.72;pmids:20562859;sources:IntAct,BioGRID
NEDD8_HUMAN	4738	NEDD8	ABHDB_HUMAN	83451	ABHD11	0.63	ABHDB_HUMAN;83451;0.63;pmids:24654937;sources:BioGRID
SUMO1_HUMAN	7341	SUMO1	ABHDB_HUMAN	83451	ABHD11	0.63	ABHDB_HUMAN;83451;0.63;pmids:24654937;sources:BioGRID
NEDD8_HUMAN	4738	NEDD8	ABD12_HUMAN	26090	ABHD12	0.63	ABD12_HUMAN;26090;0.63;pmids:24654937;sources:BioGRID
SUMO1_HUMAN	7341	SUMO1	ABD12_HUMAN	26090	ABHD12	0.63	ABD12_HUMAN;26090;0.63;pmids:24654937;sources:BioGRID
PPGB_HUMAN	5476	CTSA	ABHEA_HUMAN	25864	ABHD14A	0.63	ABHEA_HUMAN;25864;0.63;pmids:22863883;sources:BioGRID
ECHM_HUMAN	1892	ECHS1	ABHEA_HUMAN	25864	ABHD14A	0.63	ABHEA_HUMAN;25864;0.63;pmids:22863883;sources:BioGRID
IF6_HUMAN	3692	EIF6	ABHEA_HUMAN	25864	ABHD14A	0.63	ABHEA_HUMAN;25864;0.63;pmids:22863883;sources:BioGRID
GRP75_HUMAN	3313	HSPA9	ABHEA_HUMAN	25864	ABHD14A	0.63	ABHEA_HUMAN;25864;0.63;pmids:22863883;sources:BioGRID
HSP7C_HUMAN	3312	HSPA8	ABI1_HUMAN	10006	ABI1	0.65	ABI1_HUMAN;10006;0.65;pmids:15048123;sources:HPRD,MINT,I2D,IntAct
KTN1_HUMAN	3895	KTN1	ABI1_HUMAN	10006	ABI1	0.63	ABI1_HUMAN;10006;0.63;pmids:23414517;sources:IntAct
PR40A_HUMAN	55660	PRPF40A	ABI1_HUMAN	10006	ABI1	0.75	ABI1_HUMAN;10006;0.75;pmids:16055720;species:Mus musculus (Mouse)
SRP68_HUMAN	6730	SRP68	ABI1_HUMAN	10006	ABI1	0.63	ABI1_HUMAN;10006;0.63;pmids:23414517;sources:IntAct
TCRG1_HUMAN	10915	TCERG1	ABI1_HUMAN	10006	ABI1	0.68	ABI1_HUMAN;10006;0.68;pmids:16055720;sources:BioGRID
TLN1_HUMAN	7094	TLN1	ABI1_HUMAN	10006	ABI1	0.63	ABI1_HUMAN;10006;0.63;pmids:23414517;sources:IntAct
FLNA_HUMAN	2316	FLNA	ABL1_HUMAN	25	ABL1	0.63	ABL1_HUMAN;25;0.63;pmids:17474147;sources:IntAct,MINT,I2D
G3BP2_HUMAN	9908	G3BP2	ABL1_HUMAN	25	ABL1	0.63	ABL1_HUMAN;25;0.63;pmids:17474147;sources:IntAct,MINT,I2D
HSP7C_HUMAN	3312	HSPA8	ABL1_HUMAN	25	ABL1	0.68	ABL1_HUMAN;25;0.68;pmids:20675402;sources:BioGRID
PARP1_HUMAN	142	PARP1	ABL1_HUMAN	25	ABL1	0.63	ABL1_HUMAN;25;0.63;pmids:24140708;sources:BioGRID
PRDX1_HUMAN	5052	PRDX1	ABL1_HUMAN	25	ABL1	0.74	ABL1_HUMAN;25;0.74;pmids:17352427;sources:MINT,IntAct,BioGRID
PRKDC_HUMAN	5591	PRKDC	ABL1_HUMAN	25	ABL1	0.75	ABL1_HUMAN;25;0.75;pmids:9312071;sources:HPRD,BioGRID,I2D,STRING
RTN4_HUMAN	57142	RTN4	ABL1_HUMAN	25	ABL1	0.63	ABL1_HUMAN;25;0.63;pmids:17474147;sources:IntAct,MINT,I2D
SF3B4_HUMAN	10262	SF3B4	ABL1_HUMAN	25	ABL1	0.63	ABL1_HUMAN;25;0.63;pmids:17474147;sources:IntAct,MINT,I2D
LAP2B_HUMAN	7112	TMPO	ABL1_HUMAN	25	ABL1	0.63	ABL1_HUMAN;25;0.63;pmids:17474147;sources:IntAct,MINT,I2D
XRCC6_HUMAN	2547	XRCC6	ABL1_HUMAN	25	ABL1	0.63	ABL1_HUMAN;25;0.63;pmids:9798959;sources:BioGRID
CDC37_HUMAN	11140	CDC37	ABL2_HUMAN	27	ABL2	0.72	ABL2_HUMAN;27;0.72;pmids:25036637;sources:IntAct,BioGRID
EF1G_HUMAN	1937	EEF1G	ABLM1_HUMAN	3983	ABLIM1	0.63	ABLM1_HUMAN;3983;0.63;pmids:19293945;sources:Bell09
VIME_HUMAN	7431	VIM	ABLM1_HUMAN	3983	ABLIM1	0.63	ABLM1_HUMAN;3983;0.63;pmids:16189514;sources:HPRD,BioGRID,IntAct,I2D,Rual05,MINT
1433B_HUMAN	7529	YWHAB	ABLM1_HUMAN	3983	ABLIM1	0.72	ABLM1_HUMAN;3983;0.72;pmids:24255178;sources:IntAct,BioGRID
1433E_HUMAN	7531	YWHAE	ABLM1_HUMAN	3983	ABLIM1	0.63	ABLM1_HUMAN;3983;0.63;pmids:17979178;sources:BioGRID
1433F_HUMAN	7533	YWHAH	ABLM1_HUMAN	3983	ABLIM1	0.63	ABLM1_HUMAN;3983;0.63;pmids:17979178;sources:IntAct
TXD11_HUMAN	51061	TXNDC11	THIK_HUMAN	30	ACAA1	0.63	THIK_HUMAN;30;0.63;pmids:21988832;sources:IntAct,BioGRID
SUMO2_HUMAN	6613	SUMO2	THIM_HUMAN	10449	ACAA2	0.63	THIM_HUMAN;10449;0.63;pmids:25027693;sources:BioGRID
KINH_HUMAN	3799	KIF5B	ACACA_HUMAN	31	ACACA	0.63	ACACA_HUMAN;31;0.63;pmids:22863883;sources:BioGRID
NPM_HUMAN	4869	NPM1	ACACA_HUMAN	31	ACACA	0.63	ACACA_HUMAN;31;0.63;pmids:20431927;sources:BioGRID
UBE2N_HUMAN	7334	UBE2N	ACACA_HUMAN	31	ACACA	0.63	ACACA_HUMAN;31;0.63;pmids:18678647;sources:BioGRID
TERA_HUMAN	7415	VCP	ACACA_HUMAN	31	ACACA	0.63	ACACA_HUMAN;31;0.63;pmids:23383273;sources:BioGRID
ICT1_HUMAN	3396	ICT1	ACAD9_HUMAN	28976	ACAD9	0.72	ACAD9_HUMAN;28976;0.72;pmids:20186120;sources:MINT,BioGRID,IntAct
ACADM_HUMAN	34	ACADM	ACADM_HUMAN	34	ACADM	0.69	ACADM_HUMAN;34;0.69;pmids:8823176,3597357,16189514;sources:HPRD,IntAct,I2D,Rual05
CUL3_HUMAN	8452	CUL3	ACADM_HUMAN	34	ACADM	0.63	ACADM_HUMAN;34;0.63;pmids:21145461;sources:BioGRID
GBRL1_HUMAN	23710	GABARAPL1	ACADM_HUMAN	34	ACADM	0.63	ACADM_HUMAN;34;0.63;pmids:20562859;sources:IntAct
HDAC1_HUMAN	3065	HDAC1	ACADM_HUMAN	34	ACADM	0.72	ACADM_HUMAN;34;0.72;pmids:23752268;sources:IntAct,BioGRID
MDM2_HUMAN	4193	MDM2	ACADM_HUMAN	34	ACADM	0.63	ACADM_HUMAN;34;0.63;pmids:24583282;sources:BioGRID
SUMO2_HUMAN	6613	SUMO2	ACADM_HUMAN	34	ACADM	0.63	ACADM_HUMAN;34;0.63;pmids:25027693;sources:BioGRID
SUMO3_HUMAN	6612	SUMO3	ACADM_HUMAN	34	ACADM	0.63	ACADM_HUMAN;34;0.63;pmids:25027693;sources:BioGRID
SUMO4_HUMAN	387082	SUMO4	ACADM_HUMAN	34	ACADM	0.65	ACADM_HUMAN;34;0.65;pmids:16236267;sources:HPRD,I2D,BioGRID
ATF2_HUMAN	1386	ATF2	ACADV_HUMAN	37	ACADVL	0.72	ACADV_HUMAN;37;0.72;pmids:22304920;sources:IntAct,BioGRID
CADH1_HUMAN	999	CDH1	ACADV_HUMAN	37	ACADVL	0.76	ACADV_HUMAN;37;0.76;pmids:16212417;sources:IntAct,I2D,BioGRID
ICT1_HUMAN	3396	ICT1	ACADV_HUMAN	37	ACADVL	0.72	ACADV_HUMAN;37;0.72;pmids:20186120;sources:MINT,BioGRID,IntAct
RSSA_HUMAN	3921	RPSA	ACADV_HUMAN	37	ACADVL	0.63	ACADV_HUMAN;37;0.63;pmids:21988832;sources:IntAct,BioGRID
THIL_HUMAN	38	ACAT1	THIL_HUMAN	38	ACAT1	0.79	THIL_HUMAN;38;0.79;pmids:17371050;species:Saccharomyces cerevisiae (Baker's yeast)
CSN5_HUMAN	10987	COPS5	THIL_HUMAN	38	ACAT1	0.63	THIL_HUMAN;38;0.63;pmids:21145461;sources:BioGRID
CUL1_HUMAN	8454	CUL1	THIL_HUMAN	38	ACAT1	0.63	THIL_HUMAN;38;0.63;pmids:21145461;sources:BioGRID
CUL3_HUMAN	8452	CUL3	THIL_HUMAN	38	ACAT1	0.63	THIL_HUMAN;38;0.63;pmids:21145461;sources:BioGRID
EIF1B_HUMAN	10289	EIF1B	THIL_HUMAN	38	ACAT1	0.83	THIL_HUMAN;38;0.83;pmids:17353931;species:Saccharomyces cerevisiae (Baker's yeast)
GBRL2_HUMAN	11345	GABARAPL2	THIL_HUMAN	38	ACAT1	0.63	THIL_HUMAN;38;0.63;pmids:20562859;sources:IntAct
1B42_HUMAN	3106	HLA-B	THIL_HUMAN	38	ACAT1	0.63	THIL_HUMAN;38;0.63;pmids:17353931;sources:IntAct,I2D
MDM2_HUMAN	4193	MDM2	THIL_HUMAN	38	ACAT1	0.63	THIL_HUMAN;38;0.63;pmids:24583282;sources:BioGRID
3MG_HUMAN	4350	MPG	THIL_HUMAN	38	ACAT1	0.63	THIL_HUMAN;38;0.63;pmids:17353931;sources:IntAct,I2D
RAD21_HUMAN	5885	RAD21	THIL_HUMAN	38	ACAT1	0.63	THIL_HUMAN;38;0.63;pmids:22145905;sources:BioGRID
SUMO1_HUMAN	7341	SUMO1	THIL_HUMAN	38	ACAT1	0.7	THIL_HUMAN;38;0.7;pmids:21110914;species:Saccharomyces cerevisiae (Baker's yeast)
SUMO2_HUMAN	6613	SUMO2	THIL_HUMAN	38	ACAT1	0.63	THIL_HUMAN;38;0.63;pmids:25027693;sources:BioGRID
BAG3_HUMAN	9531	BAG3	THIC_HUMAN	39	ACAT2	0.63	THIC_HUMAN;39;0.63;pmids:23824909;sources:BioGRID
FUMH_HUMAN	2271	FH	THIC_HUMAN	39	ACAT2	0.63	THIC_HUMAN;39;0.63;pmids:22863883;sources:BioGRID
KPYM_HUMAN	5315	PKM	THIC_HUMAN	39	ACAT2	0.63	THIC_HUMAN;39;0.63;pmids:22863883;sources:BioGRID
SUMO2_HUMAN	6613	SUMO2	THIC_HUMAN	39	ACAT2	0.63	THIC_HUMAN;39;0.63;pmids:25027693;sources:BioGRID
TBB3_HUMAN	10381	TUBB3	THIC_HUMAN	39	ACAT2	0.63	THIC_HUMAN;39;0.63;pmids:22863883;sources:BioGRID
VDAC1_HUMAN	7416	VDAC1	THIC_HUMAN	39	ACAT2	0.63	THIC_HUMAN;39;0.63;pmids:17353931;sources:IntAct,I2D
CUL3_HUMAN	8452	CUL3	GCP60_HUMAN	64746	ACBD3	0.73	GCP60_HUMAN;64746;0.73;pmids:21145461,22863883;sources:BioGRID
ELAV1_HUMAN	1994	ELAVL1	GCP60_HUMAN	64746	ACBD3	0.63	GCP60_HUMAN;64746;0.63;pmids:19322201;sources:BioGRID
GORS2_HUMAN	26003	GORASP2	GCP60_HUMAN	64746	ACBD3	0.63	GCP60_HUMAN;64746;0.63;pmids:22863883;sources:BioGRID
T2EA_HUMAN	2960	GTF2E1	GCP60_HUMAN	64746	ACBD3	0.63	GCP60_HUMAN;64746;0.63;pmids:22863883;sources:BioGRID
SMUF2_HUMAN	64750	SMURF2	GCP60_HUMAN	64746	ACBD3	0.63	GCP60_HUMAN;64746;0.63;pmids:15231748;sources:HPRD,MINT,I2D,Colland04,IntAct,BioGRID
SUMO2_HUMAN	6613	SUMO2	GCP60_HUMAN	64746	ACBD3	0.63	GCP60_HUMAN;64746;0.63;pmids:25027693;sources:BioGRID
AK1C3_HUMAN	8644	AKR1C3	ACINU_HUMAN	22985	ACIN1	0.63	ACINU_HUMAN;22985;0.63;pmids:16169070;sources:HPRD,IntAct,MINT,I2D,Stelzl05
THOC4_HUMAN	10189	ALYREF	ACINU_HUMAN	22985	ACIN1	0.63	ACINU_HUMAN;22985;0.63;pmids:15998806;sources:BioGRID
API5_HUMAN	8539	API5	ACINU_HUMAN	22985	ACIN1	0.8	ACINU_HUMAN;22985;0.8;pmids:19387494;species:Drosophila melanogaster (Fruit fly)
BAF_HUMAN	8815	BANF1	ACINU_HUMAN	22985	ACIN1	0.63	ACINU_HUMAN;22985;0.63;pmids:19759913;sources:BioGRID
BMI1_HUMAN	648	BMI1	ACINU_HUMAN	22985	ACIN1	0.63	ACINU_HUMAN;22985;0.63;pmids:24457600;sources:BioGRID
CLK2_HUMAN	1196	CLK2	ACINU_HUMAN	22985	ACIN1	0.63	ACINU_HUMAN;22985;0.63;pmids:23602568;sources:BioGRID
CUL3_HUMAN	8452	CUL3	ACINU_HUMAN	22985	ACIN1	0.63	ACINU_HUMAN;22985;0.63;pmids:21145461;sources:BioGRID
EED_HUMAN	8726	EED	ACINU_HUMAN	22985	ACIN1	0.63	ACINU_HUMAN;22985;0.63;pmids:24457600;sources:BioGRID
IF4A3_HUMAN	9775	EIF4A3	ACINU_HUMAN	22985	ACIN1	0.72	ACINU_HUMAN;22985;0.72;pmids:23084401;sources:IntAct,BioGRID
ELAV1_HUMAN	1994	ELAVL1	ACINU_HUMAN	22985	ACIN1	0.63	ACINU_HUMAN;22985;0.63;pmids:19322201;sources:BioGRID
E41L3_HUMAN	23136	EPB41L3	ACINU_HUMAN	22985	ACIN1	0.63	ACINU_HUMAN;22985;0.63;pmids:24366813;sources:IntAct
GRK5_HUMAN	2869	GRK5	ACINU_HUMAN	22985	ACIN1	0.63	ACINU_HUMAN;22985;0.63;pmids:22952844;sources:BioGRID
HDAC6_HUMAN	10013	HDAC6	ACINU_HUMAN	22985	ACIN1	0.72	ACINU_HUMAN;22985;0.72;pmids:23752268;sources:IntAct,BioGRID
ROA1_HUMAN	3178	HNRNPA1	ACINU_HUMAN	22985	ACIN1	0.68	ACINU_HUMAN;22985;0.68;pmids:22446626;sources:IntAct,BioGRID
PAF15_HUMAN	9768	KIAA0101	ACINU_HUMAN	22985	ACIN1	0.63	ACINU_HUMAN;22985;0.63;pmids:21628590;sources:BioGRID
LRRK2_HUMAN	120892	LRRK2	ACINU_HUMAN	22985	ACIN1	0.63	ACINU_HUMAN;22985;0.63;pmids:23075850;sources:IntAct
MGN_HUMAN	4116	MAGOH	ACINU_HUMAN	22985	ACIN1	0.72	ACINU_HUMAN;22985;0.72;pmids:23084401;sources:IntAct,BioGRID
PA1B2_HUMAN	5049	PAFAH1B2	ACINU_HUMAN	22985	ACIN1	0.63	ACINU_HUMAN;22985;0.63;pmids:16169070;sources:HPRD,BioGRID,IntAct,MINT,I2D,Stelzl05
RBM39_HUMAN	9584	RBM39	ACINU_HUMAN	22985	ACIN1	0.63	ACINU_HUMAN;22985;0.63;pmids:16051665;sources:BioGRID
RNPS1_HUMAN	10921	RNPS1	ACINU_HUMAN	22985	ACIN1	0.78	ACINU_HUMAN;22985;0.78;pmids:22365833,22388736;sources:MINT,BioGRID,IntAct
SAP18_HUMAN	10284	SAP18	ACINU_HUMAN	22985	ACIN1	0.79	ACINU_HUMAN;22985;0.79;pmids:16537548,22388736,12665594,22939629;sources:BioGRID
SF3A2_HUMAN	8175	SF3A2	ACINU_HUMAN	22985	ACIN1	0.63	ACINU_HUMAN;22985;0.63;pmids:17332742;sources:MINT,BioGRID,IntAct
SNW1_HUMAN	22938	SNW1	ACINU_HUMAN	22985	ACIN1	0.63	ACINU_HUMAN;22985;0.63;pmids:20467437;sources:MINT,IntAct
SRPK1_HUMAN	6732	SRPK1	ACINU_HUMAN	22985	ACIN1	0.72	ACINU_HUMAN;22985;0.72;pmids:23602568;sources:IntAct,BioGRID
SRRM1_HUMAN	10250	SRRM1	ACINU_HUMAN	22985	ACIN1	0.63	ACINU_HUMAN;22985;0.63;pmids:16159877;sources:BioGRID
SUMO1_HUMAN	7341	SUMO1	ACINU_HUMAN	22985	ACIN1	0.78	ACINU_HUMAN;22985;0.78;pmids:19596686,24654937;sources:BioGRID
SUMO2_HUMAN	6613	SUMO2	ACINU_HUMAN	22985	ACIN1	0.74	ACINU_HUMAN;22985;0.74;pmids:21693764,19471022,25027693;sources:BioGRID
SUMO3_HUMAN	6612	SUMO3	ACINU_HUMAN	22985	ACIN1	0.63	ACINU_HUMAN;22985;0.63;pmids:25027693;sources:BioGRID
SUZ12_HUMAN	23512	SUZ12	ACINU_HUMAN	22985	ACIN1	0.63	ACINU_HUMAN;22985;0.63;pmids:24457600;sources:BioGRID
1433B_HUMAN	7529	YWHAB	ACINU_HUMAN	22985	ACIN1	0.82	ACINU_HUMAN;22985;0.82;pmids:17353931,15324660;sources:IntAct,MINT,I2D
1433G_HUMAN	7532	YWHAG	ACINU_HUMAN	22985	ACIN1	0.83	ACINU_HUMAN;22985;0.83;pmids:15324660,17353931;sources:HPRD,IntAct,MINT,I2D
ARF6_HUMAN	382	ARF6	ACLY_HUMAN	47	ACLY	0.63	ACLY_HUMAN;47;0.63;pmids:17353931;sources:IntAct,I2D
BAG3_HUMAN	9531	BAG3	ACLY_HUMAN	47	ACLY	0.63	ACLY_HUMAN;47;0.63;pmids:22863883;sources:BioGRID
BCAR3_HUMAN	8412	BCAR3	ACLY_HUMAN	47	ACLY	0.63	ACLY_HUMAN;47;0.63;pmids:17353931;sources:IntAct,I2D
CAND1_HUMAN	55832	CAND1	ACLY_HUMAN	47	ACLY	0.63	ACLY_HUMAN;47;0.63;pmids:21145461;sources:BioGRID
CDN2A_HUMAN	1029	CDKN2A	ACLY_HUMAN	47	ACLY	0.68	ACLY_HUMAN;47;0.68;pmids:17955473;sources:IntAct,BioGRID
CUL3_HUMAN	8452	CUL3	ACLY_HUMAN	47	ACLY	0.63	ACLY_HUMAN;47;0.63;pmids:21145461;sources:BioGRID
FINC_HUMAN	2335	FN1	ACLY_HUMAN	47	ACLY	0.72	ACLY_HUMAN;47;0.72;pmids:19738201;sources:IntAct,BioGRID
HGS_HUMAN	9146	HGS	ACLY_HUMAN	47	ACLY	0.75	ACLY_HUMAN;47;0.75;pmids:19019082;sources:BioGRID
ISG15_HUMAN	9636	ISG15	ACLY_HUMAN	47	ACLY	0.63	ACLY_HUMAN;47;0.63;pmids:16009940;sources:BioGRID
PAF15_HUMAN	9768	KIAA0101	ACLY_HUMAN	47	ACLY	0.63	ACLY_HUMAN;47;0.63;pmids:21628590;sources:BioGRID
IMA1_HUMAN	3838	KPNA2	ACLY_HUMAN	47	ACLY	0.63	ACLY_HUMAN;47;0.63;pmids:22863883;sources:BioGRID
IMA4_HUMAN	3840	KPNA3	ACLY_HUMAN	47	ACLY	0.63	ACLY_HUMAN;47;0.63;pmids:22863883;sources:BioGRID
LRRK2_HUMAN	120892	LRRK2	ACLY_HUMAN	47	ACLY	0.63	ACLY_HUMAN;47;0.63;pmids:24725412;sources:IntAct
MDM2_HUMAN	4193	MDM2	ACLY_HUMAN	47	ACLY	0.63	ACLY_HUMAN;47;0.63;pmids:24583282;sources:BioGRID
NEDD8_HUMAN	4738	NEDD8	ACLY_HUMAN	47	ACLY	0.63	ACLY_HUMAN;47;0.63;pmids:24654937;sources:BioGRID
NDKB_HUMAN	654364	NME2	ACLY_HUMAN	47	ACLY	0.76	ACLY_HUMAN;47;0.76;pmids:17353931;sources:BioGRID,IntAct,I2D
PPP6_HUMAN	5537	PPP6C	ACLY_HUMAN	47	ACLY	0.63	ACLY_HUMAN;47;0.63;pmids:22863883;sources:BioGRID
AAKB1_HUMAN	5564	PRKAB1	ACLY_HUMAN	47	ACLY	0.76	ACLY_HUMAN;47;0.76;pmids:17353931;sources:BioGRID,IntAct,I2D
ANM1_HUMAN	3276	PRMT1	ACLY_HUMAN	47	ACLY	0.63	ACLY_HUMAN;47;0.63;pmids:22863883;sources:BioGRID
SHC1_HUMAN	6464	SHC1	ACLY_HUMAN	47	ACLY	0.63	ACLY_HUMAN;47;0.63;pmids:19380743;sources:BioGRID
SRRT_HUMAN	51593	SRRT	ACLY_HUMAN	47	ACLY	0.63	ACLY_HUMAN;47;0.63;pmids:22863883;sources:BioGRID
STAU1_HUMAN	6780	STAU1	ACLY_HUMAN	47	ACLY	0.63	ACLY_HUMAN;47;0.63;pmids:23125841;sources:BioGRID
SUMO1_HUMAN	7341	SUMO1	ACLY_HUMAN	47	ACLY	0.63	ACLY_HUMAN;47;0.63;pmids:24654937;sources:BioGRID
SUMO2_HUMAN	6613	SUMO2	ACLY_HUMAN	47	ACLY	0.63	ACLY_HUMAN;47;0.63;pmids:25027693;sources:BioGRID
SUMO3_HUMAN	6612	SUMO3	ACLY_HUMAN	47	ACLY	0.63	ACLY_HUMAN;47;0.63;pmids:25027693;sources:BioGRID
TERF2_HUMAN	7014	TERF2	ACLY_HUMAN	47	ACLY	0.63	ACLY_HUMAN;47;0.63;pmids:20811636;sources:BioGRID
TFE3_HUMAN	7030	TFE3	ACLY_HUMAN	47	ACLY	0.76	ACLY_HUMAN;47;0.76;pmids:17353931;sources:BioGRID,IntAct,I2D
TRI25_HUMAN	7706	TRIM25	ACLY_HUMAN	47	ACLY	0.63	ACLY_HUMAN;47;0.63;pmids:24399297;sources:BioGRID
FUBP1_HUMAN	8880	FUBP1	ACOC_HUMAN	48	ACO1	0.63	ACOC_HUMAN;48;0.63;pmids:22863883;sources:BioGRID
LEG1_HUMAN	3956	LGALS1	ACOC_HUMAN	48	ACO1	0.63	ACOC_HUMAN;48;0.63;pmids:22863883;sources:BioGRID
DHX9_HUMAN	1660	DHX9	ACON_HUMAN	50	ACO2	0.63	ACON_HUMAN;50;0.63;pmids:19293945;sources:Bell09
GRAP1_HUMAN	56850	GRIPAP1	ACON_HUMAN	50	ACO2	0.63	ACON_HUMAN;50;0.63;pmids:19293945;sources:Bell09
MDM2_HUMAN	4193	MDM2	ACON_HUMAN	50	ACO2	0.63	ACON_HUMAN;50;0.63;pmids:24583282;sources:BioGRID
MLH1_HUMAN	4292	MLH1	ACON_HUMAN	50	ACO2	0.63	ACON_HUMAN;50;0.63;pmids:20706999;sources:IntAct
NEDD8_HUMAN	4738	NEDD8	ACON_HUMAN	50	ACO2	0.63	ACON_HUMAN;50;0.63;pmids:24654937;sources:BioGRID
PSMD4_HUMAN	5710	PSMD4	ACON_HUMAN	50	ACO2	0.7	ACON_HUMAN;50;0.7;pmids:12601813;species:Saccharomyces cerevisiae (Baker's yeast)
RAC1_HUMAN	5879	RAC1	ACON_HUMAN	50	ACO2	0.63	ACON_HUMAN;50;0.63;pmids:19293945;sources:Bell09
RAD21_HUMAN	5885	RAD21	ACON_HUMAN	50	ACO2	0.63	ACON_HUMAN;50;0.63;pmids:19293945;sources:Bell09
SND1_HUMAN	27044	SND1	ACON_HUMAN	50	ACO2	0.63	ACON_HUMAN;50;0.63;pmids:19293945;sources:Bell09
SRRM2_HUMAN	23524	SRRM2	ACON_HUMAN	50	ACO2	0.63	ACON_HUMAN;50;0.63;pmids:16159877;sources:BioGRID
SUMO1_HUMAN	7341	SUMO1	ACON_HUMAN	50	ACO2	0.63	ACON_HUMAN;50;0.63;pmids:24654937;sources:BioGRID
SUMO2_HUMAN	6613	SUMO2	ACON_HUMAN	50	ACO2	0.63	ACON_HUMAN;50;0.63;pmids:25027693;sources:BioGRID
SUMO4_HUMAN	387082	SUMO4	ACON_HUMAN	50	ACO2	0.65	ACON_HUMAN;50;0.65;pmids:16236267;sources:HPRD,I2D,BioGRID
WNK1_HUMAN	65125	WNK1	ACON_HUMAN	50	ACO2	0.63	ACON_HUMAN;50;0.63;pmids:19293945;sources:Bell09
NEDD8_HUMAN	4738	NEDD8	ACOT1_HUMAN	641371	ACOT1	0.63	ACOT1_HUMAN;641371;0.63;pmids:24654937;sources:BioGRID
SUMO1_HUMAN	7341	SUMO1	ACOT1_HUMAN	641371	ACOT1	0.63	ACOT1_HUMAN;641371;0.63;pmids:24654937;sources:BioGRID
GDIA_HUMAN	2664	GDI1	BACH_HUMAN	11332	ACOT7	0.63	BACH_HUMAN;11332;0.63;pmids:22863883;sources:BioGRID
SUMO1_HUMAN	7341	SUMO1	BACH_HUMAN	11332	ACOT7	0.63	BACH_HUMAN;11332;0.63;pmids:21110914;sources:BioGRID
SUMO2_HUMAN	6613	SUMO2	BACH_HUMAN	11332	ACOT7	0.63	BACH_HUMAN;11332;0.63;pmids:25027693;sources:BioGRID
ISG15_HUMAN	9636	ISG15	ACOT8_HUMAN	10005	ACOT8	0.63	ACOT8_HUMAN;10005;0.63;pmids:16009940;sources:BioGRID
NEDD8_HUMAN	4738	NEDD8	ACOT8_HUMAN	10005	ACOT8	0.63	ACOT8_HUMAN;10005;0.63;pmids:24654937;sources:BioGRID
SUMO1_HUMAN	7341	SUMO1	ACOT8_HUMAN	10005	ACOT8	0.63	ACOT8_HUMAN;10005;0.63;pmids:24654937;sources:BioGRID
EGFR_HUMAN	1956	EGFR	ACOT9_HUMAN	23597	ACOT9	0.63	ACOT9_HUMAN;23597;0.63;pmids:23956138;sources:BioGRID
ICT1_HUMAN	3396	ICT1	ACOT9_HUMAN	23597	ACOT9	0.72	ACOT9_HUMAN;23597;0.72;pmids:20186120;sources:MINT,BioGRID,IntAct
EGFR_HUMAN	1956	EGFR	PPAC_HUMAN	52	ACP1	0.63	PPAC_HUMAN;52;0.63;pmids:24797263;sources:BioGRID
IF6_HUMAN	3692	EIF6	PPAC_HUMAN	52	ACP1	0.63	PPAC_HUMAN;52;0.63;pmids:17353931;sources:IntAct,I2D
NEDD8_HUMAN	4738	NEDD8	ACSF3_HUMAN	197322	ACSF3	0.63	ACSF3_HUMAN;197322;0.63;pmids:24654937;sources:BioGRID
SUMO1_HUMAN	7341	SUMO1	ACSF3_HUMAN	197322	ACSF3	0.63	ACSF3_HUMAN;197322;0.63;pmids:24654937;sources:BioGRID
SUMO2_HUMAN	6613	SUMO2	ACSL1_HUMAN	2180	ACSL1	0.63	ACSL1_HUMAN;2180;0.63;pmids:25027693;sources:BioGRID
EGFR_HUMAN	1956	EGFR	ACSL3_HUMAN	2181	ACSL3	0.63	ACSL3_HUMAN;2181;0.63;pmids:24189400;sources:IntAct
SUMO2_HUMAN	6613	SUMO2	ACSL3_HUMAN	2181	ACSL3	0.73	ACSL3_HUMAN;2181;0.73;pmids:21252943,25027693;sources:BioGRID
TCPD_HUMAN	10575	CCT4	ACTA_HUMAN	59	ACTA2	0.85	ACTA_HUMAN;59;0.85;pmids:11580270;species:Saccharomyces cerevisiae (Baker's yeast)
TCPE_HUMAN	22948	CCT5	ACTA_HUMAN	59	ACTA2	0.88	ACTA_HUMAN;59;0.88;pmids:11580270,16189514;sources:HPRD,BioGRID,I2D,Rual05
COF1_HUMAN	1072	CFL1	ACTA_HUMAN	59	ACTA2	0.7	ACTA_HUMAN;59;0.7;pmids:11707283,16189514,16713569;species:Saccharomyces cerevisiae (Baker's yeast)
EGFR_HUMAN	1956	EGFR	ACTA_HUMAN	59	ACTA2	0.63	ACTA_HUMAN;59;0.63;pmids:19531499;sources:BioGRID
NOP56_HUMAN	10528	NOP56	ACTA_HUMAN	59	ACTA2	0.63	ACTA_HUMAN;59;0.63;pmids:12777385;sources:BioGRID
SUMO2_HUMAN	6613	SUMO2	ACTA_HUMAN	59	ACTA2	0.63	ACTA_HUMAN;59;0.63;pmids:25027693;sources:BioGRID
1433T_HUMAN	10971	YWHAQ	ACTA_HUMAN	59	ACTA2	0.63	ACTA_HUMAN;59;0.63;pmids:20618440;sources:BioGRID
1433Z_HUMAN	7534	YWHAZ	ACTA_HUMAN	59	ACTA2	0.63	ACTA_HUMAN;59;0.63;pmids:20618440;sources:MINT,IntAct
ACD_HUMAN	65057	ACD	ACTB_HUMAN	60	ACTB	0.63	ACTB_HUMAN;60;0.63;pmids:21044950;sources:BioGRID
ACTB_HUMAN	60	ACTB	ACTB_HUMAN	60	ACTB	0.97	ACTB_HUMAN;60;0.97;pmids:9209005,18234857,19000816,16189514,21516116;species:Saccharomyces cerevisiae (Baker's yeast)
ACTG_HUMAN	71	ACTG1	ACTB_HUMAN	60	ACTB	0.79	ACTB_HUMAN;60;0.79;pmids:16189514,21516116;species:Saccharomyces cerevisiae (Baker's yeast)
AIMP2_HUMAN	7965	AIMP2	ACTB_HUMAN	60	ACTB	0.63	ACTB_HUMAN;60;0.63;pmids:21900206;sources:MINT,BioGRID,IntAct
AKT1_HUMAN	207	AKT1	ACTB_HUMAN	60	ACTB	0.72	ACTB_HUMAN;60;0.72;pmids:20856200;sources:IntAct,BioGRID,STRING
ANXA7_HUMAN	310	ANXA7	ACTB_HUMAN	60	ACTB	0.63	ACTB_HUMAN;60;0.63;pmids:21900206;sources:MINT,BioGRID,IntAct
AP2M1_HUMAN	1173	AP2M1	ACTB_HUMAN	60	ACTB	0.63	ACTB_HUMAN;60;0.63;pmids:19380743;sources:BioGRID
A4_HUMAN	351	APP	ACTB_HUMAN	60	ACTB	0.63	ACTB_HUMAN;60;0.63;pmids:16049941;sources:IntAct,I2D
ARRB2_HUMAN	409	ARRB2	ACTB_HUMAN	60	ACTB	0.72	ACTB_HUMAN;60;0.72;pmids:17620599;sources:IntAct,BioGRID
ATF3_HUMAN	467	ATF3	ACTB_HUMAN	60	ACTB	0.63	ACTB_HUMAN;60;0.63;pmids:21300803;sources:BioGRID
BCL7C_HUMAN	9274	BCL7C	ACTB_HUMAN	60	ACTB	0.63	ACTB_HUMAN;60;0.63;pmids:18809673;sources:BioGRID
CAND1_HUMAN	55832	CAND1	ACTB_HUMAN	60	ACTB	0.63	ACTB_HUMAN;60;0.63;pmids:21145461;sources:BioGRID
CAP1_HUMAN	10487	CAP1	ACTB_HUMAN	60	ACTB	0.65	ACTB_HUMAN;60;0.65;pmids:8761950;sources:HPRD
CARM1_HUMAN	10498	CARM1	ACTB_HUMAN	60	ACTB	0.63	ACTB_HUMAN;60;0.63;pmids:14729568;sources:BioGRID
CBX5_HUMAN	23468	CBX5	ACTB_HUMAN	60	ACTB	0.63	ACTB_HUMAN;60;0.63;pmids:19498464;sources:MINT,IntAct
TCPB_HUMAN	10576	CCT2	ACTB_HUMAN	60	ACTB	0.88	ACTB_HUMAN;60;0.88;pmids:10748209,11580269;sources:HPRD,BioGRID
TCPE_HUMAN	22948	CCT5	ACTB_HUMAN	60	ACTB	0.78	ACTB_HUMAN;60;0.78;pmids:11580269;sources:HPRD,BioGRID
CDC5L_HUMAN	988	CDC5L	ACTB_HUMAN	60	ACTB	0.63	ACTB_HUMAN;60;0.63;pmids:20467437;sources:MINT,IntAct
CDN1A_HUMAN	1026	CDKN1A	ACTB_HUMAN	60	ACTB	0.63	ACTB_HUMAN;60;0.63;pmids:21900206;sources:MINT,BioGRID,IntAct,STRING
CDN2A_HUMAN	1029	CDKN2A	ACTB_HUMAN	60	ACTB	0.68	ACTB_HUMAN;60;0.68;pmids:17955473;sources:IntAct,BioGRID
CFTR_HUMAN	1080	CFTR	ACTB_HUMAN	60	ACTB	0.63	ACTB_HUMAN;60;0.63;pmids:22038833;sources:IntAct
ICLN_HUMAN	1207	CLNS1A	ACTB_HUMAN	60	ACTB	0.63	ACTB_HUMAN;60;0.63;pmids:9359436;sources:HPRD
CSN5_HUMAN	10987	COPS5	ACTB_HUMAN	60	ACTB	0.63	ACTB_HUMAN;60;0.63;pmids:21145461;sources:BioGRID
CSN6_HUMAN	10980	COPS6	ACTB_HUMAN	60	ACTB	0.63	ACTB_HUMAN;60;0.63;pmids:21145461;sources:BioGRID
CPNE1_HUMAN	8904	CPNE1	ACTB_HUMAN	60	ACTB	0.75	ACTB_HUMAN;60;0.75;pmids:12522145,16189514;sources:HPRD,Rual05
CRK_HUMAN	1398	CRK	ACTB_HUMAN	60	ACTB	0.63	ACTB_HUMAN;60;0.63;pmids:19380743;sources:BioGRID
CTGF_HUMAN	1490	CTGF	ACTB_HUMAN	60	ACTB	0.68	ACTB_HUMAN;60;0.68;pmids:12470643;sources:BioGRID
CUL1_HUMAN	8454	CUL1	ACTB_HUMAN	60	ACTB	0.63	ACTB_HUMAN;60;0.63;pmids:21145461;sources:BioGRID
CUL3_HUMAN	8452	CUL3	ACTB_HUMAN	60	ACTB	0.63	ACTB_HUMAN;60;0.63;pmids:21145461;sources:BioGRID
CUL5_HUMAN	8065	CUL5	ACTB_HUMAN	60	ACTB	0.63	ACTB_HUMAN;60;0.63;pmids:21145461;sources:BioGRID
DAB2_HUMAN	1601	DAB2	ACTB_HUMAN	60	ACTB	0.63	ACTB_HUMAN;60;0.63;pmids:22323290;sources:BioGRID
DHX9_HUMAN	1660	DHX9	ACTB_HUMAN	60	ACTB	0.63	ACTB_HUMAN;60;0.63;pmids:19309309;sources:BioGRID
IF4A3_HUMAN	9775	EIF4A3	ACTB_HUMAN	60	ACTB	0.63	ACTB_HUMAN;60;0.63;pmids:23084401;sources:BioGRID
ELAV1_HUMAN	1994	ELAVL1	ACTB_HUMAN	60	ACTB	0.63	ACTB_HUMAN;60;0.63;pmids:19322201;sources:BioGRID
EMD_HUMAN	2010	EMD	ACTB_HUMAN	60	ACTB	0.86	ACTB_HUMAN;60;0.86;pmids:12670476,15328537,16189514,17620012;sources:HPRD,DIP,Rual05,BioGRID
ENC1_HUMAN	8507	ENC1	ACTB_HUMAN	60	ACTB	0.72	ACTB_HUMAN;60;0.72;pmids:15208678;sources:BioGRID
EPS15_HUMAN	2060	EPS15	ACTB_HUMAN	60	ACTB	0.63	ACTB_HUMAN;60;0.63;pmids:19380743;sources:BioGRID
ERBB2_HUMAN	2064	ERBB2	ACTB_HUMAN	60	ACTB	0.74	ACTB_HUMAN;60;0.74;pmids:21555369;sources:IntAct,BioGRID,STRING
FABP4_HUMAN	2167	FABP4	ACTB_HUMAN	60	ACTB	0.63	ACTB_HUMAN;60;0.63;pmids:21900206;sources:MINT,BioGRID,IntAct
FINC_HUMAN	2335	FN1	ACTB_HUMAN	60	ACTB	0.63	ACTB_HUMAN;60;0.63;pmids:19738201;sources:BioGRID
GBRAP_HUMAN	11337	GABARAP	ACTB_HUMAN	60	ACTB	0.63	ACTB_HUMAN;60;0.63;pmids:20562859;sources:IntAct
GBRL1_HUMAN	23710	GABARAPL1	ACTB_HUMAN	60	ACTB	0.63	ACTB_HUMAN;60;0.63;pmids:20562859;sources:IntAct
GBRL2_HUMAN	11345	GABARAPL2	ACTB_HUMAN	60	ACTB	0.63	ACTB_HUMAN;60;0.63;pmids:20562859;sources:IntAct
G3P_HUMAN	2597	GAPDH	ACTB_HUMAN	60	ACTB	0.68	ACTB_HUMAN;60;0.68;pmids:11846445,15047060;sources:HPRD,IntAct,I2D
GRB2_HUMAN	2885	GRB2	ACTB_HUMAN	60	ACTB	0.63	ACTB_HUMAN;60;0.63;pmids:19380743;sources:BioGRID
H2AX_HUMAN	3014	H2AFX	ACTB_HUMAN	60	ACTB	0.7	ACTB_HUMAN;60;0.7;pmids:21900206;species:Saccharomyces cerevisiae (Baker's yeast)
HCK_HUMAN	3055	HCK	ACTB_HUMAN	60	ACTB	0.75	ACTB_HUMAN;60;0.75;pmids:12029088,17868192;sources:HPRD,BioGRID,STRING
5HT7R_HUMAN	3363	HTR7	ACTB_HUMAN	60	ACTB	0.63	ACTB_HUMAN;60;0.63;pmids:19486527;sources:IntAct
IQGA1_HUMAN	8826	IQGAP1	ACTB_HUMAN	60	ACTB	0.77	ACTB_HUMAN;60;0.77;pmids:16179592,22662192;sources:BioGRID,IntAct,KEGG,STRING
NS1BP_HUMAN	10625	IVNS1ABP	ACTB_HUMAN	60	ACTB	0.63	ACTB_HUMAN;60;0.63;pmids:23825951;sources:BioGRID
KAT5_HUMAN	10524	KAT5	ACTB_HUMAN	60	ACTB	0.88	ACTB_HUMAN;60;0.88;pmids:10966108,20946988;species:Saccharomyces cerevisiae (Baker's yeast)
PAF15_HUMAN	9768	KIAA0101	ACTB_HUMAN	60	ACTB	0.63	ACTB_HUMAN;60;0.63;pmids:21628590;sources:BioGRID
LG3BP_HUMAN	3959	LGALS3BP	ACTB_HUMAN	60	ACTB	0.63	ACTB_HUMAN;60;0.63;pmids:23443559;sources:BioGRID
LRRK2_HUMAN	120892	LRRK2	ACTB_HUMAN	60	ACTB	0.68	ACTB_HUMAN;60;0.68;pmids:20876399;sources:BioGRID
MGN_HUMAN	4116	MAGOH	ACTB_HUMAN	60	ACTB	0.63	ACTB_HUMAN;60;0.63;pmids:23084401;sources:BioGRID
MLP3B_HUMAN	81631	MAP1LC3B	ACTB_HUMAN	60	ACTB	0.63	ACTB_HUMAN;60;0.63;pmids:20562859;sources:IntAct
MCL1_HUMAN	4170	MCL1	ACTB_HUMAN	60	ACTB	0.63	ACTB_HUMAN;60;0.63;pmids:19683529;sources:MINT,IntAct
MEPCE_HUMAN	56257	MEPCE	ACTB_HUMAN	60	ACTB	0.72	ACTB_HUMAN;60;0.72;pmids:17643375;sources:BioGRID
MAP2_HUMAN	10988	METAP2	ACTB_HUMAN	60	ACTB	0.69	ACTB_HUMAN;60;0.69;pmids:11029056,7820861;sources:HPRD,BioGRID
MO4L2_HUMAN	9643	MORF4L2	ACTB_HUMAN	60	ACTB	0.63	ACTB_HUMAN;60;0.63;pmids:17573780;sources:BioGRID
MYH9_HUMAN	4627	MYH9	ACTB_HUMAN	60	ACTB	0.63	ACTB_HUMAN;60;0.63;pmids:16186248;sources:BioGRID,KEGG,STRING
ML12B_HUMAN	103910	MYL12B	ACTB_HUMAN	60	ACTB	0.65	ACTB_HUMAN;60;0.65;pmids:19328794;sources:IntAct
NCF1_HUMAN	653361	NCF1	ACTB_HUMAN	60	ACTB	0.86	ACTB_HUMAN;60;0.86;pmids:11027608,16375898;sources:HPRD,BioGRID,MINT,I2D,IntAct
NEDD1_HUMAN	121441	NEDD1	ACTB_HUMAN	60	ACTB	0.63	ACTB_HUMAN;60;0.63;pmids:23443559;sources:BioGRID
NEDD8_HUMAN	4738	NEDD8	ACTB_HUMAN	60	ACTB	0.63	ACTB_HUMAN;60;0.63;pmids:21145461;sources:BioGRID
OSTF1_HUMAN	26578	OSTF1	ACTB_HUMAN	60	ACTB	0.63	ACTB_HUMAN;60;0.63;pmids:15135048;sources:BioGRID
PCKGC_HUMAN	5105	PCK1	ACTB_HUMAN	60	ACTB	0.63	ACTB_HUMAN;60;0.63;pmids:21726808;sources:BioGRID
PFD1_HUMAN	5201	PFDN1	ACTB_HUMAN	60	ACTB	0.65	ACTB_HUMAN;60;0.65;pmids:11535601,16189514;sources:HPRD,Rual05
PROF1_HUMAN	5216	PFN1	ACTB_HUMAN	60	ACTB	0.96	ACTB_HUMAN;60;0.96;pmids:10411937,19000816,16189514,19338310;species:Bos taurus (Bovine)
PROF2_HUMAN	5217	PFN2	ACTB_HUMAN	60	ACTB	0.71	ACTB_HUMAN;60;0.71;pmids:10600384,16189514;species:Mus musculus (Mouse)
RPB1_HUMAN	5430	POLR2A	ACTB_HUMAN	60	ACTB	0.76	ACTB_HUMAN;60;0.76;pmids:10773068,435297,15502823,15711563;sources:HPRD,BioGRID
PPID_HUMAN	5481	PPID	ACTB_HUMAN	60	ACTB	0.63	ACTB_HUMAN;60;0.63;pmids:21146485;sources:IntAct
PP1A_HUMAN	5499	PPP1CA	ACTB_HUMAN	60	ACTB	0.73	ACTB_HUMAN;60;0.73;pmids:17683050,22939629;sources:BioGRID,STRING
PP1G_HUMAN	5501	PPP1CC	ACTB_HUMAN	60	ACTB	0.82	ACTB_HUMAN;60;0.82;pmids:21382349,17683050;sources:IntAct,BioGRID,STRING
PRSR2_HUMAN	254427	PROSER2	ACTB_HUMAN	60	ACTB	0.63	ACTB_HUMAN;60;0.63;pmids:21988832;sources:IntAct,BioGRID
PSA3_HUMAN	5684	PSMA3	ACTB_HUMAN	60	ACTB	0.63	ACTB_HUMAN;60;0.63;pmids:22079093;sources:BioGRID
RAC1_HUMAN	5879	RAC1	ACTB_HUMAN	60	ACTB	0.77	ACTB_HUMAN;60;0.77;pmids:11027608,16189514;sources:HPRD,BioGRID,Rual05
RAC2_HUMAN	5880	RAC2	ACTB_HUMAN	60	ACTB	0.77	ACTB_HUMAN;60;0.77;pmids:11027608,16189514;sources:HPRD,BioGRID,Rual05,STRING
RAD51_HUMAN	5888	RAD51	ACTB_HUMAN	60	ACTB	0.63	ACTB_HUMAN;60;0.63;pmids:19338310;sources:IntAct
RCC1_HUMAN	751867	RCC1	ACTB_HUMAN	60	ACTB	0.63	ACTB_HUMAN;60;0.63;pmids:21900206;sources:MINT,BioGRID,IntAct
RFA1_HUMAN	6117	RPA1	ACTB_HUMAN	60	ACTB	0.82	ACTB_HUMAN;60;0.82;pmids:19338310,24332808;sources:IntAct,BioGRID
RFA3_HUMAN	6119	RPA3	ACTB_HUMAN	60	ACTB	0.82	ACTB_HUMAN;60;0.82;pmids:19338310,24332808;sources:IntAct,BioGRID
RUVB1_HUMAN	8607	RUVBL1	ACTB_HUMAN	60	ACTB	0.88	ACTB_HUMAN;60;0.88;pmids:17643375,22939629;species:Saccharomyces cerevisiae (Baker's yeast)
RUVB2_HUMAN	10856	RUVBL2	ACTB_HUMAN	60	ACTB	0.88	ACTB_HUMAN;60;0.88;pmids:17643375,22939629;species:Saccharomyces cerevisiae (Baker's yeast)
S10AB_HUMAN	6282	S100A11	ACTB_HUMAN	60	ACTB	0.65	ACTB_HUMAN;60;0.65;pmids:14623863,10851017;sources:HPRD
SHC1_HUMAN	6464	SHC1	ACTB_HUMAN	60	ACTB	0.63	ACTB_HUMAN;60;0.63;pmids:19380743;sources:BioGRID
SMAD3_HUMAN	4088	SMAD3	ACTB_HUMAN	60	ACTB	0.7	ACTB_HUMAN;60;0.7;pmids:15527767;sources:HPRD,IntAct,MINT,I2D,BioGRID,STRING
SMCA4_HUMAN	6597	SMARCA4	ACTB_HUMAN	60	ACTB	0.88	ACTB_HUMAN;60;0.88;pmids:9845365,15985610,21300803,22573825;sources:HPRD,BioGRID,IntAct,I2D
SMRC2_HUMAN	6601	SMARCC2	ACTB_HUMAN	60	ACTB	0.72	ACTB_HUMAN;60;0.72;pmids:9845365;sources:BioGRID
SMCE1_HUMAN	6605	SMARCE1	ACTB_HUMAN	60	ACTB	0.82	ACTB_HUMAN;60;0.82;pmids:9845365,18809673;sources:BioGRID
SMN_HUMAN	6607	SMN1	ACTB_HUMAN	60	ACTB	0.82	ACTB_HUMAN;60;0.82;pmids:19928837,21900206;sources:BioGRID,MINT,IntAct
SYUA_HUMAN	6622	SNCA	ACTB_HUMAN	60	ACTB	0.63	ACTB_HUMAN;60;0.63;pmids:18331289;sources:BioGRID
SNW1_HUMAN	22938	SNW1	ACTB_HUMAN	60	ACTB	0.63	ACTB_HUMAN;60;0.63;pmids:20467437;sources:MINT,IntAct
SPTN2_HUMAN	6712	SPTBN2	ACTB_HUMAN	60	ACTB	0.84	ACTB_HUMAN;60;0.84;pmids:11357136,11461920;sources:BioGRID
SSXT_HUMAN	6760	SS18	ACTB_HUMAN	60	ACTB	0.63	ACTB_HUMAN;60;0.63;pmids:23540691;sources:IntAct
SSH1_HUMAN	54434	SSH1	ACTB_HUMAN	60	ACTB	0.75	ACTB_HUMAN;60;0.75;pmids:11832213;sources:HPRD,BioGRID
STAU1_HUMAN	6780	STAU1	ACTB_HUMAN	60	ACTB	0.82	ACTB_HUMAN;60;0.82;pmids:15121898,23125841;sources:IntAct,I2D,BioGRID
SUMO1_HUMAN	7341	SUMO1	ACTB_HUMAN	60	ACTB	0.7	ACTB_HUMAN;60;0.7;pmids:21110914;species:Saccharomyces cerevisiae (Baker's yeast)
SUMO2_HUMAN	6613	SUMO2	ACTB_HUMAN	60	ACTB	0.74	ACTB_HUMAN;60;0.74;pmids:15175327,23077236,25027693;sources:BioGRID
SVIL_HUMAN	6840	SVIL	ACTB_HUMAN	60	ACTB	0.63	ACTB_HUMAN;60;0.63;pmids:12202484;sources:BioGRID
TAGL2_HUMAN	8407	TAGLN2	ACTB_HUMAN	60	ACTB	0.63	ACTB_HUMAN;60;0.63;pmids:21577206;sources:IntAct
TINF2_HUMAN	26277	TINF2	ACTB_HUMAN	60	ACTB	0.63	ACTB_HUMAN;60;0.63;pmids:21044950;sources:BioGRID
ZO1_HUMAN	7082	TJP1	ACTB_HUMAN	60	ACTB	0.75	ACTB_HUMAN;60;0.75;pmids:16944923;sources:IntAct,MINT,I2D,BioGRID,KEGG,STRING
TSC1_HUMAN	7248	TSC1	ACTB_HUMAN	60	ACTB	0.63	ACTB_HUMAN;60;0.63;pmids:17355907;sources:IntAct,I2D,STRING
TBG1_HUMAN	7283	TUBG1	ACTB_HUMAN	60	ACTB	0.63	ACTB_HUMAN;60;0.63;pmids:23443559;sources:BioGRID
GCP2_HUMAN	10844	TUBGCP2	ACTB_HUMAN	60	ACTB	0.63	ACTB_HUMAN;60;0.63;pmids:23443559;sources:BioGRID
UBS3B_HUMAN	84959	UBASH3B	ACTB_HUMAN	60	ACTB	0.63	ACTB_HUMAN;60;0.63;pmids:19380743;sources:BioGRID
UBL4A_HUMAN	8266	UBL4A	ACTB_HUMAN	60	ACTB	0.63	ACTB_HUMAN;60;0.63;pmids:23246001;sources:BioGRID
UCHL5_HUMAN	51377	UCHL5	ACTB_HUMAN	60	ACTB	0.63	ACTB_HUMAN;60;0.63;pmids:21800051;sources:BioGRID
TERA_HUMAN	7415	VCP	ACTB_HUMAN	60	ACTB	0.73	ACTB_HUMAN;60;0.73;pmids:23383273,23443559;sources:BioGRID
NSD2_HUMAN	7468	WHSC1	ACTB_HUMAN	60	ACTB	0.63	ACTB_HUMAN;60;0.63;pmids:22751105;sources:BioGRID
1433T_HUMAN	10971	YWHAQ	ACTB_HUMAN	60	ACTB	0.63	ACTB_HUMAN;60;0.63;pmids:20618440;sources:BioGRID
1433Z_HUMAN	7534	YWHAZ	ACTB_HUMAN	60	ACTB	0.88	ACTB_HUMAN;60;0.88;pmids:15161933,20618440,17361185;sources:MINT,I2D,BioGRID,IntAct
ACTB_HUMAN	60	ACTB	ACTC_HUMAN	70	ACTC1	0.68	ACTC_HUMAN;70;0.68;pmids:8913639,16189514;species:Saccharomyces cerevisiae (Baker's yeast)
ACTN4_HUMAN	81	ACTN4	ACTC_HUMAN	70	ACTC1	0.63	ACTC_HUMAN;70;0.63;pmids:12042308,16189514,16713569;sources:HPRD,Rual05,Lim06
AFAP1_HUMAN	60312	AFAP1	ACTC_HUMAN	70	ACTC1	0.85	ACTC_HUMAN;70;0.85;pmids:12134071,16189514;sources:HPRD,BioGRID,Rual05
ARRB2_HUMAN	409	ARRB2	ACTC_HUMAN	70	ACTC1	0.72	ACTC_HUMAN;70;0.72;pmids:17620599;sources:IntAct,BioGRID
CD2AP_HUMAN	23607	CD2AP	ACTC_HUMAN	70	ACTC1	0.63	ACTC_HUMAN;70;0.63;pmids:17606992;sources:BioGRID
COF1_HUMAN	1072	CFL1	ACTC_HUMAN	70	ACTC1	0.7	ACTC_HUMAN;70;0.7;pmids:12207032,16189514,16713569;species:Saccharomyces cerevisiae (Baker's yeast)
IF4A3_HUMAN	9775	EIF4A3	ACTC_HUMAN	70	ACTC1	0.63	ACTC_HUMAN;70;0.63;pmids:23084401;sources:BioGRID
G3P_HUMAN	2597	GAPDH	ACTC_HUMAN	70	ACTC1	0.63	ACTC_HUMAN;70;0.63;pmids:21900206;sources:MINT,BioGRID,IntAct
5HT7R_HUMAN	3363	HTR7	ACTC_HUMAN	70	ACTC1	0.63	ACTC_HUMAN;70;0.63;pmids:19486527;sources:IntAct
LASP1_HUMAN	3927	LASP1	ACTC_HUMAN	70	ACTC1	0.65	ACTC_HUMAN;70;0.65;pmids:9848085,16189514;sources:HPRD,Rual05
MGN_HUMAN	4116	MAGOH	ACTC_HUMAN	70	ACTC1	0.63	ACTC_HUMAN;70;0.63;pmids:23084401;sources:BioGRID
MYC_HUMAN	4609	MYC	ACTC_HUMAN	70	ACTC1	0.72	ACTC_HUMAN;70;0.72;pmids:21150319;sources:IntAct,BioGRID
SH3K1_HUMAN	30011	SH3KBP1	ACTC_HUMAN	70	ACTC1	0.63	ACTC_HUMAN;70;0.63;pmids:17606992;sources:BioGRID
SMCA4_HUMAN	6597	SMARCA4	ACTC_HUMAN	70	ACTC1	0.63	ACTC_HUMAN;70;0.63;pmids:22573825;sources:BioGRID
SUMO1_HUMAN	7341	SUMO1	ACTC_HUMAN	70	ACTC1	0.73	ACTC_HUMAN;70;0.73;pmids:21110914,15576338;sources:BioGRID
SUMO2_HUMAN	6613	SUMO2	ACTC_HUMAN	70	ACTC1	0.63	ACTC_HUMAN;70;0.63;pmids:25027693;sources:BioGRID
SUMO3_HUMAN	6612	SUMO3	ACTC_HUMAN	70	ACTC1	0.63	ACTC_HUMAN;70;0.63;pmids:15576338;sources:BioGRID
SYNE2_HUMAN	23224	SYNE2	ACTC_HUMAN	70	ACTC1	0.85	ACTC_HUMAN;70;0.85;pmids:12118075,12408964;sources:HPRD,BioGRID
UBL4A_HUMAN	8266	UBL4A	ACTC_HUMAN	70	ACTC1	0.63	ACTC_HUMAN;70;0.63;pmids:23246001;sources:BioGRID
UCHL5_HUMAN	51377	UCHL5	ACTC_HUMAN	70	ACTC1	0.63	ACTC_HUMAN;70;0.63;pmids:21800051;sources:BioGRID
BAP31_HUMAN	10134	BCAP31	ACTG_HUMAN	71	ACTG1	0.83	ACTG_HUMAN;71;0.83;pmids:10958671,12605685;sources:HPRD,BioGRID
CTND1_HUMAN	1500	CTNND1	ACTG_HUMAN	71	ACTG1	0.72	ACTG_HUMAN;71;0.72;pmids:12835311;sources:BioGRID
DEST_HUMAN	11034	DSTN	ACTG_HUMAN	71	ACTG1	0.82	ACTG_HUMAN;71;0.82;pmids:8399167,16189514;species:Saccharomyces cerevisiae (Baker's yeast)
GELS_HUMAN	2934	GSN	ACTG_HUMAN	71	ACTG1	0.68	ACTG_HUMAN;71;0.68;pmids:7849017,11733011;species:Saccharomyces cerevisiae (Baker's yeast)
HS90A_HUMAN	3320	HSP90AA1	ACTG_HUMAN	71	ACTG1	0.7	ACTG_HUMAN;71;0.7;pmids:16263121;species:Saccharomyces cerevisiae (Baker's yeast)
HS90B_HUMAN	3326	HSP90AB1	ACTG_HUMAN	71	ACTG1	0.79	ACTG_HUMAN;71;0.79;pmids:16263121;species:Saccharomyces cerevisiae (Baker's yeast)
ILF3_HUMAN	3609	ILF3	ACTG_HUMAN	71	ACTG1	0.63	ACTG_HUMAN;71;0.63;pmids:22751105;sources:BioGRID
RUVB1_HUMAN	8607	RUVBL1	ACTG_HUMAN	71	ACTG1	0.72	ACTG_HUMAN;71;0.72;pmids:17643375;sources:BioGRID
RUVB2_HUMAN	10856	RUVBL2	ACTG_HUMAN	71	ACTG1	0.79	ACTG_HUMAN;71;0.79;pmids:17643375;species:Saccharomyces cerevisiae (Baker's yeast)
SUMO1_HUMAN	7341	SUMO1	ACTG_HUMAN	71	ACTG1	0.63	ACTG_HUMAN;71;0.63;pmids:19596686;sources:BioGRID
SUMO2_HUMAN	6613	SUMO2	ACTG_HUMAN	71	ACTG1	0.73	ACTG_HUMAN;71;0.73;pmids:21252943,25027693;sources:BioGRID
1433T_HUMAN	10971	YWHAQ	ACTG_HUMAN	71	ACTG1	0.63	ACTG_HUMAN;71;0.63;pmids:20618440;sources:BioGRID
1433Z_HUMAN	7534	YWHAZ	ACTG_HUMAN	71	ACTG1	0.82	ACTG_HUMAN;71;0.82;pmids:20618440,17361185;sources:MINT,BioGRID,IntAct
EMD_HUMAN	2010	EMD	ACTH_HUMAN	72	ACTG2	0.78	ACTH_HUMAN;72;0.78;pmids:12670476;sources:BioGRID
NOP56_HUMAN	10528	NOP56	ACTH_HUMAN	72	ACTG2	0.63	ACTH_HUMAN;72;0.63;pmids:12777385;sources:BioGRID
HDGF_HUMAN	3068	HDGF	ACL6A_HUMAN	86	ACTL6A	0.63	ACL6A_HUMAN;86;0.63;pmids:21907836;sources:BioGRID
RUVB1_HUMAN	8607	RUVBL1	ACL6A_HUMAN	86	ACTL6A	0.89	ACL6A_HUMAN;86;0.89;pmids:11839798,12963728,15647280,16230350,17721549,22939629;sources:HPRD,BioGRID,IntAct,I2D
RUVB2_HUMAN	10856	RUVBL2	ACL6A_HUMAN	86	ACTL6A	0.89	ACL6A_HUMAN;86;0.89;pmids:17643375,12963728,15647280,16230350,18026119,17721549;sources:BioGRID,IntAct,I2D
SMCE1_HUMAN	6605	SMARCE1	ACL6A_HUMAN	86	ACTL6A	0.86	ACL6A_HUMAN;86;0.86;pmids:9845365,11780067,18809673,20305087,22939629;sources:BioGRID,IntAct,I2D
ACTN1_HUMAN	87	ACTN1	ACTN1_HUMAN	87	ACTN1	0.96	ACTN1_HUMAN;87;0.96;pmids:11470434,12223541,11573089,16189514,16713569,11423549;species:Caenorhabditis elegans
APC_HUMAN	324	APC	ACTN1_HUMAN	87	ACTN1	0.63	ACTN1_HUMAN;87;0.63;pmids:20936779;sources:IntAct,BioGRID,STRING
ATF2_HUMAN	1386	ATF2	ACTN1_HUMAN	87	ACTN1	0.72	ACTN1_HUMAN;87;0.72;pmids:22304920;sources:IntAct,BioGRID
BMI1_HUMAN	648	BMI1	ACTN1_HUMAN	87	ACTN1	0.63	ACTN1_HUMAN;87;0.63;pmids:24457600;sources:BioGRID
CDAN1_HUMAN	146059	CDAN1	ACTN1_HUMAN	87	ACTN1	0.63	ACTN1_HUMAN;87;0.63;pmids:22863883;sources:BioGRID
CADH1_HUMAN	999	CDH1	ACTN1_HUMAN	87	ACTN1	0.72	ACTN1_HUMAN;87;0.72;pmids:9535896;sources:BioGRID,STRING
CLUS_HUMAN	1191	CLU	ACTN1_HUMAN	87	ACTN1	0.72	ACTN1_HUMAN;87;0.72;pmids:17974975;sources:BioGRID
COIL_HUMAN	8161	COIL	ACTN1_HUMAN	87	ACTN1	0.63	ACTN1_HUMAN;87;0.63;pmids:16713569;sources:IntAct,MINT,BioGRID
COHA1_HUMAN	1308	COL17A1	ACTN1_HUMAN	87	ACTN1	0.86	ACTN1_HUMAN;87;0.86;pmids:11739652,16713569;sources:HPRD,BioGRID,I2D,Lim06
CSRP1_HUMAN	1465	CSRP1	ACTN1_HUMAN	87	ACTN1	0.66	ACTN1_HUMAN;87;0.66;pmids:10926853;species:Mus musculus (Mouse)
CTNA1_HUMAN	1495	CTNNA1	ACTN1_HUMAN	87	ACTN1	0.84	ACTN1_HUMAN;87;0.84;pmids:7790378,16189514,9326449,16713569;sources:HPRD,BioGRID,I2D,Rual05,MIPS,Lim06,IntAct
DCAF8_HUMAN	50717	DCAF8	ACTN1_HUMAN	87	ACTN1	0.63	ACTN1_HUMAN;87;0.63;pmids:22863883;sources:BioGRID
EZH2_HUMAN	2146	EZH2	ACTN1_HUMAN	87	ACTN1	0.63	ACTN1_HUMAN;87;0.63;pmids:24457600;sources:BioGRID
F16P1_HUMAN	2203	FBP1	ACTN1_HUMAN	87	ACTN1	0.63	ACTN1_HUMAN;87;0.63;pmids:12507293,16189514,16713569;sources:HPRD,Rual05,Lim06
GBRL1_HUMAN	23710	GABARAPL1	ACTN1_HUMAN	87	ACTN1	0.63	ACTN1_HUMAN;87;0.63;pmids:20562859;sources:IntAct
GIPC1_HUMAN	10755	GIPC1	ACTN1_HUMAN	87	ACTN1	0.95	ACTN1_HUMAN;87;0.95;pmids:10198040,16713569;species:Rattus norvegicus (Rat)
GRB2_HUMAN	2885	GRB2	ACTN1_HUMAN	87	ACTN1	0.63	ACTN1_HUMAN;87;0.63;pmids:12577067;species:Caenorhabditis elegans
HS90A_HUMAN	3320	HSP90AA1	ACTN1_HUMAN	87	ACTN1	0.63	ACTN1_HUMAN;87;0.63;pmids:16263121;sources:BioGRID
HS90B_HUMAN	3326	HSP90AB1	ACTN1_HUMAN	87	ACTN1	0.72	ACTN1_HUMAN;87;0.72;pmids:16263121;sources:IntAct,MINT,I2D,BioGRID
ISG15_HUMAN	9636	ISG15	ACTN1_HUMAN	87	ACTN1	0.63	ACTN1_HUMAN;87;0.63;pmids:16009940;sources:BioGRID
ITB1_HUMAN	3688	ITGB1	ACTN1_HUMAN	87	ACTN1	0.75	ACTN1_HUMAN;87;0.75;pmids:2116421;sources:BioGRID,KEGG,STRING
PAF15_HUMAN	9768	KIAA0101	ACTN1_HUMAN	87	ACTN1	0.63	ACTN1_HUMAN;87;0.63;pmids:21628590;sources:BioGRID
IMA1_HUMAN	3838	KPNA2	ACTN1_HUMAN	87	ACTN1	0.63	ACTN1_HUMAN;87;0.63;pmids:21988832;sources:IntAct,BioGRID
LPP_HUMAN	4026	LPP	ACTN1_HUMAN	87	ACTN1	0.67	ACTN1_HUMAN;87;0.67;pmids:12615977;sources:HPRD
M3K1_HUMAN	4214	MAP3K1	ACTN1_HUMAN	87	ACTN1	0.63	ACTN1_HUMAN;87;0.63;pmids:14581471;sources:BioGRID
MDM2_HUMAN	4193	MDM2	ACTN1_HUMAN	87	ACTN1	0.63	ACTN1_HUMAN;87;0.63;pmids:24583282;sources:BioGRID
PALLD_HUMAN	23022	PALLD	ACTN1_HUMAN	87	ACTN1	0.84	ACTN1_HUMAN;87;0.84;pmids:15147863,16125169;sources:HPRD,BioGRID
ODPX_HUMAN	8050	PDHX	ACTN1_HUMAN	87	ACTN1	0.63	ACTN1_HUMAN;87;0.63;pmids:21988832;sources:IntAct,BioGRID
PDLI1_HUMAN	9124	PDLIM1	ACTN1_HUMAN	87	ACTN1	0.9	ACTN1_HUMAN;87;0.9;pmids:11110697,11973348,10753915,16189514,16713569;sources:HPRD,BioGRID,I2D,Rual05,Lim06
PHB_HUMAN	5245	PHB	ACTN1_HUMAN	87	ACTN1	0.72	ACTN1_HUMAN;87;0.72;pmids:12628297;sources:BioGRID
PKN1_HUMAN	5585	PKN1	ACTN1_HUMAN	87	ACTN1	0.88	ACTN1_HUMAN;87;0.88;pmids:11802708,9030526,16189514,16713569;sources:HPRD,BioGRID,Rual05,Lim06
PSA1_HUMAN	5682	PSMA1	ACTN1_HUMAN	87	ACTN1	0.63	ACTN1_HUMAN;87;0.63;pmids:21988832;sources:IntAct,BioGRID
PTN1_HUMAN	5770	PTPN1	ACTN1_HUMAN	87	ACTN1	0.71	ACTN1_HUMAN;87;0.71;pmids:16291744;sources:HPRD,IntAct,I2D,STRING
PYGB_HUMAN	5834	PYGB	ACTN1_HUMAN	87	ACTN1	0.86	ACTN1_HUMAN;87;0.86;pmids:12211109,16189514,16713569;sources:HPRD,BioGRID,Rual05,Lim06
SUMO1_HUMAN	7341	SUMO1	ACTN1_HUMAN	87	ACTN1	0.85	ACTN1_HUMAN;87;0.85;pmids:19596686,15576338;species:Caenorhabditis elegans
SUMO2_HUMAN	6613	SUMO2	ACTN1_HUMAN	87	ACTN1	0.73	ACTN1_HUMAN;87;0.73;pmids:23077236,25027693;sources:BioGRID
SUMO3_HUMAN	6612	SUMO3	ACTN1_HUMAN	87	ACTN1	0.79	ACTN1_HUMAN;87;0.79;pmids:15576338,25027693;species:Caenorhabditis elegans
SVIL_HUMAN	6840	SVIL	ACTN1_HUMAN	87	ACTN1	0.63	ACTN1_HUMAN;87;0.63;pmids:12202484;sources:BioGRID
TERF2_HUMAN	7014	TERF2	ACTN1_HUMAN	87	ACTN1	0.63	ACTN1_HUMAN;87;0.63;pmids:20811636;sources:BioGRID
TES_HUMAN	26136	TES	ACTN1_HUMAN	87	ACTN1	0.63	ACTN1_HUMAN;87;0.63;pmids:12695497,16189514,16713569;sources:HPRD,Rual05,Lim06
ZO1_HUMAN	7082	TJP1	ACTN1_HUMAN	87	ACTN1	0.63	ACTN1_HUMAN;87;0.63;pmids:16944923;sources:BioGRID,STRING
TITIN_HUMAN	7273	TTN	ACTN1_HUMAN	87	ACTN1	0.9	ACTN1_HUMAN;87;0.9;pmids:11305911,11846417,16713569,9501083,11101506;sources:HPRD,BioGRID,Lim06,IntAct
TERA_HUMAN	7415	VCP	ACTN1_HUMAN	87	ACTN1	0.63	ACTN1_HUMAN;87;0.63;pmids:23383273;sources:BioGRID
ZYX_HUMAN	7791	ZYX	ACTN1_HUMAN	87	ACTN1	0.89	ACTN1_HUMAN;87;0.89;pmids:10224105,11423549,16189514,16713569;sources:HPRD,BioGRID,Rual05,Lim06,IntAct
ACTN1_HUMAN	87	ACTN1	ACTN4_HUMAN	81	ACTN4	0.79	ACTN4_HUMAN;81;0.79;pmids:22863883,22939629;species:Caenorhabditis elegans
CD81_HUMAN	975	CD81	ACTN4_HUMAN	81	ACTN4	0.63	ACTN4_HUMAN;81;0.63;pmids:23463506;sources:BioGRID
CADH1_HUMAN	999	CDH1	ACTN4_HUMAN	81	ACTN4	0.77	ACTN4_HUMAN;81;0.77;pmids:16212417;sources:IntAct,I2D,BioGRID,STRING
CDN2A_HUMAN	1029	CDKN2A	ACTN4_HUMAN	81	ACTN4	0.68	ACTN4_HUMAN;81;0.68;pmids:17955473;sources:IntAct,BioGRID
COIL_HUMAN	8161	COIL	ACTN4_HUMAN	81	ACTN4	0.63	ACTN4_HUMAN;81;0.63;pmids:16713569;sources:IntAct,MINT,BioGRID
ELAV1_HUMAN	1994	ELAVL1	ACTN4_HUMAN	81	ACTN4	0.63	ACTN4_HUMAN;81;0.63;pmids:19322201;sources:BioGRID
FMNL_HUMAN	752	FMNL1	ACTN4_HUMAN	81	ACTN4	0.63	ACTN4_HUMAN;81;0.63;pmids:23182705;sources:BioGRID
FINC_HUMAN	2335	FN1	ACTN4_HUMAN	81	ACTN4	0.72	ACTN4_HUMAN;81;0.72;pmids:19738201;sources:IntAct,BioGRID
CXA1_HUMAN	2697	GJA1	ACTN4_HUMAN	81	ACTN4	0.63	ACTN4_HUMAN;81;0.63;pmids:23106098;sources:BioGRID
GBB2_HUMAN	2783	GNB2	ACTN4_HUMAN	81	ACTN4	0.63	ACTN4_HUMAN;81;0.63;pmids:23326349;sources:BioGRID
GRB2_HUMAN	2885	GRB2	ACTN4_HUMAN	81	ACTN4	0.63	ACTN4_HUMAN;81;0.63;pmids:12577067;species:Caenorhabditis elegans
HGS_HUMAN	9146	HGS	ACTN4_HUMAN	81	ACTN4	0.82	ACTN4_HUMAN;81;0.82;pmids:15772161,22863883;sources:BioGRID
ICAM1_HUMAN	3383	ICAM1	ACTN4_HUMAN	81	ACTN4	0.63	ACTN4_HUMAN;81;0.63;pmids:23463506;sources:BioGRID
ISG15_HUMAN	9636	ISG15	ACTN4_HUMAN	81	ACTN4	0.63	ACTN4_HUMAN;81;0.63;pmids:16009940;sources:BioGRID
PAF15_HUMAN	9768	KIAA0101	ACTN4_HUMAN	81	ACTN4	0.63	ACTN4_HUMAN;81;0.63;pmids:21628590;sources:BioGRID
MDM2_HUMAN	4193	MDM2	ACTN4_HUMAN	81	ACTN4	0.63	ACTN4_HUMAN;81;0.63;pmids:24583282;sources:BioGRID
NEDD8_HUMAN	4738	NEDD8	ACTN4_HUMAN	81	ACTN4	0.63	ACTN4_HUMAN;81;0.63;pmids:24654937;sources:BioGRID
PDLI1_HUMAN	9124	PDLIM1	ACTN4_HUMAN	81	ACTN4	0.89	ACTN4_HUMAN;81;0.89;pmids:10753915,16189514,16713569;sources:HPRD,BioGRID,IntAct,MINT,I2D,Rual05,Lim06
PSA3_HUMAN	5684	PSMA3	ACTN4_HUMAN	81	ACTN4	0.63	ACTN4_HUMAN;81;0.63;pmids:22079093;sources:BioGRID
RS27_HUMAN	6232	RPS27	ACTN4_HUMAN	81	ACTN4	0.63	ACTN4_HUMAN;81;0.63;pmids:21988832;sources:IntAct,BioGRID
SHC1_HUMAN	6464	SHC1	ACTN4_HUMAN	81	ACTN4	0.63	ACTN4_HUMAN;81;0.63;pmids:19380743;sources:BioGRID
NHRF2_HUMAN	9351	SLC9A3R2	ACTN4_HUMAN	81	ACTN4	0.88	ACTN4_HUMAN;81;0.88;pmids:11948184,16713569;sources:HPRD,BioGRID,I2D,Lim06
STAT1_HUMAN	6772	STAT1	ACTN4_HUMAN	81	ACTN4	0.63	ACTN4_HUMAN;81;0.63;pmids:20936779;sources:IntAct,BioGRID,STRING
SUMO1_HUMAN	7341	SUMO1	ACTN4_HUMAN	81	ACTN4	0.7	ACTN4_HUMAN;81;0.7;pmids:24654937;species:Caenorhabditis elegans
SUMO2_HUMAN	6613	SUMO2	ACTN4_HUMAN	81	ACTN4	0.63	ACTN4_HUMAN;81;0.63;pmids:25027693;sources:BioGRID
SUMO3_HUMAN	6612	SUMO3	ACTN4_HUMAN	81	ACTN4	0.7	ACTN4_HUMAN;81;0.7;pmids:25027693;species:Caenorhabditis elegans
SVIL_HUMAN	6840	SVIL	ACTN4_HUMAN	81	ACTN4	0.63	ACTN4_HUMAN;81;0.63;pmids:12202484;sources:BioGRID
UBS3B_HUMAN	84959	UBASH3B	ACTN4_HUMAN	81	ACTN4	0.63	ACTN4_HUMAN;81;0.63;pmids:19380743;sources:BioGRID
UBF1_HUMAN	7343	UBTF	ACTN4_HUMAN	81	ACTN4	0.63	ACTN4_HUMAN;81;0.63;pmids:20197409;sources:BioGRID
TERA_HUMAN	7415	VCP	ACTN4_HUMAN	81	ACTN4	0.63	ACTN4_HUMAN;81;0.63;pmids:22863883;sources:BioGRID
VDR_HUMAN	7421	VDR	ACTN4_HUMAN	81	ACTN4	0.68	ACTN4_HUMAN;81;0.68;pmids:21078666;sources:BioGRID
1433Z_HUMAN	7534	YWHAZ	ACTN4_HUMAN	81	ACTN4	0.68	ACTN4_HUMAN;81;0.68;pmids:15161933;sources:MINT,I2D,IntAct
DCTN2_HUMAN	10540	DCTN2	ARP10_HUMAN	55860	ACTR10	0.63	ARP10_HUMAN;55860;0.63;pmids:22863883;sources:BioGRID
SUMO1_HUMAN	7341	SUMO1	ACTZ_HUMAN	10121	ACTR1A	0.63	ACTZ_HUMAN;10121;0.63;pmids:21110914;sources:BioGRID
SUMO2_HUMAN	6613	SUMO2	ACTZ_HUMAN	10121	ACTR1A	0.63	ACTZ_HUMAN;10121;0.63;pmids:25027693;sources:BioGRID
CSK2B_HUMAN	1460	CSNK2B	ACTY_HUMAN	10120	ACTR1B	0.63	ACTY_HUMAN;10120;0.63;pmids:21900206;sources:MINT,BioGRID,IntAct
ACTB_HUMAN	60	ACTB	ARP2_HUMAN	10097	ACTR2	0.63	ARP2_HUMAN;10097;0.63;pmids:20308691;sources:BioGRID
AN32B_HUMAN	10541	ANP32B	ARP2_HUMAN	10097	ACTR2	0.63	ARP2_HUMAN;10097;0.63;pmids:22863883;sources:BioGRID
ARC1B_HUMAN	10095	ARPC1B	ARP2_HUMAN	10097	ACTR2	0.85	ARP2_HUMAN;10097;0.85;pmids:11741539,11721045,16189514,22863883,22939629;species:Saccharomyces cerevisiae (Baker's yeast)
ARPC2_HUMAN	10109	ARPC2	ARP2_HUMAN	10097	ACTR2	0.92	ARP2_HUMAN;10097;0.92;pmids:11805826,22863883,22939629;species:Saccharomyces cerevisiae (Baker's yeast),Caenorhabditis elegans
ARPC4_HUMAN	10093	ARPC4	ARP2_HUMAN	10097	ACTR2	0.87	ARP2_HUMAN;10097;0.87;pmids:11741539,11721045,22863883,22939629;species:Saccharomyces cerevisiae (Baker's yeast),Caenorhabditis elegans
BAG1_HUMAN	573	BAG1	ARP2_HUMAN	10097	ACTR2	0.63	ARP2_HUMAN;10097;0.63;pmids:22863883;sources:BioGRID
BCAR3_HUMAN	8412	BCAR3	ARP2_HUMAN	10097	ACTR2	0.63	ARP2_HUMAN;10097;0.63;pmids:17353931;sources:IntAct,I2D
CALR_HUMAN	811	CALR	ARP2_HUMAN	10097	ACTR2	0.63	ARP2_HUMAN;10097;0.63;pmids:22863883;sources:BioGRID
CD44_HUMAN	960	CD44	ARP2_HUMAN	10097	ACTR2	0.63	ARP2_HUMAN;10097;0.63;pmids:17092940;sources:IntAct
CDC5L_HUMAN	988	CDC5L	ARP2_HUMAN	10097	ACTR2	0.63	ARP2_HUMAN;10097;0.63;pmids:20467437;sources:MINT,IntAct
SRC8_HUMAN	2017	CTTN	ARP2_HUMAN	10097	ACTR2	0.84	ARP2_HUMAN;10097;0.84;pmids:11018051,12732638;sources:BioGRID
CUL3_HUMAN	8452	CUL3	ARP2_HUMAN	10097	ACTR2	0.63	ARP2_HUMAN;10097;0.63;pmids:21145461;sources:BioGRID
DHYS_HUMAN	1725	DHPS	ARP2_HUMAN	10097	ACTR2	0.63	ARP2_HUMAN;10097;0.63;pmids:22863883;sources:BioGRID
ETUD1_HUMAN	79631	EFTUD1	ARP2_HUMAN	10097	ACTR2	0.63	ARP2_HUMAN;10097;0.63;pmids:22863883;sources:BioGRID
EIF1B_HUMAN	10289	EIF1B	ARP2_HUMAN	10097	ACTR2	0.63	ARP2_HUMAN;10097;0.63;pmids:17353931;sources:IntAct,I2D
ELAV1_HUMAN	1994	ELAVL1	ARP2_HUMAN	10097	ACTR2	0.63	ARP2_HUMAN;10097;0.63;pmids:19322201;sources:BioGRID
FINC_HUMAN	2335	FN1	ARP2_HUMAN	10097	ACTR2	0.63	ARP2_HUMAN;10097;0.63;pmids:19738201;sources:BioGRID
CXA1_HUMAN	2697	GJA1	ARP2_HUMAN	10097	ACTR2	0.63	ARP2_HUMAN;10097;0.63;pmids:23106098;sources:BioGRID
HCLS1_HUMAN	3059	HCLS1	ARP2_HUMAN	10097	ACTR2	0.63	ARP2_HUMAN;10097;0.63;pmids:12534372,16189514,16713569;sources:HPRD,I2D,Rual05,Lim06
1B42_HUMAN	3106	HLA-B	ARP2_HUMAN	10097	ACTR2	0.63	ARP2_HUMAN;10097;0.63;pmids:17353931;sources:IntAct,I2D
LRRK2_HUMAN	120892	LRRK2	ARP2_HUMAN	10097	ACTR2	0.63	ARP2_HUMAN;10097;0.63;pmids:20876399;sources:BioGRID
OSGEP_HUMAN	55644	OSGEP	ARP2_HUMAN	10097	ACTR2	0.63	ARP2_HUMAN;10097;0.63;pmids:22863883;sources:BioGRID
P3H1_HUMAN	64175	P3H1	ARP2_HUMAN	10097	ACTR2	0.63	ARP2_HUMAN;10097;0.63;pmids:22863883;sources:BioGRID
SNW1_HUMAN	22938	SNW1	ARP2_HUMAN	10097	ACTR2	0.63	ARP2_HUMAN;10097;0.63;pmids:20467437;sources:MINT,IntAct
SUMO2_HUMAN	6613	SUMO2	ARP2_HUMAN	10097	ACTR2	0.73	ARP2_HUMAN;10097;0.73;pmids:23077236,25027693;sources:BioGRID
WASL_HUMAN	8976	WASL	ARP2_HUMAN	10097	ACTR2	0.73	ARP2_HUMAN;10097;0.73;pmids:15834156,12732638;sources:MINT,I2D,IntAct,BioGRID
ACTB_HUMAN	60	ACTB	ARP3_HUMAN	10096	ACTR3	0.63	ARP3_HUMAN;10096;0.63;pmids:20308691;sources:BioGRID
ARP2_HUMAN	10097	ACTR2	ARP3_HUMAN	10096	ACTR3	0.91	ARP3_HUMAN;10096;0.91;pmids:11741539,11721045,22863883,22939629;species:Saccharomyces cerevisiae (Baker's yeast),Drosophila melanogaster (Fruit fly),Caenorhabditis elegans
AN32B_HUMAN	10541	ANP32B	ARP3_HUMAN	10096	ACTR3	0.63	ARP3_HUMAN;10096;0.63;pmids:22863883;sources:BioGRID
ARPC3_HUMAN	10094	ARPC3	ARP3_HUMAN	10096	ACTR3	0.79	ARP3_HUMAN;10096;0.79;pmids:11741539,22939629;species:Saccharomyces cerevisiae (Baker's yeast),Caenorhabditis elegans
ARPC4_HUMAN	10093	ARPC4	ARP3_HUMAN	10096	ACTR3	0.91	ARP3_HUMAN;10096;0.91;pmids:11741539,11721045,22863883,22939629;species:Saccharomyces cerevisiae (Baker's yeast),Caenorhabditis elegans
CD44_HUMAN	960	CD44	ARP3_HUMAN	10096	ACTR3	0.63	ARP3_HUMAN;10096;0.63;pmids:17092940;sources:IntAct
DAAF5_HUMAN	54919	DNAAF5	ARP3_HUMAN	10096	ACTR3	0.63	ARP3_HUMAN;10096;0.63;pmids:22863883;sources:BioGRID
EIF1B_HUMAN	10289	EIF1B	ARP3_HUMAN	10096	ACTR3	0.76	ARP3_HUMAN;10096;0.76;pmids:17353931;sources:BioGRID,IntAct,I2D
FKB10_HUMAN	60681	FKBP10	ARP3_HUMAN	10096	ACTR3	0.63	ARP3_HUMAN;10096;0.63;pmids:22863883;sources:BioGRID
FINC_HUMAN	2335	FN1	ARP3_HUMAN	10096	ACTR3	0.72	ARP3_HUMAN;10096;0.72;pmids:19738201;sources:IntAct,BioGRID
HCLS1_HUMAN	3059	HCLS1	ARP3_HUMAN	10096	ACTR3	0.81	ARP3_HUMAN;10096;0.81;pmids:12534372;species:Saccharomyces cerevisiae (Baker's yeast)
HNRPF_HUMAN	3185	HNRNPF	ARP3_HUMAN	10096	ACTR3	0.63	ARP3_HUMAN;10096;0.63;pmids:22863883;sources:BioGRID
LRRK2_HUMAN	120892	LRRK2	ARP3_HUMAN	10096	ACTR3	0.63	ARP3_HUMAN;10096;0.63;pmids:20876399;sources:BioGRID
MYPT1_HUMAN	4659	PPP1R12A	ARP3_HUMAN	10096	ACTR3	0.63	ARP3_HUMAN;10096;0.63;pmids:22863883;sources:BioGRID
TRUA_HUMAN	80324	PUS1	ARP3_HUMAN	10096	ACTR3	0.63	ARP3_HUMAN;10096;0.63;pmids:22863883;sources:BioGRID
RAD21_HUMAN	5885	RAD21	ARP3_HUMAN	10096	ACTR3	0.63	ARP3_HUMAN;10096;0.63;pmids:22145905;sources:BioGRID
SH3G1_HUMAN	6455	SH3GL1	ARP3_HUMAN	10096	ACTR3	0.63	ARP3_HUMAN;10096;0.63;pmids:22863883;sources:BioGRID
SUMO2_HUMAN	6613	SUMO2	ARP3_HUMAN	10096	ACTR3	0.63	ARP3_HUMAN;10096;0.63;pmids:25027693;sources:BioGRID
SUMO3_HUMAN	6612	SUMO3	ARP3_HUMAN	10096	ACTR3	0.63	ARP3_HUMAN;10096;0.63;pmids:25027693;sources:BioGRID
TNPO3_HUMAN	23534	TNPO3	ARP3_HUMAN	10096	ACTR3	0.63	ARP3_HUMAN;10096;0.63;pmids:22863883;sources:BioGRID
WASF2_HUMAN	10163	WASF2	ARP3_HUMAN	10096	ACTR3	0.86	ARP3_HUMAN;10096;0.86;pmids:9889097,10381382;sources:HPRD,BioGRID,I2D
ELAV1_HUMAN	1994	ELAVL1	ACV1B_HUMAN	91	ACVR1B	0.63	ACV1B_HUMAN;91;0.63;pmids:19322201;sources:BioGRID
HS90A_HUMAN	3320	HSP90AA1	ACV1B_HUMAN	91	ACVR1B	0.63	ACV1B_HUMAN;91;0.63;pmids:22939624;sources:BioGRID
HS90B_HUMAN	3326	HSP90AB1	ACV1B_HUMAN	91	ACVR1B	0.63	ACV1B_HUMAN;91;0.63;pmids:22939624;sources:IntAct
NEDD8_HUMAN	4738	NEDD8	ACY1_HUMAN	95	ACY1	0.63	ACY1_HUMAN;95;0.63;pmids:24654937;sources:BioGRID
NPM_HUMAN	4869	NPM1	ACY1_HUMAN	95	ACY1	0.63	ACY1_HUMAN;95;0.63;pmids:21988832;sources:IntAct,BioGRID
SUMO1_HUMAN	7341	SUMO1	ACY1_HUMAN	95	ACY1	0.63	ACY1_HUMAN;95;0.63;pmids:24654937;sources:BioGRID
PDIA3_HUMAN	2923	PDIA3	ADA10_HUMAN	102	ADAM10	0.72	ADA10_HUMAN;102;0.72;pmids:17170699;sources:MINT,I2D,IntAct,BioGRID
SUMO1_HUMAN	7341	SUMO1	ADA10_HUMAN	102	ADAM10	0.63	ADA10_HUMAN;102;0.63;pmids:24654937;sources:BioGRID
ITB1_HUMAN	3688	ITGB1	ADA17_HUMAN	6868	ADAM17	0.63	ADA17_HUMAN;6868;0.63;pmids:22413019;sources:IntAct
PDIA3_HUMAN	2923	PDIA3	ADA17_HUMAN	6868	ADAM17	0.72	ADA17_HUMAN;6868;0.72;pmids:17170699;sources:MINT,I2D,IntAct,BioGRID
CATB_HUMAN	1508	CTSB	ATL4_HUMAN	54507	ADAMTSL4	0.76	ATL4_HUMAN;54507;0.76;pmids:16364318;sources:HPRD,MINT,I2D,IntAct
PSME3_HUMAN	10197	PSME3	ADAP1_HUMAN	11033	ADAP1	0.73	ADAP1_HUMAN;11033;0.73;pmids:16169070,16713569;sources:HPRD,BioGRID,IntAct,MINT,I2D,Stelzl05,Lim06
DHX9_HUMAN	1660	DHX9	DSRAD_HUMAN	103	ADAR	0.63	DSRAD_HUMAN;103;0.63;pmids:22751105;sources:BioGRID
ELAV1_HUMAN	1994	ELAVL1	DSRAD_HUMAN	103	ADAR	0.63	DSRAD_HUMAN;103;0.63;pmids:19322201;sources:BioGRID
VIGLN_HUMAN	3069	HDLBP	DSRAD_HUMAN	103	ADAR	0.73	DSRAD_HUMAN;103;0.73;pmids:15723802;sources:HPRD,BioGRID,I2D
ROA1_HUMAN	3178	HNRNPA1	DSRAD_HUMAN	103	ADAR	0.63	DSRAD_HUMAN;103;0.63;pmids:22446626;sources:BioGRID
RSMB_HUMAN	6628	SNRPB	DSRAD_HUMAN	103	ADAR	0.63	DSRAD_HUMAN;103;0.63;pmids:18362360;sources:BioGRID
SUMO1_HUMAN	7341	SUMO1	DSRAD_HUMAN	103	ADAR	0.78	DSRAD_HUMAN;103;0.78;pmids:19596686,24654937;sources:BioGRID
SUMO2_HUMAN	6613	SUMO2	DSRAD_HUMAN	103	ADAR	0.74	DSRAD_HUMAN;103;0.74;pmids:19471022,21252943,25027693;sources:BioGRID
TADBP_HUMAN	23435	TARDBP	DSRAD_HUMAN	103	ADAR	0.63	DSRAD_HUMAN;103;0.63;pmids:20020773;sources:BioGRID
ICT1_HUMAN	3396	ICT1	ADCK3_HUMAN	56997	ADCK3	0.72	ADCK3_HUMAN;56997;0.72;pmids:20186120;sources:MINT,BioGRID,IntAct
TERA_HUMAN	7415	VCP	ADCK3_HUMAN	56997	ADCK3	0.63	ADCK3_HUMAN;56997;0.63;pmids:23383273;sources:BioGRID
CSK2B_HUMAN	1460	CSNK2B	ADDA_HUMAN	118	ADD1	0.63	ADDA_HUMAN;118;0.63;pmids:21900206;sources:MINT,BioGRID,IntAct
HS105_HUMAN	10808	HSPH1	ADDA_HUMAN	118	ADD1	0.9	ADDA_HUMAN;118;0.9;pmids:14733918,16189514;species:Mus musculus (Mouse)
TERA_HUMAN	7415	VCP	ADDA_HUMAN	118	ADD1	0.63	ADDA_HUMAN;118;0.63;pmids:23383273;sources:BioGRID
GRP75_HUMAN	3313	HSPA9	ADDG_HUMAN	120	ADD3	0.63	ADDG_HUMAN;120;0.63;pmids:19293945;sources:Bell09
MCM7_HUMAN	4176	MCM7	ADDG_HUMAN	120	ADD3	0.63	ADDG_HUMAN;120;0.63;pmids:23764002;sources:IntAct
CSK2B_HUMAN	1460	CSNK2B	ADHX_HUMAN	128	ADH5	0.63	ADHX_HUMAN;128;0.63;pmids:21988832;sources:IntAct,BioGRID
BAG3_HUMAN	9531	BAG3	MTND_HUMAN	55256	ADI1	0.63	MTND_HUMAN;55256;0.63;pmids:23824909;sources:BioGRID
ELAV1_HUMAN	1994	ELAVL1	ADR1_HUMAN	51094	ADIPOR1	0.63	ADR1_HUMAN;51094;0.63;pmids:19322201;sources:BioGRID
SUMO2_HUMAN	6613	SUMO2	ADNP_HUMAN	23394	ADNP	0.74	ADNP_HUMAN;23394;0.74;pmids:19471022,21252943,25027693;sources:BioGRID
NEDD8_HUMAN	4738	NEDD8	ADPGK_HUMAN	83440	ADPGK	0.63	ADPGK_HUMAN;83440;0.63;pmids:24654937;sources:BioGRID
SUMO1_HUMAN	7341	SUMO1	ADPGK_HUMAN	83440	ADPGK	0.63	ADPGK_HUMAN;83440;0.63;pmids:24654937;sources:BioGRID
CSK2B_HUMAN	1460	CSNK2B	ARBK1_HUMAN	156	ADRBK1	0.63	ARBK1_HUMAN;156;0.63;pmids:21900206;sources:MINT,BioGRID,IntAct
EGFR_HUMAN	1956	EGFR	ARBK1_HUMAN	156	ADRBK1	0.69	ARBK1_HUMAN;156;0.69;pmids:15620700;sources:HPRD,MINT,I2D,IntAct
NEDD8_HUMAN	4738	NEDD8	ARBK1_HUMAN	156	ADRBK1	0.63	ARBK1_HUMAN;156;0.63;pmids:24654937;sources:BioGRID
SUMO1_HUMAN	7341	SUMO1	ARBK1_HUMAN	156	ADRBK1	0.63	ARBK1_HUMAN;156;0.63;pmids:24654937;sources:BioGRID
FKBP8_HUMAN	23770	FKBP8	ADRM1_HUMAN	11047	ADRM1	0.63	ADRM1_HUMAN;11047;0.63;pmids:17573772;sources:BioGRID
PSA1_HUMAN	5682	PSMA1	ADRM1_HUMAN	11047	ADRM1	0.63	ADRM1_HUMAN;11047;0.63;pmids:24429290;sources:BioGRID
PRS4_HUMAN	5700	PSMC1	ADRM1_HUMAN	11047	ADRM1	0.63	ADRM1_HUMAN;11047;0.63;pmids:22863883;sources:BioGRID
PRS7_HUMAN	5701	PSMC2	ADRM1_HUMAN	11047	ADRM1	0.63	ADRM1_HUMAN;11047;0.63;pmids:22863883;sources:BioGRID
PRS6B_HUMAN	5704	PSMC4	ADRM1_HUMAN	11047	ADRM1	0.63	ADRM1_HUMAN;11047;0.63;pmids:22863883;sources:BioGRID
PSD11_HUMAN	5717	PSMD11	ADRM1_HUMAN	11047	ADRM1	0.63	ADRM1_HUMAN;11047;0.63;pmids:22863883;sources:BioGRID
PSME1_HUMAN	5720	PSME1	ADRM1_HUMAN	11047	ADRM1	0.63	ADRM1_HUMAN;11047;0.63;pmids:24429290;sources:BioGRID
RS21_HUMAN	6227	RPS21	ADRM1_HUMAN	11047	ADRM1	0.63	ADRM1_HUMAN;11047;0.63;pmids:22863883;sources:BioGRID
RS8_HUMAN	6202	RPS8	ADRM1_HUMAN	11047	ADRM1	0.63	ADRM1_HUMAN;11047;0.63;pmids:22863883;sources:BioGRID
CATC_HUMAN	1075	CTSC	PUR8_HUMAN	158	ADSL	0.63	PUR8_HUMAN;158;0.63;pmids:22863883;sources:BioGRID
GTF2I_HUMAN	2969	GTF2I	PUR8_HUMAN	158	ADSL	0.63	PUR8_HUMAN;158;0.63;pmids:22863883;sources:BioGRID
SAE1_HUMAN	10055	SAE1	PUR8_HUMAN	158	ADSL	0.63	PUR8_HUMAN;158;0.63;pmids:22863883;sources:BioGRID
SUMO1_HUMAN	7341	SUMO1	PUR8_HUMAN	158	ADSL	0.63	PUR8_HUMAN;158;0.63;pmids:21110914;sources:BioGRID
ANXA6_HUMAN	309	ANXA6	PURA2_HUMAN	159	ADSS	0.63	PURA2_HUMAN;159;0.63;pmids:22863883;sources:BioGRID
SCOT1_HUMAN	5019	OXCT1	PURA2_HUMAN	159	ADSS	0.63	PURA2_HUMAN;159;0.63;pmids:22863883;sources:BioGRID
SUMO2_HUMAN	6613	SUMO2	PURA2_HUMAN	159	ADSS	0.63	PURA2_HUMAN;159;0.63;pmids:25027693;sources:BioGRID
ELAV1_HUMAN	1994	ELAVL1	AES_HUMAN	166	AES	0.63	AES_HUMAN;166;0.63;pmids:19322201;sources:BioGRID
TRIP6_HUMAN	7205	TRIP6	AF1L1_HUMAN	134265	AFAP1L1	0.76	AF1L1_HUMAN;134265;0.76;pmids:17353931;sources:BioGRID,IntAct,I2D
ICT1_HUMAN	3396	ICT1	AFG32_HUMAN	10939	AFG3L2	0.72	AFG32_HUMAN;10939;0.72;pmids:20186120;sources:MINT,BioGRID,IntAct
SUMO2_HUMAN	6613	SUMO2	AFG32_HUMAN	10939	AFG3L2	0.63	AFG32_HUMAN;10939;0.63;pmids:25027693;sources:BioGRID
GRP75_HUMAN	3313	HSPA9	AFTIN_HUMAN	54812	AFTPH	0.63	AFTIN_HUMAN;54812;0.63;pmids:19293945;sources:Bell09
ALBU_HUMAN	213	ALB	ASPG_HUMAN	175	AGA	0.73	ASPG_HUMAN;175;0.73;pmids:15174051;sources:HPRD,IntAct,I2D,BioGRID
1433B_HUMAN	7529	YWHAB	AGAP3_HUMAN	116988	AGAP3	0.72	AGAP3_HUMAN;116988;0.72;pmids:24255178;sources:IntAct,BioGRID
DBNL_HUMAN	28988	DBNL	AGFG1_HUMAN	3267	AGFG1	0.63	AGFG1_HUMAN;3267;0.63;pmids:22863883;sources:BioGRID
AMPL_HUMAN	51056	LAP3	AGFG1_HUMAN	3267	AGFG1	0.63	AGFG1_HUMAN;3267;0.63;pmids:22863883;sources:BioGRID
P3H1_HUMAN	64175	P3H1	AGFG1_HUMAN	3267	AGFG1	0.63	AGFG1_HUMAN;3267;0.63;pmids:22863883;sources:BioGRID
ICT1_HUMAN	3396	ICT1	AGK_HUMAN	55750	AGK	0.72	AGK_HUMAN;55750;0.72;pmids:20186120;sources:MINT,BioGRID,IntAct
SHLB1_HUMAN	51100	SH3GLB1	GDE_HUMAN	178	AGL	0.63	GDE_HUMAN;178;0.63;pmids:20562859;sources:IntAct
ELAV1_HUMAN	1994	ELAVL1	AGO2_HUMAN	27161	AGO2	0.83	AGO2_HUMAN;27161;0.83;pmids:17932509,19322201,23901138;sources:MINT,BioGRID,IntAct
GBLP_HUMAN	10399	GNB2L1	AGO2_HUMAN	27161	AGO2	0.63	AGO2_HUMAN;27161;0.63;pmids:21525958;sources:MINT,IntAct
MATR3_HUMAN	9782	MATR3	AGO2_HUMAN	27161	AGO2	0.63	AGO2_HUMAN;27161;0.63;pmids:17932509;sources:MINT,IntAct
PABP1_HUMAN	26986	PABPC1	AGO2_HUMAN	27161	AGO2	0.82	AGO2_HUMAN;27161;0.82;pmids:17932509,19716330;sources:MINT,IntAct,BioGRID
TADBP_HUMAN	23435	TARDBP	AGO2_HUMAN	27161	AGO2	0.63	AGO2_HUMAN;27161;0.63;pmids:20020773;sources:BioGRID
BAG3_HUMAN	9531	BAG3	PLCA_HUMAN	10554	AGPAT1	0.63	PLCA_HUMAN;10554;0.63;pmids:23824909;sources:BioGRID
ELAV1_HUMAN	1994	ELAVL1	PLCA_HUMAN	10554	AGPAT1	0.63	PLCA_HUMAN;10554;0.63;pmids:19322201;sources:BioGRID
ELAV1_HUMAN	1994	ELAVL1	PLCE_HUMAN	55326	AGPAT5	0.63	PLCE_HUMAN;55326;0.63;pmids:19322201;sources:BioGRID
SUMO1_HUMAN	7341	SUMO1	PLCE_HUMAN	55326	AGPAT5	0.63	PLCE_HUMAN;55326;0.63;pmids:17549794;sources:BioGRID
ELAV1_HUMAN	1994	ELAVL1	GPAT3_HUMAN	84803	AGPAT9	0.63	GPAT3_HUMAN;84803;0.63;pmids:19322201;sources:BioGRID
MDM2_HUMAN	4193	MDM2	ADAS_HUMAN	8540	AGPS	0.63	ADAS_HUMAN;8540;0.63;pmids:24147044;sources:BioGRID
NEDD8_HUMAN	4738	NEDD8	ADAS_HUMAN	8540	AGPS	0.63	ADAS_HUMAN;8540;0.63;pmids:24654937;sources:BioGRID
PEX5_HUMAN	5830	PEX5	ADAS_HUMAN	8540	AGPS	0.63	ADAS_HUMAN;8540;0.63;pmids:22002062;sources:BioGRID
SUMO2_HUMAN	6613	SUMO2	ADAS_HUMAN	8540	AGPS	0.63	ADAS_HUMAN;8540;0.63;pmids:25027693;sources:BioGRID
SUMO3_HUMAN	6612	SUMO3	ADAS_HUMAN	8540	AGPS	0.63	ADAS_HUMAN;8540;0.63;pmids:25027693;sources:BioGRID
NPM_HUMAN	4869	NPM1	AGR2_HUMAN	10551	AGR2	0.63	AGR2_HUMAN;10551;0.63;pmids:23402259;sources:BioGRID
PDIA3_HUMAN	2923	PDIA3	AGRIN_HUMAN	375790	AGRN	0.72	AGRIN_HUMAN;375790;0.72;pmids:17170699;sources:MINT,I2D,IntAct,BioGRID
ENOA_HUMAN	2023	ENO1	CBPC1_HUMAN	23287	AGTPBP1	0.63	CBPC1_HUMAN;23287;0.63;pmids:16713569;sources:HPRD,IntAct,MINT,I2D,Lim06,BioGRID
SUMO2_HUMAN	6613	SUMO2	ELYS_HUMAN	25909	AHCTF1	0.63	ELYS_HUMAN;25909;0.63;pmids:19471022;sources:BioGRID
FUMH_HUMAN	2271	FH	SAHH_HUMAN	191	AHCY	0.7	SAHH_HUMAN;191;0.7;pmids:22863883;species:Saccharomyces cerevisiae (Baker's yeast)
HXK1_HUMAN	3098	HK1	SAHH_HUMAN	191	AHCY	0.63	SAHH_HUMAN;191;0.63;pmids:22863883;sources:BioGRID
NEDD8_HUMAN	4738	NEDD8	SAHH_HUMAN	191	AHCY	0.73	SAHH_HUMAN;191;0.73;pmids:21145461,24654937;sources:BioGRID
SUMO1_HUMAN	7341	SUMO1	SAHH_HUMAN	191	AHCY	0.73	SAHH_HUMAN;191;0.73;pmids:21110914,24654937;sources:BioGRID
SUMO2_HUMAN	6613	SUMO2	SAHH_HUMAN	191	AHCY	0.63	SAHH_HUMAN;191;0.63;pmids:25027693;sources:BioGRID
1433T_HUMAN	10971	YWHAQ	SAHH_HUMAN	191	AHCY	0.68	SAHH_HUMAN;191;0.68;pmids:15161933;sources:BioGRID
1433Z_HUMAN	7534	YWHAZ	SAHH_HUMAN	191	AHCY	0.68	SAHH_HUMAN;191;0.68;pmids:15161933;sources:MINT,I2D,IntAct
ELAV1_HUMAN	1994	ELAVL1	SAHH2_HUMAN	10768	AHCYL1	0.63	SAHH2_HUMAN;10768;0.63;pmids:19322201;sources:BioGRID
ATF2_HUMAN	1386	ATF2	AHNK_HUMAN	79026	AHNAK	0.72	AHNK_HUMAN;79026;0.72;pmids:22304920;sources:IntAct,BioGRID
BAG2_HUMAN	9532	BAG2	AHNK_HUMAN	79026	AHNAK	0.63	AHNK_HUMAN;79026;0.63;pmids:22863883;sources:BioGRID
CDC5L_HUMAN	988	CDC5L	AHNK_HUMAN	79026	AHNAK	0.63	AHNK_HUMAN;79026;0.63;pmids:20467437;sources:MINT,IntAct
CDN2A_HUMAN	1029	CDKN2A	AHNK_HUMAN	79026	AHNAK	0.63	AHNK_HUMAN;79026;0.63;pmids:16582619;sources:HPRD
EZRI_HUMAN	7430	EZR	AHNK_HUMAN	79026	AHNAK	0.72	AHNK_HUMAN;79026;0.72;pmids:14625392;sources:BioGRID
FINC_HUMAN	2335	FN1	AHNK_HUMAN	79026	AHNAK	0.72	AHNK_HUMAN;79026;0.72;pmids:19738201;sources:IntAct,BioGRID
GBRL1_HUMAN	23710	GABARAPL1	AHNK_HUMAN	79026	AHNAK	0.63	AHNK_HUMAN;79026;0.63;pmids:20562859;sources:IntAct
GRB2_HUMAN	2885	GRB2	AHNK_HUMAN	79026	AHNAK	0.63	AHNK_HUMAN;79026;0.63;pmids:19380743;sources:BioGRID
ISG15_HUMAN	9636	ISG15	AHNK_HUMAN	79026	AHNAK	0.63	AHNK_HUMAN;79026;0.63;pmids:16009940;sources:BioGRID
MCM7_HUMAN	4176	MCM7	AHNK_HUMAN	79026	AHNAK	0.63	AHNK_HUMAN;79026;0.63;pmids:23764002;sources:IntAct
MDM2_HUMAN	4193	MDM2	AHNK_HUMAN	79026	AHNAK	0.63	AHNK_HUMAN;79026;0.63;pmids:24583282;sources:BioGRID
MYC_HUMAN	4609	MYC	AHNK_HUMAN	79026	AHNAK	0.63	AHNK_HUMAN;79026;0.63;pmids:21150319;sources:IntAct
RFA1_HUMAN	6117	RPA1	AHNK_HUMAN	79026	AHNAK	0.63	AHNK_HUMAN;79026;0.63;pmids:24332808;sources:BioGRID
RFA2_HUMAN	6118	RPA2	AHNK_HUMAN	79026	AHNAK	0.63	AHNK_HUMAN;79026;0.63;pmids:24332808;sources:BioGRID
RFA3_HUMAN	6119	RPA3	AHNK_HUMAN	79026	AHNAK	0.63	AHNK_HUMAN;79026;0.63;pmids:24332808;sources:BioGRID
SNW1_HUMAN	22938	SNW1	AHNK_HUMAN	79026	AHNAK	0.63	AHNK_HUMAN;79026;0.63;pmids:20467437;sources:MINT,IntAct
SUMO1_HUMAN	7341	SUMO1	AHNK_HUMAN	79026	AHNAK	0.78	AHNK_HUMAN;79026;0.78;pmids:19596686,24654937;sources:BioGRID
SUMO2_HUMAN	6613	SUMO2	AHNK_HUMAN	79026	AHNAK	0.74	AHNK_HUMAN;79026;0.74;pmids:19394292,19471022,25027693;sources:BioGRID
TADBP_HUMAN	23435	TARDBP	AHNK_HUMAN	79026	AHNAK	0.63	AHNK_HUMAN;79026;0.63;pmids:20020773;sources:BioGRID
1433Z_HUMAN	7534	YWHAZ	AHNK_HUMAN	79026	AHNAK	0.68	AHNK_HUMAN;79026;0.68;pmids:15161933;sources:MINT,I2D,IntAct
FLNB_HUMAN	2317	FLNB	AHNK2_HUMAN	113146	AHNAK2	0.63	AHNK2_HUMAN;113146;0.63;pmids:19293945;sources:Bell09
MYC_HUMAN	4609	MYC	AHNK2_HUMAN	113146	AHNAK2	0.63	AHNK2_HUMAN;113146;0.63;pmids:21150319;sources:IntAct
NEDD8_HUMAN	4738	NEDD8	AHR_HUMAN	196	AHR	0.85	AHR_HUMAN;196;0.85;pmids:12215427;species:Mus musculus (Mouse)
TEBP_HUMAN	10728	PTGES3	AHR_HUMAN	196	AHR	0.65	AHR_HUMAN;196;0.65;pmids:11259606,11013261;sources:HPRD,I2D
SUMO2_HUMAN	6613	SUMO2	AHR_HUMAN	196	AHR	0.63	AHR_HUMAN;196;0.63;pmids:21693764;sources:BioGRID
CT024_HUMAN	55969	C20orf24	AHSA1_HUMAN	10598	AHSA1	0.63	AHSA1_HUMAN;10598;0.63;pmids:17353931;sources:IntAct,I2D
CDC37_HUMAN	11140	CDC37	AHSA1_HUMAN	10598	AHSA1	0.72	AHSA1_HUMAN;10598;0.72;pmids:25036637;sources:IntAct,BioGRID
CFTR_HUMAN	1080	CFTR	AHSA1_HUMAN	10598	AHSA1	0.82	AHSA1_HUMAN;10598;0.82;pmids:17110338,18556464;sources:IntAct,I2D,BioGRID
CUL3_HUMAN	8452	CUL3	AHSA1_HUMAN	10598	AHSA1	0.63	AHSA1_HUMAN;10598;0.63;pmids:21145461;sources:BioGRID
CUL5_HUMAN	8065	CUL5	AHSA1_HUMAN	10598	AHSA1	0.63	AHSA1_HUMAN;10598;0.63;pmids:21145461;sources:BioGRID
IF4E_HUMAN	1977	EIF4E	AHSA1_HUMAN	10598	AHSA1	0.7	AHSA1_HUMAN;10598;0.7;pmids:22863883;species:Saccharomyces cerevisiae (Baker's yeast)
IF6_HUMAN	3692	EIF6	AHSA1_HUMAN	10598	AHSA1	0.63	AHSA1_HUMAN;10598;0.63;pmids:17353931;sources:IntAct,I2D
TRM7_HUMAN	24140	FTSJ1	AHSA1_HUMAN	10598	AHSA1	0.63	AHSA1_HUMAN;10598;0.63;pmids:17353931;sources:IntAct,I2D
GBRL2_HUMAN	11345	GABARAPL2	AHSA1_HUMAN	10598	AHSA1	0.63	AHSA1_HUMAN;10598;0.63;pmids:20562859;sources:IntAct
GSTK1_HUMAN	373156	GSTK1	AHSA1_HUMAN	10598	AHSA1	0.63	AHSA1_HUMAN;10598;0.63;pmids:17353931;sources:IntAct,I2D
1B42_HUMAN	3106	HLA-B	AHSA1_HUMAN	10598	AHSA1	0.63	AHSA1_HUMAN;10598;0.63;pmids:17353931;sources:IntAct,I2D
HS90B_HUMAN	3326	HSP90AB1	AHSA1_HUMAN	10598	AHSA1	0.93	AHSA1_HUMAN;10598;0.93;pmids:20618441,20226818,25036637;species:Saccharomyces cerevisiae (Baker's yeast)
MLP3B_HUMAN	81631	MAP1LC3B	AHSA1_HUMAN	10598	AHSA1	0.63	AHSA1_HUMAN;10598;0.63;pmids:20562859;sources:IntAct
PHLA3_HUMAN	23612	PHLDA3	AHSA1_HUMAN	10598	AHSA1	0.76	AHSA1_HUMAN;10598;0.76;pmids:17353931;sources:BioGRID,IntAct,I2D
PROSC_HUMAN	11212	PROSC	AHSA1_HUMAN	10598	AHSA1	0.63	AHSA1_HUMAN;10598;0.63;pmids:22863883;sources:BioGRID
STK24_HUMAN	8428	STK24	AHSA1_HUMAN	10598	AHSA1	0.63	AHSA1_HUMAN;10598;0.63;pmids:17353931;sources:IntAct
SUMO1_HUMAN	7341	SUMO1	AHSA1_HUMAN	10598	AHSA1	0.63	AHSA1_HUMAN;10598;0.63;pmids:21110914;sources:BioGRID
SUMO2_HUMAN	6613	SUMO2	AHSA1_HUMAN	10598	AHSA1	0.63	AHSA1_HUMAN;10598;0.63;pmids:25027693;sources:BioGRID
ABL1_HUMAN	25	ABL1	FETUA_HUMAN	197	AHSG	0.63	FETUA_HUMAN;197;0.63;pmids:17474147;sources:IntAct,MINT,I2D
ALBU_HUMAN	213	ALB	FETUA_HUMAN	197	AHSG	0.72	FETUA_HUMAN;197;0.72;pmids:15174051;sources:IntAct,I2D,BioGRID
ATF2_HUMAN	1386	ATF2	FETUA_HUMAN	197	AHSG	0.72	FETUA_HUMAN;197;0.72;pmids:22304920;sources:IntAct,BioGRID
INSR_HUMAN	3643	INSR	FETUA_HUMAN	197	AHSG	0.75	FETUA_HUMAN;197;0.75;pmids:7906861;sources:HPRD,BioGRID,I2D
NEDD8_HUMAN	4738	NEDD8	FETUA_HUMAN	197	AHSG	0.63	FETUA_HUMAN;197;0.63;pmids:24654937;sources:BioGRID
PSA3_HUMAN	5684	PSMA3	FETUA_HUMAN	197	AHSG	0.63	FETUA_HUMAN;197;0.63;pmids:22079093;sources:BioGRID
SUMO1_HUMAN	7341	SUMO1	FETUA_HUMAN	197	AHSG	0.63	FETUA_HUMAN;197;0.63;pmids:24654937;sources:BioGRID
VKOR1_HUMAN	79001	VKORC1	FETUA_HUMAN	197	AHSG	0.63	FETUA_HUMAN;197;0.63;pmids:21103663;sources:BioGRID
PSME3_HUMAN	10197	PSME3	AICDA_HUMAN	57379	AICDA	0.68	AICDA_HUMAN;57379;0.68;pmids:22042974;sources:BioGRID
BAG3_HUMAN	9531	BAG3	AIFM1_HUMAN	9131	AIFM1	0.63	AIFM1_HUMAN;9131;0.63;pmids:23824909;sources:BioGRID
CFTR_HUMAN	1080	CFTR	AIFM1_HUMAN	9131	AIFM1	0.72	AIFM1_HUMAN;9131;0.72;pmids:17110338;sources:IntAct,I2D,BioGRID
HSP71_HUMAN	3304	HSPA1B	AIFM1_HUMAN	9131	AIFM1	0.96	AIFM1_HUMAN;9131;0.96;pmids:11533664,12930708,16713569;species:Mus musculus (Mouse)
ICT1_HUMAN	3396	ICT1	AIFM1_HUMAN	9131	AIFM1	0.63	AIFM1_HUMAN;9131;0.63;pmids:20186120;sources:MINT,IntAct
NEDD8_HUMAN	4738	NEDD8	AIFM1_HUMAN	9131	AIFM1	0.63	AIFM1_HUMAN;9131;0.63;pmids:24654937;sources:BioGRID
DNJA1_HUMAN	3301	DNAJA1	AIMP1_HUMAN	9255	AIMP1	0.63	AIMP1_HUMAN;9255;0.63;pmids:22863883;sources:BioGRID
IF4G1_HUMAN	1981	EIF4G1	AIMP1_HUMAN	9255	AIMP1	0.63	AIMP1_HUMAN;9255;0.63;pmids:22863883;sources:BioGRID
ENPL_HUMAN	7184	HSP90B1	AIMP1_HUMAN	9255	AIMP1	0.63	AIMP1_HUMAN;9255;0.63;pmids:20510162;sources:BioGRID
IQGA1_HUMAN	8826	IQGAP1	AIMP1_HUMAN	9255	AIMP1	0.75	AIMP1_HUMAN;9255;0.75;pmids:9368021,22863883;sources:HPRD,I2D,BioGRID
PTBP1_HUMAN	5725	PTBP1	AIMP1_HUMAN	9255	AIMP1	0.63	AIMP1_HUMAN;9255;0.63;pmids:22863883;sources:BioGRID
RL13_HUMAN	6137	RPL13	AIMP1_HUMAN	9255	AIMP1	0.63	AIMP1_HUMAN;9255;0.63;pmids:22863883;sources:BioGRID
RL23A_HUMAN	6147	RPL23A	AIMP1_HUMAN	9255	AIMP1	0.63	AIMP1_HUMAN;9255;0.63;pmids:22863883;sources:BioGRID
RL27A_HUMAN	6157	RPL27A	AIMP1_HUMAN	9255	AIMP1	0.63	AIMP1_HUMAN;9255;0.63;pmids:22863883;sources:BioGRID
RL7A_HUMAN	6130	RPL7A	AIMP1_HUMAN	9255	AIMP1	0.63	AIMP1_HUMAN;9255;0.63;pmids:22863883;sources:BioGRID
RLA0_HUMAN	6175	RPLP0	AIMP1_HUMAN	9255	AIMP1	0.63	AIMP1_HUMAN;9255;0.63;pmids:22863883;sources:BioGRID
SYVC_HUMAN	7407	VARS	AIMP1_HUMAN	9255	AIMP1	0.63	AIMP1_HUMAN;9255;0.63;pmids:22863883;sources:BioGRID
BAG3_HUMAN	9531	BAG3	AIMP2_HUMAN	7965	AIMP2	0.63	AIMP2_HUMAN;7965;0.63;pmids:23824909;sources:BioGRID
SYDC_HUMAN	1615	DARS	AIMP2_HUMAN	7965	AIMP2	0.89	AIMP2_HUMAN;7965;0.89;pmids:9878398,16189514,21900206,22863883,22939629;species:Drosophila melanogaster (Fruit fly)
IF4G1_HUMAN	1981	EIF4G1	AIMP2_HUMAN	7965	AIMP2	0.63	AIMP2_HUMAN;7965;0.63;pmids:22863883;sources:BioGRID
FUBP1_HUMAN	8880	FUBP1	AIMP2_HUMAN	7965	AIMP2	0.88	AIMP2_HUMAN;7965;0.88;pmids:12819782,21285945,21988832;sources:HPRD,I2D,MINT,IntAct,BioGRID
SYK_HUMAN	3735	KARS	AIMP2_HUMAN	7965	AIMP2	0.74	AIMP2_HUMAN;7965;0.74;pmids:12819782,9878398,16189514,21900206,21988832,19584093,22751010,22939629;sources:HPRD,BioGRID,IntAct,MINT,I2D,Rual05
NEDD8_HUMAN	4738	NEDD8	AIMP2_HUMAN	7965	AIMP2	0.63	AIMP2_HUMAN;7965;0.63;pmids:24654937;sources:BioGRID
RL27A_HUMAN	6157	RPL27A	AIMP2_HUMAN	7965	AIMP2	0.63	AIMP2_HUMAN;7965;0.63;pmids:22863883;sources:BioGRID
SUMO1_HUMAN	7341	SUMO1	AIMP2_HUMAN	7965	AIMP2	0.73	AIMP2_HUMAN;7965;0.73;pmids:21110914,24654937;sources:BioGRID
CSK21_HUMAN	1457	CSNK2A1	AIP_HUMAN	9049	AIP	0.81	AIP_HUMAN;9049;0.81;pmids:12361709,22113938;sources:HPRD,I2D,IntAct,BioGRID
EGFR_HUMAN	1956	EGFR	AIP_HUMAN	9049	AIP	0.72	AIP_HUMAN;9049;0.72;pmids:20029029;sources:BioGRID,IntAct
HS90A_HUMAN	3320	HSP90AA1	AIP_HUMAN	9049	AIP	0.92	AIP_HUMAN;9049;0.92;pmids:11013261,21170051,20661446,25036637;species:Mus musculus (Mouse)
GRP75_HUMAN	3313	HSPA9	AIP_HUMAN	9049	AIP	0.63	AIP_HUMAN;9049;0.63;pmids:22863883;sources:BioGRID
SUGT1_HUMAN	10910	SUGT1	AIP_HUMAN	9049	AIP	0.72	AIP_HUMAN;9049;0.72;pmids:25036637;sources:IntAct,BioGRID
BAG3_HUMAN	9531	BAG3	KAD2_HUMAN	204	AK2	0.63	KAD2_HUMAN;204;0.63;pmids:23824909;sources:BioGRID
CUL3_HUMAN	8452	CUL3	KAD2_HUMAN	204	AK2	0.63	KAD2_HUMAN;204;0.63;pmids:21145461;sources:BioGRID
EIF1B_HUMAN	10289	EIF1B	KAD2_HUMAN	204	AK2	0.63	KAD2_HUMAN;204;0.63;pmids:17353931;sources:IntAct,I2D
MDM2_HUMAN	4193	MDM2	KAD2_HUMAN	204	AK2	0.63	KAD2_HUMAN;204;0.63;pmids:24583282;sources:BioGRID
MEPCE_HUMAN	56257	MEPCE	KAD2_HUMAN	204	AK2	0.72	KAD2_HUMAN;204;0.72;pmids:17643375;sources:BioGRID
NDKB_HUMAN	654364	NME2	KAD2_HUMAN	204	AK2	0.7	KAD2_HUMAN;204;0.7;pmids:17353931;species:Saccharomyces cerevisiae (Baker's yeast)
PAK2_HUMAN	5062	PAK2	KAD2_HUMAN	204	AK2	0.63	KAD2_HUMAN;204;0.63;pmids:17353931;sources:IntAct,I2D
SUMO2_HUMAN	6613	SUMO2	KAD2_HUMAN	204	AK2	0.73	KAD2_HUMAN;204;0.73;pmids:21693764,19471022;sources:BioGRID
ELAV1_HUMAN	1994	ELAVL1	KAD3_HUMAN	50808	AK3	0.63	KAD3_HUMAN;50808;0.63;pmids:19322201;sources:BioGRID
ELAV1_HUMAN	1994	ELAVL1	KAD4_HUMAN	205	AK4	0.63	KAD4_HUMAN;205;0.63;pmids:19322201;sources:BioGRID
NEDD8_HUMAN	4738	NEDD8	KAD4_HUMAN	205	AK4	0.63	KAD4_HUMAN;205;0.63;pmids:24654937;sources:BioGRID
SUMO1_HUMAN	7341	SUMO1	KAD4_HUMAN	205	AK4	0.63	KAD4_HUMAN;205;0.63;pmids:24654937;sources:BioGRID
EF1A1_HUMAN	1915	EEF1A1	KAD6_HUMAN	6880	AK6	0.79	KAD6_HUMAN;6880;0.79;pmids:16169070,16713569;species:Saccharomyces cerevisiae (Baker's yeast)
H31T_HUMAN	8290	HIST3H3	KAD6_HUMAN	6880	AK6	0.63	KAD6_HUMAN;6880;0.63;pmids:17884155;sources:BioGRID
IMA1_HUMAN	3838	KPNA2	KAD6_HUMAN	6880	AK6	0.63	KAD6_HUMAN;6880;0.63;pmids:16713569;sources:HPRD,Lim06,BioGRID
RS14_HUMAN	6208	RPS14	KAD6_HUMAN	6880	AK6	0.92	KAD6_HUMAN;6880;0.92;pmids:16189514,16713569,23246961;species:Saccharomyces cerevisiae (Baker's yeast)
SUMO2_HUMAN	6613	SUMO2	KAD6_HUMAN	6880	AK6	0.73	KAD6_HUMAN;6880;0.73;pmids:21693764,19471022;sources:BioGRID
KAP0_HUMAN	5573	PRKAR1A	AKAP1_HUMAN	8165	AKAP1	0.89	AKAP1_HUMAN;8165;0.89;pmids:10764601,9065479,12634056;sources:HPRD,BioGRID,MINT,I2D,IntAct
NPM_HUMAN	4869	NPM1	AKA11_HUMAN	11215	AKAP11	0.63	AKA11_HUMAN;11215;0.63;pmids:23402259;sources:BioGRID
DYHC1_HUMAN	1778	DYNC1H1	AKA12_HUMAN	9590	AKAP12	0.63	AKA12_HUMAN;9590;0.63;pmids:22863883;sources:BioGRID
EGFR_HUMAN	1956	EGFR	AKA12_HUMAN	9590	AKAP12	0.76	AKA12_HUMAN;9590;0.76;pmids:20029029;sources:IntAct,BioGRID
FLNA_HUMAN	2316	FLNA	AKA12_HUMAN	9590	AKAP12	0.63	AKA12_HUMAN;9590;0.63;pmids:22863883;sources:BioGRID
FLNC_HUMAN	2318	FLNC	AKA12_HUMAN	9590	AKAP12	0.63	AKA12_HUMAN;9590;0.63;pmids:19293945;sources:Bell09
EF1G_HUMAN	1937	EEF1G	AKP13_HUMAN	11214	AKAP13	0.63	AKP13_HUMAN;11214;0.63;pmids:19293945;sources:Bell09
RL6_HUMAN	6128	RPL6	AKP13_HUMAN	11214	AKAP13	0.63	AKP13_HUMAN;11214;0.63;pmids:19293945;sources:Bell09
1433G_HUMAN	7532	YWHAG	AKP13_HUMAN	11214	AKAP13	0.86	AKP13_HUMAN;11214;0.86;pmids:15324660,17353931;sources:HPRD,IntAct,MINT,I2D,BioGRID
CSK21_HUMAN	1457	CSNK2A1	AKAP8_HUMAN	10270	AKAP8	0.7	AKAP8_HUMAN;10270;0.7;pmids:22113938;sources:IntAct,BioGRID
ELAV1_HUMAN	1994	ELAVL1	AKAP8_HUMAN	10270	AKAP8	0.63	AKAP8_HUMAN;10270;0.63;pmids:19322201;sources:BioGRID
ROA1_HUMAN	3178	HNRNPA1	AKAP8_HUMAN	10270	AKAP8	0.68	AKAP8_HUMAN;10270;0.68;pmids:22446626;sources:IntAct,BioGRID
SUMO2_HUMAN	6613	SUMO2	AKAP8_HUMAN	10270	AKAP8	0.73	AKAP8_HUMAN;10270;0.73;pmids:21252943,25027693;sources:BioGRID
YBOX1_HUMAN	4904	YBX1	AKAP8_HUMAN	10270	AKAP8	0.63	AKAP8_HUMAN;10270;0.63;pmids:23986595;sources:IntAct
SUMO2_HUMAN	6613	SUMO2	AKP8L_HUMAN	26993	AKAP8L	0.73	AKP8L_HUMAN;26993;0.73;pmids:21252943,25027693;sources:BioGRID
AT1A1_HUMAN	476	ATP1A1	AKAP9_HUMAN	10142	AKAP9	0.63	AKAP9_HUMAN;10142;0.63;pmids:19293945;sources:Bell09
ELAV1_HUMAN	1994	ELAVL1	AKIR1_HUMAN	79647	AKIRIN1	0.63	AKIR1_HUMAN;79647;0.63;pmids:19322201;sources:BioGRID
ELAV1_HUMAN	1994	ELAVL1	AKIR2_HUMAN	55122	AKIRIN2	0.63	AKIR2_HUMAN;55122;0.63;pmids:19322201;sources:BioGRID
FETUA_HUMAN	197	AHSG	AKT1_HUMAN	207	AKT1	0.63	AKT1_HUMAN;207;0.63;pmids:18624398;sources:IntAct
THOC4_HUMAN	10189	ALYREF	AKT1_HUMAN	207	AKT1	0.78	AKT1_HUMAN;207;0.78;pmids:18562279;sources:DIP
CALM_HUMAN	808	CALM1	AKT1_HUMAN	207	AKT1	0.68	AKT1_HUMAN;207;0.68;pmids:15840729;sources:BioGRID
CDC37_HUMAN	11140	CDC37	AKT1_HUMAN	207	AKT1	0.82	AKT1_HUMAN;207;0.82;pmids:12176997,24869908;sources:IntAct,I2D,BioGRID
HS90B_HUMAN	3326	HSP90AB1	AKT1_HUMAN	207	AKT1	0.73	AKT1_HUMAN;207;0.73;pmids:10995457;sources:HPRD,BioGRID
IQGA1_HUMAN	8826	IQGAP1	AKT1_HUMAN	207	AKT1	0.63	AKT1_HUMAN;207;0.63;pmids:22328503;sources:BioGRID
IPYR_HUMAN	5464	PPA1	AKT1_HUMAN	207	AKT1	0.63	AKT1_HUMAN;207;0.63;pmids:16186112;sources:BioGRID
PP2AA_HUMAN	5515	PPP2CA	AKT1_HUMAN	207	AKT1	0.94	AKT1_HUMAN;207;0.94;pmids:11438723,12637511,16044149,11839802,18191226;species:Bos taurus (Bovine)
UXS1_HUMAN	80146	UXS1	AKT1_HUMAN	207	AKT1	0.65	AKT1_HUMAN;207;0.65;pmids:11877387;sources:HPRD
SUMO2_HUMAN	6613	SUMO2	HEM1_HUMAN	211	ALAS1	0.63	HEM1_HUMAN;211;0.63;pmids:21900206;sources:MINT,BioGRID,IntAct
ALBU_HUMAN	213	ALB	ALBU_HUMAN	213	ALB	0.72	ALBU_HUMAN;213;0.72;pmids:15174051;sources:IntAct,I2D,BioGRID
APOE_HUMAN	348	APOE	ALBU_HUMAN	213	ALB	0.83	ALBU_HUMAN;213;0.83;pmids:8063017,15174051;sources:HPRD,IntAct,I2D,BioGRID
CRYAB_HUMAN	1410	CRYAB	ALBU_HUMAN	213	ALB	0.63	ALBU_HUMAN;213;0.63;pmids:21357544;sources:BioGRID
FCGRN_HUMAN	2217	FCGRT	ALBU_HUMAN	213	ALB	0.88	ALBU_HUMAN;213;0.88;pmids:12566415,18272495;sources:HPRD,BioGRID,DIP,I2D
GBRAP_HUMAN	11337	GABARAP	ALBU_HUMAN	213	ALB	0.63	ALBU_HUMAN;213;0.63;pmids:20562859;sources:IntAct
GBRL1_HUMAN	23710	GABARAPL1	ALBU_HUMAN	213	ALB	0.63	ALBU_HUMAN;213;0.63;pmids:20562859;sources:IntAct
GBRL2_HUMAN	11345	GABARAPL2	ALBU_HUMAN	213	ALB	0.63	ALBU_HUMAN;213;0.63;pmids:20562859;sources:IntAct
MIC60_HUMAN	10989	IMMT	ALBU_HUMAN	213	ALB	0.63	ALBU_HUMAN;213;0.63;pmids:21900206;sources:MINT,BioGRID,IntAct
PAF15_HUMAN	9768	KIAA0101	ALBU_HUMAN	213	ALB	0.63	ALBU_HUMAN;213;0.63;pmids:21628590;sources:BioGRID
MLP3B_HUMAN	81631	MAP1LC3B	ALBU_HUMAN	213	ALB	0.63	ALBU_HUMAN;213;0.63;pmids:20562859;sources:IntAct
MK14_HUMAN	1432	MAPK14	ALBU_HUMAN	213	ALB	0.63	ALBU_HUMAN;213;0.63;pmids:23455922;sources:BioGRID
NFKB1_HUMAN	4790	NFKB1	ALBU_HUMAN	213	ALB	0.63	ALBU_HUMAN;213;0.63;pmids:14743216;sources:MINT,I2D
NR5A2_HUMAN	2494	NR5A2	ALBU_HUMAN	213	ALB	0.63	ALBU_HUMAN;213;0.63;pmids:15604093;sources:HPRD,BioGRID
PFD1_HUMAN	5201	PFDN1	ALBU_HUMAN	213	ALB	0.63	ALBU_HUMAN;213;0.63;pmids:21900206;sources:MINT,BioGRID,IntAct
AAPK1_HUMAN	5562	PRKAA1	ALBU_HUMAN	213	ALB	0.63	ALBU_HUMAN;213;0.63;pmids:23455922;sources:BioGRID
PSA3_HUMAN	5684	PSMA3	ALBU_HUMAN	213	ALB	0.63	ALBU_HUMAN;213;0.63;pmids:22079093;sources:BioGRID
PSMD4_HUMAN	5710	PSMD4	ALBU_HUMAN	213	ALB	0.63	ALBU_HUMAN;213;0.63;pmids:12601813;sources:BioGRID
RL31_HUMAN	6160	RPL31	ALBU_HUMAN	213	ALB	0.63	ALBU_HUMAN;213;0.63;pmids:19293945;sources:Bell09
TRFE_HUMAN	7018	TF	ALBU_HUMAN	213	ALB	0.63	ALBU_HUMAN;213;0.63;pmids:15174051;sources:IntAct,I2D
1433G_HUMAN	7532	YWHAG	ALBU_HUMAN	213	ALB	0.73	ALBU_HUMAN;213;0.73;pmids:15324660;sources:HPRD,MINT,I2D,BioGRID
EGFR_HUMAN	1956	EGFR	CD166_HUMAN	214	ALCAM	0.73	CD166_HUMAN;214;0.73;pmids:16799092;sources:HPRD,IntAct,I2D,BioGRID
LEG1_HUMAN	3956	LGALS1	CD166_HUMAN	214	ALCAM	0.75	CD166_HUMAN;214;0.75;pmids:24945728;sources:IntAct
NEDD8_HUMAN	4738	NEDD8	A16A1_HUMAN	126133	ALDH16A1	0.63	A16A1_HUMAN;126133;0.63;pmids:24654937;sources:BioGRID
ICT1_HUMAN	3396	ICT1	P5CS_HUMAN	5832	ALDH18A1	0.72	P5CS_HUMAN;5832;0.72;pmids:20186120;sources:MINT,BioGRID,IntAct
SUMO1_HUMAN	7341	SUMO1	P5CS_HUMAN	5832	ALDH18A1	0.73	P5CS_HUMAN;5832;0.73;pmids:17000644,15576338;sources:IntAct,I2D,BioGRID
SUMO2_HUMAN	6613	SUMO2	P5CS_HUMAN	5832	ALDH18A1	0.63	P5CS_HUMAN;5832;0.63;pmids:25027693;sources:BioGRID
TERA_HUMAN	7415	VCP	P5CS_HUMAN	5832	ALDH18A1	0.63	P5CS_HUMAN;5832;0.63;pmids:23383273;sources:BioGRID
NEDD8_HUMAN	4738	NEDD8	AL1A1_HUMAN	216	ALDH1A1	0.63	AL1A1_HUMAN;216;0.63;pmids:24654937;sources:BioGRID
SUMO1_HUMAN	7341	SUMO1	AL1A1_HUMAN	216	ALDH1A1	0.63	AL1A1_HUMAN;216;0.63;pmids:24654937;sources:BioGRID
ICT1_HUMAN	3396	ICT1	AL1B1_HUMAN	219	ALDH1B1	0.63	AL1B1_HUMAN;219;0.63;pmids:20186120;sources:MINT,IntAct
XRN2_HUMAN	22803	XRN2	AL1B1_HUMAN	219	ALDH1B1	0.63	AL1B1_HUMAN;219;0.63;pmids:15231747;sources:BioGRID
ICT1_HUMAN	3396	ICT1	AL1L2_HUMAN	160428	ALDH1L2	0.72	AL1L2_HUMAN;160428;0.72;pmids:20186120;sources:MINT,BioGRID,IntAct
AL1A1_HUMAN	216	ALDH1A1	ALDH2_HUMAN	217	ALDH2	0.63	ALDH2_HUMAN;217;0.63;pmids:21988832;sources:IntAct,BioGRID
ALDH2_HUMAN	217	ALDH2	ALDH2_HUMAN	217	ALDH2	0.63	ALDH2_HUMAN;217;0.63;pmids:10631996,12795606,9195888,16189514;sources:HPRD,I2D,Rual05
CUL3_HUMAN	8452	CUL3	ALDH2_HUMAN	217	ALDH2	0.63	ALDH2_HUMAN;217;0.63;pmids:21145461;sources:BioGRID
FHIT_HUMAN	2272	FHIT	ALDH2_HUMAN	217	ALDH2	0.63	ALDH2_HUMAN;217;0.63;pmids:18319262;sources:IntAct
GBRL1_HUMAN	23710	GABARAPL1	ALDH2_HUMAN	217	ALDH2	0.63	ALDH2_HUMAN;217;0.63;pmids:20562859;sources:IntAct
CH60_HUMAN	3329	HSPD1	ALDH2_HUMAN	217	ALDH2	0.75	ALDH2_HUMAN;217;0.75;pmids:12387818,16189514;sources:HPRD,BioGRID,I2D,Rual05
CH10_HUMAN	3336	HSPE1	ALDH2_HUMAN	217	ALDH2	0.63	ALDH2_HUMAN;217;0.63;pmids:12387818;sources:HPRD,BioGRID,I2D
ICT1_HUMAN	3396	ICT1	ALDH2_HUMAN	217	ALDH2	0.72	ALDH2_HUMAN;217;0.72;pmids:20186120;sources:MINT,BioGRID,IntAct
CENPR_HUMAN	23421	ITGB3BP	ALDH2_HUMAN	217	ALDH2	0.63	ALDH2_HUMAN;217;0.63;pmids:16169070;sources:IntAct
UBA5_HUMAN	79876	UBA5	ALDH2_HUMAN	217	ALDH2	0.72	ALDH2_HUMAN;217;0.72;pmids:20562859;sources:IntAct,BioGRID
CAND1_HUMAN	55832	CAND1	AL3A2_HUMAN	224	ALDH3A2	0.63	AL3A2_HUMAN;224;0.63;pmids:21145461;sources:BioGRID
CUL3_HUMAN	8452	CUL3	AL3A2_HUMAN	224	ALDH3A2	0.63	AL3A2_HUMAN;224;0.63;pmids:21145461;sources:BioGRID
EGFR_HUMAN	1956	EGFR	AL3A2_HUMAN	224	ALDH3A2	0.63	AL3A2_HUMAN;224;0.63;pmids:23956138;sources:BioGRID
GBRAP_HUMAN	11337	GABARAP	AL3A2_HUMAN	224	ALDH3A2	0.63	AL3A2_HUMAN;224;0.63;pmids:20562859;sources:IntAct
GBRL1_HUMAN	23710	GABARAPL1	AL3A2_HUMAN	224	ALDH3A2	0.63	AL3A2_HUMAN;224;0.63;pmids:20562859;sources:IntAct
GBRL2_HUMAN	11345	GABARAPL2	AL3A2_HUMAN	224	ALDH3A2	0.63	AL3A2_HUMAN;224;0.63;pmids:20562859;sources:IntAct
GRP75_HUMAN	3313	HSPA9	AL3A2_HUMAN	224	ALDH3A2	0.63	AL3A2_HUMAN;224;0.63;pmids:19293945;sources:Bell09
MMS19_HUMAN	64210	MMS19	AL3A2_HUMAN	224	ALDH3A2	0.63	AL3A2_HUMAN;224;0.63;pmids:22678362;sources:BioGRID
NELFB_HUMAN	25920	NELFB	AL3A2_HUMAN	224	ALDH3A2	0.63	AL3A2_HUMAN;224;0.63;pmids:20305087;sources:BioGRID
PP6R1_HUMAN	22870	PPP6R1	AL3A2_HUMAN	224	ALDH3A2	0.72	AL3A2_HUMAN;224;0.72;pmids:24255178;sources:IntAct,BioGRID
BAG3_HUMAN	9531	BAG3	AL3B1_HUMAN	221	ALDH3B1	0.63	AL3B1_HUMAN;221;0.63;pmids:23824909;sources:BioGRID
CPNS1_HUMAN	826	CAPNS1	AL7A1_HUMAN	501	ALDH7A1	0.63	AL7A1_HUMAN;501;0.63;pmids:22863883;sources:BioGRID
G6PD_HUMAN	2539	G6PD	AL7A1_HUMAN	501	ALDH7A1	0.63	AL7A1_HUMAN;501;0.63;pmids:22863883;sources:BioGRID
LDHB_HUMAN	3945	LDHB	AL7A1_HUMAN	501	ALDH7A1	0.63	AL7A1_HUMAN;501;0.63;pmids:22863883;sources:BioGRID
NEDD8_HUMAN	4738	NEDD8	AL7A1_HUMAN	501	ALDH7A1	0.63	AL7A1_HUMAN;501;0.63;pmids:24654937;sources:BioGRID
6PGD_HUMAN	5226	PGD	AL7A1_HUMAN	501	ALDH7A1	0.63	AL7A1_HUMAN;501;0.63;pmids:22863883;sources:BioGRID
1433T_HUMAN	10971	YWHAQ	AL7A1_HUMAN	501	ALDH7A1	0.63	AL7A1_HUMAN;501;0.63;pmids:22863883;sources:BioGRID
GDIA_HUMAN	2664	GDI1	AL9A1_HUMAN	223	ALDH9A1	0.63	AL9A1_HUMAN;223;0.63;pmids:22863883;sources:BioGRID
6PGD_HUMAN	5226	PGD	AL9A1_HUMAN	223	ALDH9A1	0.63	AL9A1_HUMAN;223;0.63;pmids:22863883;sources:BioGRID
AKT1_HUMAN	207	AKT1	ALDOA_HUMAN	226	ALDOA	0.63	ALDOA_HUMAN;226;0.63;pmids:16027165;sources:BioGRID
ALDOA_HUMAN	226	ALDOA	ALDOA_HUMAN	226	ALDOA	0.84	ALDOA_HUMAN;226;0.84;pmids:14669989,21988832;species:Drosophila melanogaster (Fruit fly),Caenorhabditis elegans
ATF2_HUMAN	1386	ATF2	ALDOA_HUMAN	226	ALDOA	0.72	ALDOA_HUMAN;226;0.72;pmids:22304920;sources:IntAct,BioGRID
VATE1_HUMAN	529	ATP6V1E1	ALDOA_HUMAN	226	ALDOA	0.65	ALDOA_HUMAN;226;0.65;pmids:11399750;sources:HPRD,BioGRID,I2D
CUL3_HUMAN	8452	CUL3	ALDOA_HUMAN	226	ALDOA	0.63	ALDOA_HUMAN;226;0.63;pmids:21145461;sources:BioGRID
CUL4B_HUMAN	8450	CUL4B	ALDOA_HUMAN	226	ALDOA	0.63	ALDOA_HUMAN;226;0.63;pmids:21145461;sources:BioGRID
FINC_HUMAN	2335	FN1	ALDOA_HUMAN	226	ALDOA	0.72	ALDOA_HUMAN;226;0.72;pmids:19738201;sources:IntAct,BioGRID
CXA1_HUMAN	2697	GJA1	ALDOA_HUMAN	226	ALDOA	0.63	ALDOA_HUMAN;226;0.63;pmids:23106098;sources:BioGRID
H2AX_HUMAN	3014	H2AFX	ALDOA_HUMAN	226	ALDOA	0.72	ALDOA_HUMAN;226;0.72;pmids:20000738;sources:IntAct,BioGRID
HS90A_HUMAN	3320	HSP90AA1	ALDOA_HUMAN	226	ALDOA	0.63	ALDOA_HUMAN;226;0.63;pmids:16263121;sources:BioGRID
HS90B_HUMAN	3326	HSP90AB1	ALDOA_HUMAN	226	ALDOA	0.72	ALDOA_HUMAN;226;0.72;pmids:16263121;sources:IntAct,MINT,I2D,BioGRID
HD_HUMAN	3064	HTT	ALDOA_HUMAN	226	ALDOA	0.63	ALDOA_HUMAN;226;0.63;pmids:17500595;sources:Kaltenbach07
ISG15_HUMAN	9636	ISG15	ALDOA_HUMAN	226	ALDOA	0.63	ALDOA_HUMAN;226;0.63;pmids:16009940;sources:BioGRID
PAF15_HUMAN	9768	KIAA0101	ALDOA_HUMAN	226	ALDOA	0.63	ALDOA_HUMAN;226;0.63;pmids:21628590;sources:BioGRID
MK13_HUMAN	5603	MAPK13	ALDOA_HUMAN	226	ALDOA	0.63	ALDOA_HUMAN;226;0.63;pmids:19135240;sources:IntAct
MDM2_HUMAN	4193	MDM2	ALDOA_HUMAN	226	ALDOA	0.63	ALDOA_HUMAN;226;0.63;pmids:24583282;sources:BioGRID
MLH1_HUMAN	4292	MLH1	ALDOA_HUMAN	226	ALDOA	0.63	ALDOA_HUMAN;226;0.63;pmids:20706999;sources:IntAct,BioGRID
PLD2_HUMAN	5338	PLD2	ALDOA_HUMAN	226	ALDOA	0.79	ALDOA_HUMAN;226;0.79;pmids:11876650;sources:HPRD,BioGRID,I2D
PSA3_HUMAN	5684	PSMA3	ALDOA_HUMAN	226	ALDOA	0.63	ALDOA_HUMAN;226;0.63;pmids:22079093;sources:BioGRID
PSMD4_HUMAN	5710	PSMD4	ALDOA_HUMAN	226	ALDOA	0.63	ALDOA_HUMAN;226;0.63;pmids:12601813;sources:BioGRID
SUMO2_HUMAN	6613	SUMO2	ALDOA_HUMAN	226	ALDOA	0.74	ALDOA_HUMAN;226;0.74;pmids:19471022,23077236,25027693;sources:BioGRID
SUMO3_HUMAN	6612	SUMO3	ALDOA_HUMAN	226	ALDOA	0.63	ALDOA_HUMAN;226;0.63;pmids:25027693;sources:BioGRID
SUMO4_HUMAN	387082	SUMO4	ALDOA_HUMAN	226	ALDOA	0.65	ALDOA_HUMAN;226;0.65;pmids:16236267;sources:HPRD,I2D,BioGRID
SUZ12_HUMAN	23512	SUZ12	ALDOA_HUMAN	226	ALDOA	0.63	ALDOA_HUMAN;226;0.63;pmids:24457600;sources:BioGRID
UBP15_HUMAN	9958	USP15	ALDOA_HUMAN	226	ALDOA	0.76	ALDOA_HUMAN;226;0.76;pmids:19615732;sources:BioGRID,IntAct
1433Z_HUMAN	7534	YWHAZ	ALDOA_HUMAN	226	ALDOA	0.68	ALDOA_HUMAN;226;0.68;pmids:15161933;sources:MINT,I2D,IntAct
ALDOA_HUMAN	226	ALDOA	ALDOC_HUMAN	230	ALDOC	0.82	ALDOC_HUMAN;230;0.82;pmids:22863883,22939629;species:Caenorhabditis elegans,Drosophila melanogaster (Fruit fly)
BAG3_HUMAN	9531	BAG3	ALDOC_HUMAN	230	ALDOC	0.63	ALDOC_HUMAN;230;0.63;pmids:23824909;sources:BioGRID
HSP71_HUMAN	3304	HSPA1B	ALDOC_HUMAN	230	ALDOC	0.63	ALDOC_HUMAN;230;0.63;pmids:22863883;sources:BioGRID
NSF1C_HUMAN	55968	NSFL1C	ALDOC_HUMAN	230	ALDOC	0.63	ALDOC_HUMAN;230;0.63;pmids:22863883;sources:BioGRID
HS90A_HUMAN	3320	HSP90AA1	ALK_HUMAN	238	ALK	0.63	ALK_HUMAN;238;0.63;pmids:22939624;sources:BioGRID
CSK21_HUMAN	1457	CSNK2A1	ALKB5_HUMAN	54890	ALKBH5	0.7	ALKB5_HUMAN;54890;0.7;pmids:22113938;sources:IntAct,BioGRID
ELAV1_HUMAN	1994	ELAVL1	ALKB5_HUMAN	54890	ALKBH5	0.63	ALKB5_HUMAN;54890;0.63;pmids:19322201;sources:BioGRID
COTL1_HUMAN	23406	COTL1	LOX5_HUMAN	240	ALOX5	0.89	LOX5_HUMAN;240;0.89;pmids:11297527,10051563;sources:HPRD,BioGRID,IntAct,I2D
HS90A_HUMAN	3320	HSP90AA1	ALPK1_HUMAN	80216	ALPK1	0.63	ALPK1_HUMAN;80216;0.63;pmids:22939624;sources:BioGRID
THOC4_HUMAN	10189	ALYREF	THOC4_HUMAN	10189	ALYREF	0.85	THOC4_HUMAN;10189;0.85;pmids:15047853,9119228;sources:HPRD,BioGRID,I2D
ARRB2_HUMAN	409	ARRB2	THOC4_HUMAN	10189	ALYREF	0.72	THOC4_HUMAN;10189;0.72;pmids:17620599;sources:IntAct,BioGRID
CAND1_HUMAN	55832	CAND1	THOC4_HUMAN	10189	ALYREF	0.63	THOC4_HUMAN;10189;0.63;pmids:21145461;sources:BioGRID
CBX6_HUMAN	23466	CBX6	THOC4_HUMAN	10189	ALYREF	0.63	THOC4_HUMAN;10189;0.63;pmids:21282530;sources:IntAct
CBX8_HUMAN	57332	CBX8	THOC4_HUMAN	10189	ALYREF	0.72	THOC4_HUMAN;10189;0.72;pmids:21282530;sources:IntAct,BioGRID
CD81_HUMAN	975	CD81	THOC4_HUMAN	10189	ALYREF	0.63	THOC4_HUMAN;10189;0.63;pmids:23463506;sources:BioGRID
CSN5_HUMAN	10987	COPS5	THOC4_HUMAN	10189	ALYREF	0.63	THOC4_HUMAN;10189;0.63;pmids:21145461;sources:BioGRID
KC1A_HUMAN	1452	CSNK1A1	THOC4_HUMAN	10189	ALYREF	0.63	THOC4_HUMAN;10189;0.63;pmids:23455922;sources:BioGRID
CUL1_HUMAN	8454	CUL1	THOC4_HUMAN	10189	ALYREF	0.63	THOC4_HUMAN;10189;0.63;pmids:21145461;sources:BioGRID
CUL3_HUMAN	8452	CUL3	THOC4_HUMAN	10189	ALYREF	0.63	THOC4_HUMAN;10189;0.63;pmids:21145461;sources:BioGRID
DX39B_HUMAN	7919	DDX39B	THOC4_HUMAN	10189	ALYREF	0.88	THOC4_HUMAN;10189;0.88;pmids:14667819,11979277,15047853,21799930,17190602,15998806,22939629,23299939,23222130;sources:IntAct,BioGRID
EED_HUMAN	8726	EED	THOC4_HUMAN	10189	ALYREF	0.63	THOC4_HUMAN;10189;0.63;pmids:24457600;sources:BioGRID
IF4A3_HUMAN	9775	EIF4A3	THOC4_HUMAN	10189	ALYREF	0.87	THOC4_HUMAN;10189;0.87;pmids:14730019,23084401;sources:IntAct,I2D,BioGRID
ELAV1_HUMAN	1994	ELAVL1	THOC4_HUMAN	10189	ALYREF	0.63	THOC4_HUMAN;10189;0.63;pmids:19322201;sources:BioGRID
FINC_HUMAN	2335	FN1	THOC4_HUMAN	10189	ALYREF	0.72	THOC4_HUMAN;10189;0.72;pmids:19738201;sources:IntAct,BioGRID
GBRL1_HUMAN	23710	GABARAPL1	THOC4_HUMAN	10189	ALYREF	0.63	THOC4_HUMAN;10189;0.63;pmids:20562859;sources:IntAct
GBRL2_HUMAN	11345	GABARAPL2	THOC4_HUMAN	10189	ALYREF	0.63	THOC4_HUMAN;10189;0.63;pmids:20562859;sources:IntAct
GRK5_HUMAN	2869	GRK5	THOC4_HUMAN	10189	ALYREF	0.63	THOC4_HUMAN;10189;0.63;pmids:22952844;sources:BioGRID
H2AX_HUMAN	3014	H2AFX	THOC4_HUMAN	10189	ALYREF	0.72	THOC4_HUMAN;10189;0.72;pmids:20000738;sources:IntAct,BioGRID
HDGF_HUMAN	3068	HDGF	THOC4_HUMAN	10189	ALYREF	0.72	THOC4_HUMAN;10189;0.72;pmids:21907836;sources:BioGRID,IntAct
ROA1_HUMAN	3178	HNRNPA1	THOC4_HUMAN	10189	ALYREF	0.63	THOC4_HUMAN;10189;0.63;pmids:22446626;sources:BioGRID
HNRPC_HUMAN	3183	HNRNPC	THOC4_HUMAN	10189	ALYREF	0.63	THOC4_HUMAN;10189;0.63;pmids:11546873;sources:IntAct
ICAM1_HUMAN	3383	ICAM1	THOC4_HUMAN	10189	ALYREF	0.63	THOC4_HUMAN;10189;0.63;pmids:23463506;sources:BioGRID
PAF15_HUMAN	9768	KIAA0101	THOC4_HUMAN	10189	ALYREF	0.63	THOC4_HUMAN;10189;0.63;pmids:21628590;sources:BioGRID
MDM2_HUMAN	4193	MDM2	THOC4_HUMAN	10189	ALYREF	0.63	THOC4_HUMAN;10189;0.63;pmids:24583282;sources:BioGRID
MEPCE_HUMAN	56257	MEPCE	THOC4_HUMAN	10189	ALYREF	0.72	THOC4_HUMAN;10189;0.72;pmids:17643375;sources:BioGRID
NCBP1_HUMAN	4686	NCBP1	THOC4_HUMAN	10189	ALYREF	0.85	THOC4_HUMAN;10189;0.85;pmids:19262567,18974867,17190602,23222130;sources:MINT,BioGRID,IntAct
NEDD1_HUMAN	121441	NEDD1	THOC4_HUMAN	10189	ALYREF	0.63	THOC4_HUMAN;10189;0.63;pmids:23443559;sources:BioGRID
NXF1_HUMAN	10482	NXF1	THOC4_HUMAN	10189	ALYREF	0.86	THOC4_HUMAN;10189;0.86;pmids:11546874,19165146,23299939;species:Mus musculus (Mouse)
PAXI1_HUMAN	22976	PAXIP1	THOC4_HUMAN	10189	ALYREF	0.63	THOC4_HUMAN;10189;0.63;pmids:22990118;sources:BioGRID
PCF11_HUMAN	51585	PCF11	THOC4_HUMAN	10189	ALYREF	0.72	THOC4_HUMAN;10189;0.72;pmids:19110458;sources:BioGRID
RAD21_HUMAN	5885	RAD21	THOC4_HUMAN	10189	ALYREF	0.63	THOC4_HUMAN;10189;0.63;pmids:22145905;sources:BioGRID
RBM8A_HUMAN	9939	RBM8A	THOC4_HUMAN	10189	ALYREF	0.76	THOC4_HUMAN;10189;0.76;pmids:11546873;sources:BioGRID,IntAct
RRP1B_HUMAN	23076	RRP1B	THOC4_HUMAN	10189	ALYREF	0.72	THOC4_HUMAN;10189;0.72;pmids:19710015;sources:BioGRID
STAU1_HUMAN	6780	STAU1	THOC4_HUMAN	10189	ALYREF	0.63	THOC4_HUMAN;10189;0.63;pmids:23125841;sources:BioGRID
SUZ12_HUMAN	23512	SUZ12	THOC4_HUMAN	10189	ALYREF	0.63	THOC4_HUMAN;10189;0.63;pmids:24457600;sources:BioGRID
THOC5_HUMAN	8563	THOC5	THOC4_HUMAN	10189	ALYREF	0.86	THOC4_HUMAN;10189;0.86;pmids:19165146,17190602,15998806,23299939,23222130;sources:MINT,BioGRID,IntAct
REN3A_HUMAN	65110	UPF3A	THOC4_HUMAN	10189	ALYREF	0.75	THOC4_HUMAN;10189;0.75;pmids:11546873,11546874;sources:HPRD,I2D,IntAct
REN3B_HUMAN	65109	UPF3B	THOC4_HUMAN	10189	ALYREF	0.63	THOC4_HUMAN;10189;0.63;pmids:11546873;sources:IntAct
ELAV1_HUMAN	1994	ELAVL1	DCAM_HUMAN	262	AMD1	0.63	DCAM_HUMAN;262;0.63;pmids:19322201;sources:BioGRID
CSK2B_HUMAN	1460	CSNK2B	AMPD2_HUMAN	271	AMPD2	0.63	AMPD2_HUMAN;271;0.63;pmids:22863883;sources:BioGRID
NEDD8_HUMAN	4738	NEDD8	AMPD2_HUMAN	271	AMPD2	0.63	AMPD2_HUMAN;271;0.63;pmids:24654937;sources:BioGRID
SUMO1_HUMAN	7341	SUMO1	AMPD2_HUMAN	271	AMPD2	0.63	AMPD2_HUMAN;271;0.63;pmids:24654937;sources:BioGRID
1433B_HUMAN	7529	YWHAB	AMPD2_HUMAN	271	AMPD2	0.72	AMPD2_HUMAN;271;0.72;pmids:24255178;sources:IntAct,BioGRID
HSP7C_HUMAN	3312	HSPA8	GCST_HUMAN	275	AMT	0.63	GCST_HUMAN;275;0.63;pmids:25036637;sources:BioGRID
HS90A_HUMAN	3320	HSP90AA1	ANC2_HUMAN	29882	ANAPC2	0.63	ANC2_HUMAN;29882;0.63;pmids:22939624;sources:BioGRID
SUMO2_HUMAN	6613	SUMO2	APC7_HUMAN	51434	ANAPC7	0.73	APC7_HUMAN;51434;0.73;pmids:21693764,19471022;sources:BioGRID
TERA_HUMAN	7415	VCP	APC7_HUMAN	51434	ANAPC7	0.63	APC7_HUMAN;51434;0.63;pmids:23383273;sources:BioGRID
ROCK1_HUMAN	6093	ROCK1	ANFY1_HUMAN	51479	ANKFY1	0.63	ANFY1_HUMAN;51479;0.63;pmids:22863883;sources:BioGRID
TERA_HUMAN	7415	VCP	ANKH1_HUMAN	54882	ANKHD1	0.63	ANKH1_HUMAN;54882;0.63;pmids:23383273;sources:BioGRID
1433E_HUMAN	7531	YWHAE	ANKH1_HUMAN	54882	ANKHD1	0.63	ANKH1_HUMAN;54882;0.63;pmids:20936779;sources:BioGRID,IntAct
1433G_HUMAN	7532	YWHAG	ANKH1_HUMAN	54882	ANKHD1	0.63	ANKH1_HUMAN;54882;0.63;pmids:20936779;sources:BioGRID,IntAct
PP2AA_HUMAN	5515	PPP2CA	ANKL2_HUMAN	23141	ANKLE2	0.72	ANKL2_HUMAN;23141;0.72;pmids:19156129;sources:IntAct,BioGRID
TERA_HUMAN	7415	VCP	ANKL2_HUMAN	23141	ANKLE2	0.63	ANKL2_HUMAN;23141;0.63;pmids:23443559;sources:BioGRID
AT5F1_HUMAN	515	ATP5F1	ANR11_HUMAN	29123	ANKRD11	0.63	ANR11_HUMAN;29123;0.63;pmids:19293945;sources:Bell09
SUMO2_HUMAN	6613	SUMO2	ANR35_HUMAN	148741	ANKRD35	0.63	ANR35_HUMAN;148741;0.63;pmids:19471022;sources:BioGRID
VIME_HUMAN	7431	VIM	ANR35_HUMAN	148741	ANKRD35	0.63	ANR35_HUMAN;148741;0.63;pmids:21900206;sources:MINT,BioGRID,IntAct
BAG3_HUMAN	9531	BAG3	ANS1A_HUMAN	23294	ANKS1A	0.63	ANS1A_HUMAN;23294;0.63;pmids:23824909;sources:BioGRID
1433B_HUMAN	7529	YWHAB	ANS1A_HUMAN	23294	ANKS1A	0.72	ANS1A_HUMAN;23294;0.72;pmids:24255178;sources:IntAct,BioGRID
ADAP1_HUMAN	11033	ADAP1	AN32A_HUMAN	8125	ANP32A	0.68	AN32A_HUMAN;8125;0.68;pmids:12565890,16713569;sources:HPRD,BioGRID,I2D,Lim06
AXIN1_HUMAN	8312	AXIN1	AN32A_HUMAN	8125	ANP32A	0.68	AN32A_HUMAN;8125;0.68;pmids:16169070;sources:IntAct,BioGRID,MINT
BAG1_HUMAN	573	BAG1	AN32A_HUMAN	8125	ANP32A	0.63	AN32A_HUMAN;8125;0.63;pmids:22863883;sources:BioGRID
CAF1A_HUMAN	10036	CHAF1A	AN32A_HUMAN	8125	ANP32A	0.68	AN32A_HUMAN;8125;0.68;pmids:21209461;sources:BioGRID
ELAV1_HUMAN	1994	ELAVL1	AN32A_HUMAN	8125	ANP32A	0.66	AN32A_HUMAN;8125;0.66;pmids:11729309,11018049,11565755;sources:HPRD,I2D
H31_HUMAN	8968	HIST1H3A	AN32A_HUMAN	8125	ANP32A	0.78	AN32A_HUMAN;8125;0.78;pmids:15100215,15136563;sources:BioGRID
H4_HUMAN	8370	HIST1H4A	AN32A_HUMAN	8125	ANP32A	0.84	AN32A_HUMAN;8125;0.84;pmids:11163245,15136563;sources:BioGRID
H31T_HUMAN	8290	HIST3H3	AN32A_HUMAN	8125	ANP32A	0.75	AN32A_HUMAN;8125;0.75;pmids:11163245;sources:BioGRID
IMA5_HUMAN	3841	KPNA1	AN32A_HUMAN	8125	ANP32A	0.63	AN32A_HUMAN;8125;0.63;pmids:16713569;sources:HPRD,IntAct,MINT,I2D,Lim06,BioGRID
IMA1_HUMAN	3838	KPNA2	AN32A_HUMAN	8125	ANP32A	0.63	AN32A_HUMAN;8125;0.63;pmids:16713569;sources:HPRD,IntAct,MINT,I2D,Lim06,BioGRID
MEPCE_HUMAN	56257	MEPCE	AN32A_HUMAN	8125	ANP32A	0.72	AN32A_HUMAN;8125;0.72;pmids:17643375;sources:BioGRID
OXSR1_HUMAN	9943	OXSR1	AN32A_HUMAN	8125	ANP32A	0.63	AN32A_HUMAN;8125;0.63;pmids:22863883;sources:BioGRID
KPYM_HUMAN	5315	PKM	AN32A_HUMAN	8125	ANP32A	0.63	AN32A_HUMAN;8125;0.63;pmids:22863883;sources:BioGRID
PLIN3_HUMAN	10226	PLIN3	AN32A_HUMAN	8125	ANP32A	0.63	AN32A_HUMAN;8125;0.63;pmids:22863883;sources:BioGRID
SET_HUMAN	6418	SET	AN32A_HUMAN	8125	ANP32A	0.9	AN32A_HUMAN;8125;0.9;pmids:11909973,11163245,16713569,17142970;sources:HPRD,BioGRID,I2D,Lim06
SRP14_HUMAN	6727	SRP14	AN32A_HUMAN	8125	ANP32A	0.63	AN32A_HUMAN;8125;0.63;pmids:22863883;sources:BioGRID
SUMO2_HUMAN	6613	SUMO2	AN32A_HUMAN	8125	ANP32A	0.63	AN32A_HUMAN;8125;0.63;pmids:21693764;sources:BioGRID
CALR_HUMAN	811	CALR	AN32B_HUMAN	10541	ANP32B	0.63	AN32B_HUMAN;10541;0.63;pmids:22863883;sources:BioGRID
ELAV1_HUMAN	1994	ELAVL1	AN32B_HUMAN	10541	ANP32B	0.78	AN32B_HUMAN;10541;0.78;pmids:11729309,11018049,11565755,19322201;sources:HPRD,I2D,BioGRID
SUMO2_HUMAN	6613	SUMO2	AN32B_HUMAN	10541	ANP32B	0.73	AN32B_HUMAN;10541;0.73;pmids:21693764,19471022;sources:BioGRID
SUMO2_HUMAN	6613	SUMO2	AN32E_HUMAN	81611	ANP32E	0.73	AN32E_HUMAN;81611;0.73;pmids:21693764,19471022;sources:BioGRID
ATF2_HUMAN	1386	ATF2	ANXA1_HUMAN	301	ANXA1	0.72	ANXA1_HUMAN;301;0.72;pmids:22304920;sources:IntAct,BioGRID
ATG4B_HUMAN	23192	ATG4B	ANXA1_HUMAN	301	ANXA1	0.63	ANXA1_HUMAN;301;0.63;pmids:20562859;sources:BioGRID
BAG3_HUMAN	9531	BAG3	ANXA1_HUMAN	301	ANXA1	0.63	ANXA1_HUMAN;301;0.63;pmids:23824909;sources:BioGRID
CUL5_HUMAN	8065	CUL5	ANXA1_HUMAN	301	ANXA1	0.63	ANXA1_HUMAN;301;0.63;pmids:21145461;sources:BioGRID
FINC_HUMAN	2335	FN1	ANXA1_HUMAN	301	ANXA1	0.72	ANXA1_HUMAN;301;0.72;pmids:19738201;sources:IntAct,BioGRID
GBRL1_HUMAN	23710	GABARAPL1	ANXA1_HUMAN	301	ANXA1	0.63	ANXA1_HUMAN;301;0.63;pmids:20562859;sources:IntAct
CXA1_HUMAN	2697	GJA1	ANXA1_HUMAN	301	ANXA1	0.63	ANXA1_HUMAN;301;0.63;pmids:23106098;sources:BioGRID
HMGA1_HUMAN	3159	HMGA1	ANXA1_HUMAN	301	ANXA1	0.72	ANXA1_HUMAN;301;0.72;pmids:18850631;sources:IntAct,BioGRID
PAF15_HUMAN	9768	KIAA0101	ANXA1_HUMAN	301	ANXA1	0.63	ANXA1_HUMAN;301;0.63;pmids:21628590;sources:BioGRID
IKBA_HUMAN	4792	NFKBIA	ANXA1_HUMAN	301	ANXA1	0.63	ANXA1_HUMAN;301;0.63;pmids:14743216;sources:IntAct,I2D
PPM1B_HUMAN	5495	PPM1B	ANXA1_HUMAN	301	ANXA1	0.76	ANXA1_HUMAN;301;0.76;pmids:17353931;sources:BioGRID,IntAct,I2D
S10AB_HUMAN	6282	S100A11	ANXA1_HUMAN	301	ANXA1	0.87	ANXA1_HUMAN;301;0.87;pmids:12645011,8557678,16189514;sources:HPRD,BioGRID,I2D,Rual05
SQSTM_HUMAN	8878	SQSTM1	ANXA1_HUMAN	301	ANXA1	0.63	ANXA1_HUMAN;301;0.63;pmids:20562859;sources:IntAct
SUMO2_HUMAN	6613	SUMO2	ANXA1_HUMAN	301	ANXA1	0.73	ANXA1_HUMAN;301;0.73;pmids:19394292,25027693;sources:BioGRID
SUMO3_HUMAN	6612	SUMO3	ANXA1_HUMAN	301	ANXA1	0.63	ANXA1_HUMAN;301;0.63;pmids:25027693;sources:BioGRID
UBE3A_HUMAN	7337	UBE3A	ANXA1_HUMAN	301	ANXA1	0.7	ANXA1_HUMAN;301;0.7;pmids:19204938;sources:BioGRID
UBP25_HUMAN	29761	USP25	ANXA1_HUMAN	301	ANXA1	0.76	ANXA1_HUMAN;301;0.76;pmids:19615732;sources:BioGRID,IntAct
1433T_HUMAN	10971	YWHAQ	ANXA1_HUMAN	301	ANXA1	0.68	ANXA1_HUMAN;301;0.68;pmids:15161933;sources:BioGRID
1433Z_HUMAN	7534	YWHAZ	ANXA1_HUMAN	301	ANXA1	0.68	ANXA1_HUMAN;301;0.68;pmids:15161933;sources:MINT,I2D,IntAct
BAG3_HUMAN	9531	BAG3	ANX10_HUMAN	11199	ANXA10	0.63	ANX10_HUMAN;11199;0.63;pmids:23824909;sources:BioGRID
SUMO2_HUMAN	6613	SUMO2	ANX10_HUMAN	11199	ANXA10	0.63	ANX10_HUMAN;11199;0.63;pmids:25027693;sources:BioGRID
BAG3_HUMAN	9531	BAG3	ANX11_HUMAN	311	ANXA11	0.63	ANX11_HUMAN;311;0.63;pmids:23824909;sources:BioGRID
CDC5L_HUMAN	988	CDC5L	ANX11_HUMAN	311	ANXA11	0.63	ANX11_HUMAN;311;0.63;pmids:20467437;sources:MINT,IntAct
CUL5_HUMAN	8065	CUL5	ANX11_HUMAN	311	ANXA11	0.63	ANX11_HUMAN;311;0.63;pmids:21145461;sources:BioGRID
DRA_HUMAN	3122	HLA-DRA	ANX11_HUMAN	311	ANXA11	0.63	ANX11_HUMAN;311;0.63;pmids:20458337;sources:BioGRID
2B11_HUMAN	3123	HLA-DRB1	ANX11_HUMAN	311	ANXA11	0.63	ANX11_HUMAN;311;0.63;pmids:20458337;sources:BioGRID
DRB3_HUMAN	3125	HLA-DRB3	ANX11_HUMAN	311	ANXA11	0.63	ANX11_HUMAN;311;0.63;pmids:20458337;sources:BioGRID
MDM2_HUMAN	4193	MDM2	ANX11_HUMAN	311	ANXA11	0.63	ANX11_HUMAN;311;0.63;pmids:24583282;sources:BioGRID
ARF6_HUMAN	382	ARF6	ANXA2_HUMAN	302	ANXA2	0.63	ANXA2_HUMAN;302;0.63;pmids:17353931;sources:IntAct,I2D
ARRB2_HUMAN	409	ARRB2	ANXA2_HUMAN	302	ANXA2	0.72	ANXA2_HUMAN;302;0.72;pmids:17620599;sources:IntAct,BioGRID
BAG3_HUMAN	9531	BAG3	ANXA2_HUMAN	302	ANXA2	0.63	ANXA2_HUMAN;302;0.63;pmids:23824909;sources:BioGRID
BCAR3_HUMAN	8412	BCAR3	ANXA2_HUMAN	302	ANXA2	0.63	ANXA2_HUMAN;302;0.63;pmids:17353931;sources:IntAct,I2D
CATA_HUMAN	847	CAT	ANXA2_HUMAN	302	ANXA2	0.63	ANXA2_HUMAN;302;0.63;pmids:19293945;sources:Bell09
CDK7_HUMAN	1022	CDK7	ANXA2_HUMAN	302	ANXA2	0.63	ANXA2_HUMAN;302;0.63;pmids:8692841;sources:BioGRID
EIF1B_HUMAN	10289	EIF1B	ANXA2_HUMAN	302	ANXA2	0.63	ANXA2_HUMAN;302;0.63;pmids:17353931;sources:IntAct,I2D
IF6_HUMAN	3692	EIF6	ANXA2_HUMAN	302	ANXA2	0.63	ANXA2_HUMAN;302;0.63;pmids:17353931;sources:IntAct,I2D
EP300_HUMAN	2033	EP300	ANXA2_HUMAN	302	ANXA2	0.63	ANXA2_HUMAN;302;0.63;pmids:16051665;sources:BioGRID
ERBB2_HUMAN	2064	ERBB2	ANXA2_HUMAN	302	ANXA2	0.63	ANXA2_HUMAN;302;0.63;pmids:24189400;sources:IntAct
ERBB3_HUMAN	2065	ERBB3	ANXA2_HUMAN	302	ANXA2	0.63	ANXA2_HUMAN;302;0.63;pmids:24189400;sources:IntAct
FINC_HUMAN	2335	FN1	ANXA2_HUMAN	302	ANXA2	0.72	ANXA2_HUMAN;302;0.72;pmids:19738201;sources:IntAct,BioGRID
TRM7_HUMAN	24140	FTSJ1	ANXA2_HUMAN	302	ANXA2	0.63	ANXA2_HUMAN;302;0.63;pmids:17353931;sources:IntAct,I2D
GBRL1_HUMAN	23710	GABARAPL1	ANXA2_HUMAN	302	ANXA2	0.63	ANXA2_HUMAN;302;0.63;pmids:20562859;sources:IntAct
GBRL2_HUMAN	11345	GABARAPL2	ANXA2_HUMAN	302	ANXA2	0.63	ANXA2_HUMAN;302;0.63;pmids:17353931;sources:IntAct,I2D
CXA1_HUMAN	2697	GJA1	ANXA2_HUMAN	302	ANXA2	0.63	ANXA2_HUMAN;302;0.63;pmids:23106098;sources:BioGRID
H2AX_HUMAN	3014	H2AFX	ANXA2_HUMAN	302	ANXA2	0.72	ANXA2_HUMAN;302;0.72;pmids:20000738;sources:IntAct,BioGRID
1B42_HUMAN	3106	HLA-B	ANXA2_HUMAN	302	ANXA2	0.63	ANXA2_HUMAN;302;0.63;pmids:17353931;sources:IntAct,I2D
HMGA1_HUMAN	3159	HMGA1	ANXA2_HUMAN	302	ANXA2	0.72	ANXA2_HUMAN;302;0.72;pmids:18850631;sources:IntAct,BioGRID
ISG15_HUMAN	9636	ISG15	ANXA2_HUMAN	302	ANXA2	0.63	ANXA2_HUMAN;302;0.63;pmids:16009940;sources:BioGRID
LYPA1_HUMAN	10434	LYPLA1	ANXA2_HUMAN	302	ANXA2	0.65	ANXA2_HUMAN;302;0.65;pmids:1531641,16189514;sources:HPRD,I2D,Rual05
MDM2_HUMAN	4193	MDM2	ANXA2_HUMAN	302	ANXA2	0.63	ANXA2_HUMAN;302;0.63;pmids:24583282;sources:BioGRID
TRI18_HUMAN	4281	MID1	ANXA2_HUMAN	302	ANXA2	0.63	ANXA2_HUMAN;302;0.63;pmids:18172692;sources:BioGRID
MLH1_HUMAN	4292	MLH1	ANXA2_HUMAN	302	ANXA2	0.78	ANXA2_HUMAN;302;0.78;pmids:20706999;sources:IntAct,BioGRID
MYC_HUMAN	4609	MYC	ANXA2_HUMAN	302	ANXA2	0.72	ANXA2_HUMAN;302;0.72;pmids:21150319;sources:IntAct,BioGRID
NCOA3_HUMAN	8202	NCOA3	ANXA2_HUMAN	302	ANXA2	0.63	ANXA2_HUMAN;302;0.63;pmids:16051665;sources:BioGRID
NEDD8_HUMAN	4738	NEDD8	ANXA2_HUMAN	302	ANXA2	0.63	ANXA2_HUMAN;302;0.63;pmids:24654937;sources:BioGRID
NPM_HUMAN	4869	NPM1	ANXA2_HUMAN	302	ANXA2	0.63	ANXA2_HUMAN;302;0.63;pmids:23402259;sources:BioGRID
PAK2_HUMAN	5062	PAK2	ANXA2_HUMAN	302	ANXA2	0.63	ANXA2_HUMAN;302;0.63;pmids:17353931;sources:IntAct,I2D
PCNA_HUMAN	5111	PCNA	ANXA2_HUMAN	302	ANXA2	0.89	ANXA2_HUMAN;302;0.89;pmids:12171929,16189514,20849852;sources:BioGRID,Rual05,MINT,IntAct
PHB_HUMAN	5245	PHB	ANXA2_HUMAN	302	ANXA2	0.89	ANXA2_HUMAN;302;0.89;pmids:12628297,16189514;sources:HPRD,BioGRID,I2D,Rual05
TPA_HUMAN	5327	PLAT	ANXA2_HUMAN	302	ANXA2	0.87	ANXA2_HUMAN;302;0.87;pmids:12468550,11978811,16189514;sources:HPRD,BioGRID,I2D,Rual05
PPM1B_HUMAN	5495	PPM1B	ANXA2_HUMAN	302	ANXA2	0.76	ANXA2_HUMAN;302;0.76;pmids:17353931;sources:BioGRID,IntAct,I2D
2AAA_HUMAN	5518	PPP2R1A	ANXA2_HUMAN	302	ANXA2	0.63	ANXA2_HUMAN;302;0.63;pmids:18172692;sources:BioGRID
RFA1_HUMAN	6117	RPA1	ANXA2_HUMAN	302	ANXA2	0.63	ANXA2_HUMAN;302;0.63;pmids:24332808;sources:BioGRID
RFA2_HUMAN	6118	RPA2	ANXA2_HUMAN	302	ANXA2	0.63	ANXA2_HUMAN;302;0.63;pmids:24332808;sources:BioGRID
RFA3_HUMAN	6119	RPA3	ANXA2_HUMAN	302	ANXA2	0.63	ANXA2_HUMAN;302;0.63;pmids:24332808;sources:BioGRID
SHC1_HUMAN	6464	SHC1	ANXA2_HUMAN	302	ANXA2	0.63	ANXA2_HUMAN;302;0.63;pmids:19380743;sources:BioGRID
SRC_HUMAN	6714	SRC	ANXA2_HUMAN	302	ANXA2	0.65	ANXA2_HUMAN;302;0.65;pmids:11106497,16189514;sources:HPRD,I2D,Rual05
SUMO1_HUMAN	7341	SUMO1	ANXA2_HUMAN	302	ANXA2	0.73	ANXA2_HUMAN;302;0.73;pmids:19596686,21110914;sources:BioGRID
SUMO2_HUMAN	6613	SUMO2	ANXA2_HUMAN	302	ANXA2	0.73	ANXA2_HUMAN;302;0.73;pmids:19471022,25027693;sources:BioGRID
SUMO3_HUMAN	6612	SUMO3	ANXA2_HUMAN	302	ANXA2	0.63	ANXA2_HUMAN;302;0.63;pmids:25027693;sources:BioGRID
UBE3A_HUMAN	7337	UBE3A	ANXA2_HUMAN	302	ANXA2	0.63	ANXA2_HUMAN;302;0.63;pmids:16051665;sources:BioGRID
TERA_HUMAN	7415	VCP	ANXA2_HUMAN	302	ANXA2	0.63	ANXA2_HUMAN;302;0.63;pmids:23383273;sources:BioGRID
1433T_HUMAN	10971	YWHAQ	ANXA2_HUMAN	302	ANXA2	0.68	ANXA2_HUMAN;302;0.68;pmids:15161933;sources:BioGRID
1433Z_HUMAN	7534	YWHAZ	ANXA2_HUMAN	302	ANXA2	0.84	ANXA2_HUMAN;302;0.84;pmids:15161933,17361185;sources:MINT,I2D,BioGRID,IntAct
ISG15_HUMAN	9636	ISG15	ANXA3_HUMAN	306	ANXA3	0.63	ANXA3_HUMAN;306;0.63;pmids:16009940;sources:BioGRID
EZH2_HUMAN	2146	EZH2	ANXA4_HUMAN	307	ANXA4	0.63	ANXA4_HUMAN;307;0.63;pmids:24457600;sources:BioGRID
GBRL1_HUMAN	23710	GABARAPL1	ANXA4_HUMAN	307	ANXA4	0.63	ANXA4_HUMAN;307;0.63;pmids:20562859;sources:IntAct
H2AX_HUMAN	3014	H2AFX	ANXA4_HUMAN	307	ANXA4	0.72	ANXA4_HUMAN;307;0.72;pmids:20000738;sources:IntAct,BioGRID
SUMO2_HUMAN	6613	SUMO2	ANXA4_HUMAN	307	ANXA4	0.63	ANXA4_HUMAN;307;0.63;pmids:19471022;sources:BioGRID
TINF2_HUMAN	26277	TINF2	ANXA4_HUMAN	307	ANXA4	0.63	ANXA4_HUMAN;307;0.63;pmids:21044950;sources:BioGRID
ATF2_HUMAN	1386	ATF2	ANXA5_HUMAN	308	ANXA5	0.72	ANXA5_HUMAN;308;0.72;pmids:22304920;sources:IntAct,BioGRID
BAG3_HUMAN	9531	BAG3	ANXA5_HUMAN	308	ANXA5	0.63	ANXA5_HUMAN;308;0.63;pmids:23824909;sources:BioGRID
EED_HUMAN	8726	EED	ANXA5_HUMAN	308	ANXA5	0.63	ANXA5_HUMAN;308;0.63;pmids:9584197;sources:HPRD,BioGRID
H2AX_HUMAN	3014	H2AFX	ANXA5_HUMAN	308	ANXA5	0.72	ANXA5_HUMAN;308;0.72;pmids:20000738;sources:IntAct,BioGRID
INGR2_HUMAN	3460	IFNGR2	ANXA5_HUMAN	308	ANXA5	0.67	ANXA5_HUMAN;308;0.67;pmids:16670301;sources:HPRD,I2D
ISG15_HUMAN	9636	ISG15	ANXA5_HUMAN	308	ANXA5	0.63	ANXA5_HUMAN;308;0.63;pmids:16009940;sources:BioGRID
ITB5_HUMAN	3693	ITGB5	ANXA5_HUMAN	308	ANXA5	0.88	ANXA5_HUMAN;308;0.88;pmids:12769841,16189514;sources:HPRD,BioGRID,I2D,Rual05
VGFR2_HUMAN	3791	KDR	ANXA5_HUMAN	308	ANXA5	0.77	ANXA5_HUMAN;308;0.77;pmids:10329451;sources:HPRD,BioGRID,I2D
2AAB_HUMAN	5519	PPP2R1B	ANXA5_HUMAN	308	ANXA5	0.73	ANXA5_HUMAN;308;0.73;pmids:17540176;sources:HPRD,IntAct,I2D,BioGRID
SUMO1_HUMAN	7341	SUMO1	ANXA5_HUMAN	308	ANXA5	0.63	ANXA5_HUMAN;308;0.63;pmids:19596686;sources:BioGRID
SUMO2_HUMAN	6613	SUMO2	ANXA5_HUMAN	308	ANXA5	0.73	ANXA5_HUMAN;308;0.73;pmids:21693764,19471022;sources:BioGRID
TERF2_HUMAN	7014	TERF2	ANXA5_HUMAN	308	ANXA5	0.63	ANXA5_HUMAN;308;0.63;pmids:21044950;sources:BioGRID
TE2IP_HUMAN	54386	TERF2IP	ANXA5_HUMAN	308	ANXA5	0.63	ANXA5_HUMAN;308;0.63;pmids:21044950;sources:BioGRID
TINF2_HUMAN	26277	TINF2	ANXA5_HUMAN	308	ANXA5	0.63	ANXA5_HUMAN;308;0.63;pmids:21044950;sources:BioGRID
TERA_HUMAN	7415	VCP	ANXA5_HUMAN	308	ANXA5	0.63	ANXA5_HUMAN;308;0.63;pmids:23383273;sources:BioGRID
CUL5_HUMAN	8065	CUL5	ANXA6_HUMAN	309	ANXA6	0.63	ANXA6_HUMAN;309;0.63;pmids:21145461;sources:BioGRID
AATC_HUMAN	2805	GOT1	ANXA6_HUMAN	309	ANXA6	0.63	ANXA6_HUMAN;309;0.63;pmids:22863883;sources:BioGRID
H2AX_HUMAN	3014	H2AFX	ANXA6_HUMAN	309	ANXA6	0.72	ANXA6_HUMAN;309;0.72;pmids:20000738;sources:IntAct,BioGRID
MDM2_HUMAN	4193	MDM2	ANXA6_HUMAN	309	ANXA6	0.63	ANXA6_HUMAN;309;0.63;pmids:24583282;sources:BioGRID
MLH1_HUMAN	4292	MLH1	ANXA6_HUMAN	309	ANXA6	0.63	ANXA6_HUMAN;309;0.63;pmids:20706999;sources:IntAct,BioGRID
PLST_HUMAN	5358	PLS3	ANXA6_HUMAN	309	ANXA6	0.63	ANXA6_HUMAN;309;0.63;pmids:22863883;sources:BioGRID
DPOE3_HUMAN	54107	POLE3	ANXA6_HUMAN	309	ANXA6	0.63	ANXA6_HUMAN;309;0.63;pmids:22863883;sources:BioGRID
RASA1_HUMAN	5921	RASA1	ANXA6_HUMAN	309	ANXA6	0.95	ANXA6_HUMAN;309;0.95;pmids:8798684,10571081,16189514;species:Rattus norvegicus (Rat)
S10A1_HUMAN	6271	S100A1	ANXA6_HUMAN	309	ANXA6	0.85	ANXA6_HUMAN;309;0.85;pmids:9883272,16189514;sources:HPRD,BioGRID,I2D,Rual05
THOP1_HUMAN	7064	THOP1	ANXA6_HUMAN	309	ANXA6	0.63	ANXA6_HUMAN;309;0.63;pmids:22863883;sources:BioGRID
ZO1_HUMAN	7082	TJP1	ANXA6_HUMAN	309	ANXA6	0.75	ANXA6_HUMAN;309;0.75;pmids:16944923;sources:IntAct,MINT,I2D,BioGRID
UBE2H_HUMAN	7328	UBE2H	ANXA6_HUMAN	309	ANXA6	0.63	ANXA6_HUMAN;309;0.63;pmids:22863883;sources:BioGRID
CDC5L_HUMAN	988	CDC5L	ANXA7_HUMAN	310	ANXA7	0.63	ANXA7_HUMAN;310;0.63;pmids:20467437;sources:IntAct
CUL4B_HUMAN	8450	CUL4B	ANXA7_HUMAN	310	ANXA7	0.63	ANXA7_HUMAN;310;0.63;pmids:21145461;sources:BioGRID
CUL5_HUMAN	8065	CUL5	ANXA7_HUMAN	310	ANXA7	0.63	ANXA7_HUMAN;310;0.63;pmids:21145461;sources:BioGRID
ELAV1_HUMAN	1994	ELAVL1	ANXA7_HUMAN	310	ANXA7	0.63	ANXA7_HUMAN;310;0.63;pmids:19322201;sources:BioGRID
GBRL1_HUMAN	23710	GABARAPL1	ANXA7_HUMAN	310	ANXA7	0.63	ANXA7_HUMAN;310;0.63;pmids:20562859;sources:IntAct
SNW1_HUMAN	22938	SNW1	ANXA7_HUMAN	310	ANXA7	0.63	ANXA7_HUMAN;310;0.63;pmids:20467437;sources:IntAct
TERA_HUMAN	7415	VCP	ANXA7_HUMAN	310	ANXA7	0.63	ANXA7_HUMAN;310;0.63;pmids:23383273;sources:BioGRID
ELAV1_HUMAN	1994	ELAVL1	AP1AR_HUMAN	55435	AP1AR	0.63	AP1AR_HUMAN;55435;0.63;pmids:19322201;sources:BioGRID
CFTR_HUMAN	1080	CFTR	AP1B1_HUMAN	162	AP1B1	0.63	AP1B1_HUMAN;162;0.63;pmids:17110338;sources:IntAct,I2D
DBLOH_HUMAN	56616	DIABLO	AP1B1_HUMAN	162	AP1B1	0.63	AP1B1_HUMAN;162;0.63;pmids:22863883;sources:BioGRID
EGFR_HUMAN	1956	EGFR	AP1B1_HUMAN	162	AP1B1	0.82	AP1B1_HUMAN;162;0.82;pmids:24189400,24797263;sources:IntAct,BioGRID
PRKDC_HUMAN	5591	PRKDC	AP1B1_HUMAN	162	AP1B1	0.63	AP1B1_HUMAN;162;0.63;pmids:10608806;sources:BioGRID,STRING
TERA_HUMAN	7415	VCP	AP1B1_HUMAN	162	AP1B1	0.63	AP1B1_HUMAN;162;0.63;pmids:23383273;sources:BioGRID
EGFR_HUMAN	1956	EGFR	AP1G1_HUMAN	164	AP1G1	0.73	AP1G1_HUMAN;164;0.73;pmids:23956138,24797263;sources:BioGRID
ALBU_HUMAN	213	ALB	AP1M1_HUMAN	8907	AP1M1	0.72	AP1M1_HUMAN;8907;0.72;pmids:15174051;sources:IntAct,I2D,BioGRID
EGFR_HUMAN	1956	EGFR	AP1M1_HUMAN	8907	AP1M1	0.73	AP1M1_HUMAN;8907;0.73;pmids:23956138,24797263;sources:BioGRID
HNRPC_HUMAN	3183	HNRNPC	AP1M1_HUMAN	8907	AP1M1	0.63	AP1M1_HUMAN;8907;0.63;pmids:16189514;sources:HPRD,BioGRID,IntAct,MINT,I2D,Rual05
SUMO2_HUMAN	6613	SUMO2	AP1M1_HUMAN	8907	AP1M1	0.63	AP1M1_HUMAN;8907;0.63;pmids:25027693;sources:BioGRID
EGFR_HUMAN	1956	EGFR	AP1S1_HUMAN	1174	AP1S1	0.73	AP1S1_HUMAN;1174;0.73;pmids:23956138,24797263;sources:BioGRID
EGFR_HUMAN	1956	EGFR	AP2A1_HUMAN	160	AP2A1	0.87	AP2A1_HUMAN;160;0.87;pmids:20029029,23956138,24189400,24797263;sources:IntAct,BioGRID
EPHA2_HUMAN	1969	EPHA2	AP2A1_HUMAN	160	AP2A1	0.63	AP2A1_HUMAN;160;0.63;pmids:23874206;sources:BioGRID
MYO6_HUMAN	4646	MYO6	AP2A1_HUMAN	160	AP2A1	0.68	AP2A1_HUMAN;160;0.68;pmids:11447109;sources:BioGRID
SUMO2_HUMAN	6613	SUMO2	AP2A1_HUMAN	160	AP2A1	0.63	AP2A1_HUMAN;160;0.63;pmids:25027693;sources:BioGRID
CLH1_HUMAN	1213	CLTC	AP2A2_HUMAN	161	AP2A2	0.87	AP2A2_HUMAN;161;0.87;pmids:9280305,17052248;sources:BioGRID
EGFR_HUMAN	1956	EGFR	AP2A2_HUMAN	161	AP2A2	0.83	AP2A2_HUMAN;161;0.83;pmids:23956138,24189400,24797263;sources:BioGRID,IntAct
SUMO2_HUMAN	6613	SUMO2	AP2A2_HUMAN	161	AP2A2	0.63	AP2A2_HUMAN;161;0.63;pmids:25027693;sources:BioGRID
TERA_HUMAN	7415	VCP	AP2A2_HUMAN	161	AP2A2	0.63	AP2A2_HUMAN;161;0.63;pmids:23383273;sources:BioGRID
CLH1_HUMAN	1213	CLTC	AP2B1_HUMAN	163	AP2B1	0.88	AP2B1_HUMAN;163;0.88;pmids:10748223,17052248;species:Saccharomyces cerevisiae (Baker's yeast)
EGFR_HUMAN	1956	EGFR	AP2B1_HUMAN	163	AP2B1	0.83	AP2B1_HUMAN;163;0.83;pmids:23956138,24189400,24797263;sources:BioGRID,IntAct
EPHA2_HUMAN	1969	EPHA2	AP2B1_HUMAN	163	AP2B1	0.63	AP2B1_HUMAN;163;0.63;pmids:23874206;sources:BioGRID
GTF2I_HUMAN	2969	GTF2I	AP2B1_HUMAN	163	AP2B1	0.63	AP2B1_HUMAN;163;0.63;pmids:24722188;sources:BioGRID
MYO6_HUMAN	4646	MYO6	AP2B1_HUMAN	163	AP2B1	0.63	AP2B1_HUMAN;163;0.63;pmids:11967127;sources:IntAct
NEDD8_HUMAN	4738	NEDD8	AP2B1_HUMAN	163	AP2B1	0.63	AP2B1_HUMAN;163;0.63;pmids:24654937;sources:BioGRID
SUMO1_HUMAN	7341	SUMO1	AP2B1_HUMAN	163	AP2B1	0.63	AP2B1_HUMAN;163;0.63;pmids:24654937;sources:BioGRID
SUMO2_HUMAN	6613	SUMO2	AP2B1_HUMAN	163	AP2B1	0.73	AP2B1_HUMAN;163;0.73;pmids:21252943,25027693;sources:BioGRID
CSK2B_HUMAN	1460	CSNK2B	AP2M1_HUMAN	1173	AP2M1	0.63	AP2M1_HUMAN;1173;0.63;pmids:21988832;sources:IntAct,BioGRID
EGFR_HUMAN	1956	EGFR	AP2M1_HUMAN	1173	AP2M1	0.89	AP2M1_HUMAN;1173;0.89;pmids:20029029,23956138,24189400,24797263;sources:IntAct,BioGRID
EPHA2_HUMAN	1969	EPHA2	AP2M1_HUMAN	1173	AP2M1	0.63	AP2M1_HUMAN;1173;0.63;pmids:23874206;sources:BioGRID
ICT1_HUMAN	3396	ICT1	AP2M1_HUMAN	1173	AP2M1	0.72	AP2M1_HUMAN;1173;0.72;pmids:20186120;sources:MINT,BioGRID,IntAct
EGFR_HUMAN	1956	EGFR	AP2S1_HUMAN	1175	AP2S1	0.82	AP2S1_HUMAN;1175;0.82;pmids:24189400,24797263;sources:IntAct,BioGRID
EPHA2_HUMAN	1969	EPHA2	AP2S1_HUMAN	1175	AP2S1	0.63	AP2S1_HUMAN;1175;0.63;pmids:23874206;sources:BioGRID
EGFR_HUMAN	1956	EGFR	AP3D1_HUMAN	8943	AP3D1	0.63	AP3D1_HUMAN;8943;0.63;pmids:24797263;sources:BioGRID
SUMO2_HUMAN	6613	SUMO2	AP3D1_HUMAN	8943	AP3D1	0.63	AP3D1_HUMAN;8943;0.63;pmids:25027693;sources:BioGRID
EGFR_HUMAN	1956	EGFR	AP3S1_HUMAN	1176	AP3S1	0.63	AP3S1_HUMAN;1176;0.63;pmids:24797263;sources:BioGRID
ELAV1_HUMAN	1994	ELAVL1	AP3S1_HUMAN	1176	AP3S1	0.63	AP3S1_HUMAN;1176;0.63;pmids:19322201;sources:BioGRID
FLNC_HUMAN	2318	FLNC	AP3S1_HUMAN	1176	AP3S1	0.63	AP3S1_HUMAN;1176;0.63;pmids:22863883;sources:BioGRID
K2C7_HUMAN	3855	KRT7	AP3S1_HUMAN	1176	AP3S1	0.63	AP3S1_HUMAN;1176;0.63;pmids:22863883;sources:BioGRID
1433B_HUMAN	7529	YWHAB	AP5Z1_HUMAN	9907	AP5Z1	0.63	AP5Z1_HUMAN;9907;0.63;pmids:15324660;sources:MINT,IntAct
ANXA7_HUMAN	310	ANXA7	APC_HUMAN	324	APC	0.63	APC_HUMAN;324;0.63;pmids:20936779;sources:IntAct,BioGRID
CFTR_HUMAN	1080	CFTR	APC_HUMAN	324	APC	0.63	APC_HUMAN;324;0.63;pmids:17110338;sources:BioGRID
GRP78_HUMAN	3309	HSPA5	APC_HUMAN	324	APC	0.63	APC_HUMAN;324;0.63;pmids:20936779;sources:IntAct,BioGRID
KINH_HUMAN	3799	KIF5B	APC_HUMAN	324	APC	0.7	APC_HUMAN;324;0.7;pmids:20936779;species:Mus musculus (Mouse)
K1C19_HUMAN	3880	KRT19	APC_HUMAN	324	APC	0.63	APC_HUMAN;324;0.63;pmids:20936779;sources:IntAct,BioGRID
MARE1_HUMAN	22919	MAPRE1	APC_HUMAN	324	APC	0.97	APC_HUMAN;324;0.97;pmids:11470413,12388762,7606712,11943150,19632184;species:Mus musculus (Mouse)
MYO6_HUMAN	4646	MYO6	APC_HUMAN	324	APC	0.63	APC_HUMAN;324;0.63;pmids:20936779;sources:IntAct,BioGRID
TPR_HUMAN	7175	TPR	APC_HUMAN	324	APC	0.63	APC_HUMAN;324;0.63;pmids:20936779;sources:IntAct,BioGRID
1433T_HUMAN	10971	YWHAQ	APC_HUMAN	324	APC	0.75	APC_HUMAN;324;0.75;pmids:15161933;species:Mus musculus (Mouse)
1433Z_HUMAN	7534	YWHAZ	APC_HUMAN	324	APC	0.75	APC_HUMAN;324;0.75;pmids:15161933;species:Mus musculus (Mouse)
DNM1L_HUMAN	10059	DNM1L	ACPH_HUMAN	327	APEH	0.63	ACPH_HUMAN;327;0.63;pmids:22863883;sources:BioGRID
GLYM_HUMAN	6472	SHMT2	ACPH_HUMAN	327	APEH	0.63	ACPH_HUMAN;327;0.63;pmids:22863883;sources:BioGRID
AN32A_HUMAN	8125	ANP32A	APEX1_HUMAN	328	APEX1	0.73	APEX1_HUMAN;328;0.73;pmids:12524539;sources:HPRD,BioGRID,I2D
CPNS1_HUMAN	826	CAPNS1	APEX1_HUMAN	328	APEX1	0.63	APEX1_HUMAN;328;0.63;pmids:22863883;sources:BioGRID
IF6_HUMAN	3692	EIF6	APEX1_HUMAN	328	APEX1	0.63	APEX1_HUMAN;328;0.63;pmids:17353931;sources:IntAct,I2D
HMGA1_HUMAN	3159	HMGA1	APEX1_HUMAN	328	APEX1	0.75	APEX1_HUMAN;328;0.75;pmids:18850631;sources:IntAct,BioGRID
HNRPK_HUMAN	3190	HNRNPK	APEX1_HUMAN	328	APEX1	0.63	APEX1_HUMAN;328;0.63;pmids:22863883;sources:BioGRID
HNRPL_HUMAN	3191	HNRNPL	APEX1_HUMAN	328	APEX1	0.76	APEX1_HUMAN;328;0.76;pmids:11809897;sources:HPRD,BioGRID,I2D
HNRL1_HUMAN	11100	HNRNPUL1	APEX1_HUMAN	328	APEX1	0.63	APEX1_HUMAN;328;0.63;pmids:22863883;sources:BioGRID
HSP71_HUMAN	3304	HSPA1B	APEX1_HUMAN	328	APEX1	0.87	APEX1_HUMAN;328;0.87;pmids:11133992,10629618,16189514,16713569,20808282;sources:HPRD,MINT,I2D,Rual05,Lim06,IntAct
LEG1_HUMAN	3956	LGALS1	APEX1_HUMAN	328	APEX1	0.63	APEX1_HUMAN;328;0.63;pmids:22863883;sources:BioGRID
MCM7_HUMAN	4176	MCM7	APEX1_HUMAN	328	APEX1	0.63	APEX1_HUMAN;328;0.63;pmids:20808282;sources:MINT,IntAct
PABP1_HUMAN	26986	PABPC1	APEX1_HUMAN	328	APEX1	0.63	APEX1_HUMAN;328;0.63;pmids:22863883;sources:BioGRID
PCNA_HUMAN	5111	PCNA	APEX1_HUMAN	328	APEX1	0.86	APEX1_HUMAN;328;0.86;pmids:11601988,10559261,16189514;sources:HPRD,BioGRID,I2D,Rual05
PRKDC_HUMAN	5591	PRKDC	APEX1_HUMAN	328	APEX1	0.63	APEX1_HUMAN;328;0.63;pmids:20808282;sources:MINT,IntAct
SET_HUMAN	6418	SET	APEX1_HUMAN	328	APEX1	0.85	APEX1_HUMAN;328;0.85;pmids:12628186,12524539,16189514;sources:HPRD,BioGRID,I2D,Rual05
SUMO1_HUMAN	7341	SUMO1	APEX1_HUMAN	328	APEX1	0.63	APEX1_HUMAN;328;0.63;pmids:21110914;sources:BioGRID
SUMO2_HUMAN	6613	SUMO2	APEX1_HUMAN	328	APEX1	0.63	APEX1_HUMAN;328;0.63;pmids:19471022;sources:BioGRID
ELAV1_HUMAN	1994	ELAVL1	APH1A_HUMAN	51107	APH1A	0.63	APH1A_HUMAN;51107;0.63;pmids:19322201;sources:BioGRID
BAG3_HUMAN	9531	BAG3	API5_HUMAN	8539	API5	0.63	API5_HUMAN;8539;0.63;pmids:23824909;sources:BioGRID
ELAV1_HUMAN	1994	ELAVL1	API5_HUMAN	8539	API5	0.63	API5_HUMAN;8539;0.63;pmids:19322201;sources:BioGRID
SUMO1_HUMAN	7341	SUMO1	API5_HUMAN	8539	API5	0.63	API5_HUMAN;8539;0.63;pmids:21110914;sources:BioGRID
ELAV1_HUMAN	1994	ELAVL1	MTNB_HUMAN	51074	APIP	0.63	MTNB_HUMAN;51074;0.63;pmids:19322201;sources:BioGRID
NEDD8_HUMAN	4738	NEDD8	MTNB_HUMAN	51074	APIP	0.63	MTNB_HUMAN;51074;0.63;pmids:24654937;sources:BioGRID
SUMO1_HUMAN	7341	SUMO1	MTNB_HUMAN	51074	APIP	0.63	MTNB_HUMAN;51074;0.63;pmids:24654937;sources:BioGRID
VIME_HUMAN	7431	VIM	MTNB_HUMAN	51074	APIP	0.63	MTNB_HUMAN;51074;0.63;pmids:16189514;sources:IntAct,BioGRID,MINT
ELAV1_HUMAN	1994	ELAVL1	APLP2_HUMAN	334	APLP2	0.63	APLP2_HUMAN;334;0.63;pmids:19322201;sources:BioGRID
RL26_HUMAN	6154	RPL26	APLP2_HUMAN	334	APLP2	0.63	APLP2_HUMAN;334;0.63;pmids:21988832;sources:IntAct,BioGRID
SUMO2_HUMAN	6613	SUMO2	APLP2_HUMAN	334	APLP2	0.63	APLP2_HUMAN;334;0.63;pmids:25027693;sources:BioGRID
NEDD8_HUMAN	4738	NEDD8	APMAP_HUMAN	57136	APMAP	0.63	APMAP_HUMAN;57136;0.63;pmids:24654937;sources:BioGRID
SUMO1_HUMAN	7341	SUMO1	APMAP_HUMAN	57136	APMAP	0.63	APMAP_HUMAN;57136;0.63;pmids:24654937;sources:BioGRID
ALBU_HUMAN	213	ALB	APOC1_HUMAN	341	APOC1	0.72	APOC1_HUMAN;341;0.72;pmids:15174051;sources:IntAct,I2D,BioGRID
ALBU_HUMAN	213	ALB	APOC3_HUMAN	345	APOC3	0.72	APOC3_HUMAN;345;0.72;pmids:15174051;sources:IntAct,I2D,BioGRID
ARFG1_HUMAN	55738	ARFGAP1	APOC3_HUMAN	345	APOC3	0.63	APOC3_HUMAN;345;0.63;pmids:21988832;sources:IntAct,BioGRID
VKOR1_HUMAN	79001	VKORC1	APOC3_HUMAN	345	APOC3	0.63	APOC3_HUMAN;345;0.63;pmids:21103663;sources:BioGRID
BAP31_HUMAN	10134	BCAP31	A4_HUMAN	351	APP	0.77	A4_HUMAN;351;0.77;pmids:12529377;sources:HPRD,BioGRID,I2D
CALR_HUMAN	811	CALR	A4_HUMAN	351	APP	0.86	A4_HUMAN;351;0.86;pmids:11378243,15896298,16189514;sources:HPRD,BioGRID,IntAct,I2D,Rual05
CDC37_HUMAN	11140	CDC37	A4_HUMAN	351	APP	0.63	A4_HUMAN;351;0.63;pmids:21163940;sources:IntAct,BioGRID
CATD_HUMAN	1509	CTSD	A4_HUMAN	351	APP	0.82	A4_HUMAN;351;0.82;pmids:10605825,8943232,10931940,8930981,7523115,17112520;sources:HPRD,MINT,I2D,IntAct
G3P_HUMAN	2597	GAPDH	A4_HUMAN	351	APP	0.7	A4_HUMAN;351;0.7;pmids:8473906,16189514,16713569,21832049;sources:HPRD,I2D,Rual05,Lim06,BioGRID
GELS_HUMAN	2934	GSN	A4_HUMAN	351	APP	0.79	A4_HUMAN;351;0.79;pmids:10329371;sources:HPRD,BioGRID,I2D
HCD2_HUMAN	3028	HSD17B10	A4_HUMAN	351	APP	0.9	A4_HUMAN;351;0.9;pmids:15087549,10371197,9338779,16189514;sources:HPRD,BioGRID,IntAct,I2D,Rual05
HSP74_HUMAN	3308	HSPA4	A4_HUMAN	351	APP	0.63	A4_HUMAN;351;0.63;pmids:17317785;sources:BioGRID
CH60_HUMAN	3329	HSPD1	A4_HUMAN	351	APP	0.78	A4_HUMAN;351;0.78;pmids:17317785,21832049;sources:BioGRID
SET_HUMAN	6418	SET	A4_HUMAN	351	APP	0.73	A4_HUMAN;351;0.73;pmids:16162853,19570594;sources:BioGRID
UBC12_HUMAN	9040	UBE2M	A4_HUMAN	351	APP	0.69	A4_HUMAN;351;0.69;pmids:18096514,21832049;sources:BioGRID
1433B_HUMAN	7529	YWHAB	A4_HUMAN	351	APP	0.63	A4_HUMAN;351;0.63;pmids:21832049;species:Mus musculus (Mouse)
FINC_HUMAN	2335	FN1	APT_HUMAN	353	APRT	0.63	APT_HUMAN;353;0.63;pmids:19738201;sources:BioGRID
TRM7_HUMAN	24140	FTSJ1	APT_HUMAN	353	APRT	0.63	APT_HUMAN;353;0.63;pmids:17353931;sources:IntAct,I2D
MLH1_HUMAN	4292	MLH1	APT_HUMAN	353	APRT	0.63	APT_HUMAN;353;0.63;pmids:20706999;sources:IntAct,BioGRID
NEDD8_HUMAN	4738	NEDD8	APTX_HUMAN	54840	APTX	0.63	APTX_HUMAN;54840;0.63;pmids:24654937;sources:BioGRID
SUMO1_HUMAN	7341	SUMO1	APTX_HUMAN	54840	APTX	0.63	APTX_HUMAN;54840;0.63;pmids:24654937;sources:BioGRID
ELAV1_HUMAN	1994	ELAVL1	AQP3_HUMAN	360	AQP3	0.63	AQP3_HUMAN;360;0.63;pmids:19322201;sources:BioGRID
BMI1_HUMAN	648	BMI1	AQR_HUMAN	9716	AQR	0.63	AQR_HUMAN;9716;0.63;pmids:24457600;sources:BioGRID
IF4A3_HUMAN	9775	EIF4A3	AQR_HUMAN	9716	AQR	0.72	AQR_HUMAN;9716;0.72;pmids:23084401;sources:IntAct,BioGRID
ROA1_HUMAN	3178	HNRNPA1	AQR_HUMAN	9716	AQR	0.68	AQR_HUMAN;9716;0.68;pmids:22446626;sources:IntAct,BioGRID
MGN_HUMAN	4116	MAGOH	AQR_HUMAN	9716	AQR	0.72	AQR_HUMAN;9716;0.72;pmids:23084401;sources:IntAct,BioGRID
PQBP1_HUMAN	10084	PQBP1	AQR_HUMAN	9716	AQR	0.63	AQR_HUMAN;9716;0.63;pmids:22365833;sources:MINT,IntAct,BioGRID
RBM22_HUMAN	55696	RBM22	AQR_HUMAN	9716	AQR	0.63	AQR_HUMAN;9716;0.63;pmids:22365833;sources:MINT,IntAct,BioGRID
SNW1_HUMAN	22938	SNW1	AQR_HUMAN	9716	AQR	0.63	AQR_HUMAN;9716;0.63;pmids:20467437;sources:MINT,IntAct
SUZ12_HUMAN	23512	SUZ12	AQR_HUMAN	9716	AQR	0.63	AQR_HUMAN;9716;0.63;pmids:24457600;sources:BioGRID
UBP28_HUMAN	57646	USP28	AQR_HUMAN	9716	AQR	0.76	AQR_HUMAN;9716;0.76;pmids:19615732;sources:BioGRID,IntAct
TMED9_HUMAN	54732	TMED9	COPD_HUMAN	372	ARCN1	0.63	COPD_HUMAN;372;0.63;pmids:9472029;sources:IntAct
EGFR_HUMAN	1956	EGFR	AREG_HUMAN	727738	AREG	0.88	AREG_HUMAN;727738;0.88;pmids:10085134,8663535,16713569;sources:HPRD,BioGRID,DIP,I2D,Lim06
AP1B1_HUMAN	162	AP1B1	ARF1_HUMAN	375	ARF1	0.88	ARF1_HUMAN;375;0.88;pmids:11926829,23415225;sources:HPRD,BioGRID,IntAct
AP1G1_HUMAN	164	AP1G1	ARF1_HUMAN	375	ARF1	0.86	ARF1_HUMAN;375;0.86;pmids:11926829,16189514;sources:HPRD,BioGRID,Rual05
AP3D1_HUMAN	8943	AP3D1	ARF1_HUMAN	375	ARF1	0.65	ARF1_HUMAN;375;0.65;pmids:11926829,16189514;sources:HPRD,Rual05
AP3S2_HUMAN	10239	AP3S2	ARF1_HUMAN	375	ARF1	0.75	ARF1_HUMAN;375;0.75;pmids:11926829;sources:BioGRID
ARF1_HUMAN	375	ARF1	ARF1_HUMAN	375	ARF1	0.99	ARF1_HUMAN;375;0.99;pmids:7552752,7990146,7990966,18689681,16189514;species:Rattus norvegicus (Rat),Saccharomyces cerevisiae (Baker's yeast)
ARFG1_HUMAN	55738	ARFGAP1	ARF1_HUMAN	375	ARF1	0.65	ARF1_HUMAN;375;0.65;pmids:9733781,16189514;sources:HPRD,Rual05
ARFP1_HUMAN	27236	ARFIP1	ARF1_HUMAN	375	ARF1	0.78	ARF1_HUMAN;375;0.78;pmids:9038142;sources:HPRD,BioGRID
ARFP2_HUMAN	23647	ARFIP2	ARF1_HUMAN	375	ARF1	0.87	ARF1_HUMAN;375;0.87;pmids:9038142,16189514;sources:HPRD,BioGRID,Rual05
ATF2_HUMAN	1386	ATF2	ARF1_HUMAN	375	ARF1	0.72	ARF1_HUMAN;375;0.72;pmids:22304920;sources:IntAct,BioGRID
COPB_HUMAN	1315	COPB1	ARF1_HUMAN	375	ARF1	0.88	ARF1_HUMAN;375;0.88;pmids:10720466,10318838,10921873,16189514,16713569,15202998;sources:HPRD,BioGRID,Rual05,Lim06
COPE_HUMAN	11316	COPE	ARF1_HUMAN	375	ARF1	0.73	ARF1_HUMAN;375;0.73;pmids:10921873,16189514;sources:HPRD,BioGRID,Rual05
COPG1_HUMAN	22820	COPG1	ARF1_HUMAN	375	ARF1	0.63	ARF1_HUMAN;375;0.63;pmids:10720466;sources:BioGRID
CYH1_HUMAN	9267	CYTH1	ARF1_HUMAN	375	ARF1	0.63	ARF1_HUMAN;375;0.63;pmids:9756891,9653114,10212218;sources:HPRD
CYH2_HUMAN	9266	CYTH2	ARF1_HUMAN	375	ARF1	0.88	ARF1_HUMAN;375;0.88;pmids:9417041,10198630,14654833,16189514;sources:HPRD,BioGRID,IntAct,I2D,Rual05
GBRL1_HUMAN	23710	GABARAPL1	ARF1_HUMAN	375	ARF1	0.63	ARF1_HUMAN;375;0.63;pmids:20562859;sources:IntAct
GGA1_HUMAN	26088	GGA1	ARF1_HUMAN	375	ARF1	0.95	ARF1_HUMAN;375;0.95;pmids:12636914,10747089,15143060;species:Bos taurus (Bovine)
GGA3_HUMAN	23163	GGA3	ARF1_HUMAN	375	ARF1	0.97	ARF1_HUMAN;375;0.97;pmids:10747089,11301005;species:Bos taurus (Bovine),Saccharomyces cerevisiae (Baker's yeast)
GRK5_HUMAN	2869	GRK5	ARF1_HUMAN	375	ARF1	0.63	ARF1_HUMAN;375;0.63;pmids:22952844;sources:BioGRID
ERD21_HUMAN	10945	KDELR1	ARF1_HUMAN	375	ARF1	0.85	ARF1_HUMAN;375;0.85;pmids:11703931,16189514;sources:HPRD,BioGRID,Rual05
PAF15_HUMAN	9768	KIAA0101	ARF1_HUMAN	375	ARF1	0.63	ARF1_HUMAN;375;0.63;pmids:21628590;sources:BioGRID
MMS19_HUMAN	64210	MMS19	ARF1_HUMAN	375	ARF1	0.63	ARF1_HUMAN;375;0.63;pmids:22678362;sources:BioGRID
MYC_HUMAN	4609	MYC	ARF1_HUMAN	375	ARF1	0.63	ARF1_HUMAN;375;0.63;pmids:17289033;sources:MINT,IntAct
NPM_HUMAN	4869	NPM1	ARF1_HUMAN	375	ARF1	0.65	ARF1_HUMAN;375;0.65;pmids:14636574,15684379;sources:HPRD
PI51A_HUMAN	8394	PIP5K1A	ARF1_HUMAN	375	ARF1	0.63	ARF1_HUMAN;375;0.63;pmids:10747863,10589680,16189514;sources:HPRD,Rual05
PLD2_HUMAN	5338	PLD2	ARF1_HUMAN	375	ARF1	0.86	ARF1_HUMAN;375;0.86;pmids:12519790,10801846,11373276;sources:HPRD,BioGRID
RALA_HUMAN	5898	RALA	ARF1_HUMAN	375	ARF1	0.85	ARF1_HUMAN;375;0.85;pmids:12509462,9688545;sources:HPRD,BioGRID
JIP4_HUMAN	9043	SPAG9	ARF1_HUMAN	375	ARF1	0.72	ARF1_HUMAN;375;0.72;pmids:19644450;sources:MINT,IntAct
ELAV1_HUMAN	1994	ELAVL1	ARF3_HUMAN	377	ARF3	0.63	ARF3_HUMAN;377;0.63;pmids:19322201;sources:BioGRID
ELAV1_HUMAN	1994	ELAVL1	ARF4_HUMAN	378	ARF4	0.63	ARF4_HUMAN;378;0.63;pmids:19322201;sources:BioGRID
HNRPD_HUMAN	3184	HNRNPD	ARF4_HUMAN	378	ARF4	0.63	ARF4_HUMAN;378;0.63;pmids:15231747;sources:BioGRID
ELAV1_HUMAN	1994	ELAVL1	ARF5_HUMAN	381	ARF5	0.63	ARF5_HUMAN;381;0.63;pmids:19322201;sources:BioGRID
EGFR_HUMAN	1956	EGFR	ARF6_HUMAN	382	ARF6	0.86	ARF6_HUMAN;382;0.86;pmids:20029029,24797263;sources:IntAct,BioGRID
RUVB2_HUMAN	10856	RUVBL2	ARF6_HUMAN	382	ARF6	0.72	ARF6_HUMAN;382;0.72;pmids:17643375;sources:BioGRID
TERA_HUMAN	7415	VCP	ARF6_HUMAN	382	ARF6	0.63	ARF6_HUMAN;382;0.63;pmids:23383273;sources:BioGRID
RL11_HUMAN	6135	RPL11	ARFG1_HUMAN	55738	ARFGAP1	0.63	ARFG1_HUMAN;55738;0.63;pmids:21988832;sources:IntAct,BioGRID
RL22_HUMAN	6146	RPL22	ARFG1_HUMAN	55738	ARFGAP1	0.63	ARFG1_HUMAN;55738;0.63;pmids:22863883;sources:BioGRID
TERA_HUMAN	7415	VCP	ARFG2_HUMAN	84364	ARFGAP2	0.63	ARFG2_HUMAN;84364;0.63;pmids:23383273;sources:BioGRID
EGFR_HUMAN	1956	EGFR	BIG1_HUMAN	10565	ARFGEF1	0.63	BIG1_HUMAN;10565;0.63;pmids:23956138;sources:BioGRID
NUCL_HUMAN	4691	NCL	BIG1_HUMAN	10565	ARFGEF1	0.82	BIG1_HUMAN;10565;0.82;pmids:18292223,14973189;sources:DIP,BioGRID
FKBP2_HUMAN	2286	FKBP2	BIG2_HUMAN	10564	ARFGEF2	0.72	BIG2_HUMAN;10564;0.72;pmids:12606707;sources:BioGRID
FLNC_HUMAN	2318	FLNC	BIG2_HUMAN	10564	ARFGEF2	0.63	BIG2_HUMAN;10564;0.63;pmids:22863883;sources:BioGRID
TERA_HUMAN	7415	VCP	BIG2_HUMAN	10564	ARFGEF2	0.63	BIG2_HUMAN;10564;0.63;pmids:23383273;sources:BioGRID
SUMO1_HUMAN	7341	SUMO1	ARFP1_HUMAN	27236	ARFIP1	0.63	ARFP1_HUMAN;27236;0.63;pmids:21110914;sources:BioGRID
IF5A1_HUMAN	1984	EIF5A	ARGL1_HUMAN	55082	ARGLU1	0.63	ARGL1_HUMAN;55082;0.63;pmids:19293945;sources:Bell09
ELAV1_HUMAN	1994	ELAVL1	ARGL1_HUMAN	55082	ARGLU1	0.63	ARGL1_HUMAN;55082;0.63;pmids:19322201;sources:BioGRID
EGFR_HUMAN	1956	EGFR	RHG01_HUMAN	392	ARHGAP1	0.63	RHG01_HUMAN;392;0.63;pmids:24797263;sources:BioGRID
HS90B_HUMAN	3326	HSP90AB1	RHG01_HUMAN	392	ARHGAP1	0.63	RHG01_HUMAN;392;0.63;pmids:14697242;sources:HPRD,I2D
NEDD8_HUMAN	4738	NEDD8	RHG01_HUMAN	392	ARHGAP1	0.63	RHG01_HUMAN;392;0.63;pmids:24654937;sources:BioGRID
1433T_HUMAN	10971	YWHAQ	RHG10_HUMAN	79658	ARHGAP10	0.68	RHG10_HUMAN;79658;0.68;pmids:15161933;sources:BioGRID
TERA_HUMAN	7415	VCP	RHG17_HUMAN	55114	ARHGAP17	0.63	RHG17_HUMAN;55114;0.63;pmids:23383273;sources:BioGRID
CDC42_HUMAN	998	CDC42	RHG29_HUMAN	9411	ARHGAP29	0.63	RHG29_HUMAN;9411;0.63;pmids:14749388;sources:BioGRID
ACL6A_HUMAN	86	ACTL6A	GDIR1_HUMAN	396	ARHGDIA	0.63	GDIR1_HUMAN;396;0.63;pmids:16169070;sources:HPRD,BioGRID,IntAct,MINT,I2D,Stelzl05
GDIR1_HUMAN	396	ARHGDIA	GDIR1_HUMAN	396	ARHGDIA	0.95	GDIR1_HUMAN;396;0.95;pmids:11320308,9195882,11513578,17353931,16189514;species:Saccharomyces cerevisiae (Baker's yeast)
CBX5_HUMAN	23468	CBX5	GDIR1_HUMAN	396	ARHGDIA	0.63	GDIR1_HUMAN;396;0.63;pmids:21900206;sources:MINT,BioGRID,IntAct
CUL3_HUMAN	8452	CUL3	GDIR1_HUMAN	396	ARHGDIA	0.63	GDIR1_HUMAN;396;0.63;pmids:21145461;sources:BioGRID
FEN1_HUMAN	2237	FEN1	GDIR1_HUMAN	396	ARHGDIA	0.63	GDIR1_HUMAN;396;0.63;pmids:16169070;sources:HPRD,BioGRID,IntAct,MINT,I2D,Stelzl05
HERP1_HUMAN	9709	HERPUD1	GDIR1_HUMAN	396	ARHGDIA	0.63	GDIR1_HUMAN;396;0.63;pmids:21900206;sources:MINT,BioGRID,IntAct
MK06_HUMAN	5597	MAPK6	GDIR1_HUMAN	396	ARHGDIA	0.63	GDIR1_HUMAN;396;0.63;pmids:21900206;sources:MINT,BioGRID,IntAct
MDM2_HUMAN	4193	MDM2	GDIR1_HUMAN	396	ARHGDIA	0.63	GDIR1_HUMAN;396;0.63;pmids:24583282;sources:BioGRID
PSD10_HUMAN	5716	PSMD10	GDIR1_HUMAN	396	ARHGDIA	0.63	GDIR1_HUMAN;396;0.63;pmids:20628200;sources:BioGRID
RAC1_HUMAN	5879	RAC1	GDIR1_HUMAN	396	ARHGDIA	0.9	GDIR1_HUMAN;396;0.9;pmids:11513579,10673424,10346909,17353931,11513578,9490022,11368848,17245428,16189514,21900206,22393046;sources:HPRD,BioGRID,IntAct,MINT,I2D,Rual05
RHOB_HUMAN	388	RHOB	GDIR1_HUMAN	396	ARHGDIA	0.63	GDIR1_HUMAN;396;0.63;pmids:19637314;sources:IntAct
C560_HUMAN	6391	SDHC	GDIR1_HUMAN	396	ARHGDIA	0.63	GDIR1_HUMAN;396;0.63;pmids:21900206;sources:MINT,BioGRID,IntAct
SUMO2_HUMAN	6613	SUMO2	GDIR1_HUMAN	396	ARHGDIA	0.73	GDIR1_HUMAN;396;0.73;pmids:21693764,19471022;sources:BioGRID
SUMO4_HUMAN	387082	SUMO4	GDIR1_HUMAN	396	ARHGDIA	0.65	GDIR1_HUMAN;396;0.65;pmids:16236267;sources:HPRD,I2D,BioGRID
TINF2_HUMAN	26277	TINF2	GDIR1_HUMAN	396	ARHGDIA	0.63	GDIR1_HUMAN;396;0.63;pmids:21044950;sources:BioGRID
TWF2_HUMAN	11344	TWF2	GDIR1_HUMAN	396	ARHGDIA	0.63	GDIR1_HUMAN;396;0.63;pmids:21900206;sources:MINT,BioGRID,IntAct
UB2L6_HUMAN	9246	UBE2L6	GDIR1_HUMAN	396	ARHGDIA	0.63	GDIR1_HUMAN;396;0.63;pmids:21900206;sources:MINT,BioGRID,IntAct
UB2R2_HUMAN	54926	UBE2R2	GDIR1_HUMAN	396	ARHGDIA	0.63	GDIR1_HUMAN;396;0.63;pmids:21900206;sources:MINT,BioGRID,IntAct
UFM1_HUMAN	51569	UFM1	GDIR1_HUMAN	396	ARHGDIA	0.63	GDIR1_HUMAN;396;0.63;pmids:21900206;sources:MINT,BioGRID,IntAct
ELAV1_HUMAN	1994	ELAVL1	ARHGB_HUMAN	9826	ARHGEF11	0.63	ARHGB_HUMAN;9826;0.63;pmids:19322201;sources:BioGRID
AT5F1_HUMAN	515	ATP5F1	ARHGC_HUMAN	23365	ARHGEF12	0.63	ARHGC_HUMAN;23365;0.63;pmids:19293945;sources:Bell09
GRP75_HUMAN	3313	HSPA9	ARHGC_HUMAN	23365	ARHGEF12	0.63	ARHGC_HUMAN;23365;0.63;pmids:19293945;sources:Bell09
GRP75_HUMAN	3313	HSPA9	ARHGI_HUMAN	23370	ARHGEF18	0.63	ARHGI_HUMAN;23370;0.63;pmids:19293945;sources:Bell09
ELAV1_HUMAN	1994	ELAVL1	ARHG2_HUMAN	9181	ARHGEF2	0.63	ARHG2_HUMAN;9181;0.63;pmids:19322201;sources:BioGRID
TERA_HUMAN	7415	VCP	ARHG2_HUMAN	9181	ARHGEF2	0.63	ARHG2_HUMAN;9181;0.63;pmids:23383273;sources:BioGRID
1433B_HUMAN	7529	YWHAB	ARHG2_HUMAN	9181	ARHGEF2	0.72	ARHG2_HUMAN;9181;0.72;pmids:24255178;sources:IntAct,BioGRID
1433F_HUMAN	7533	YWHAH	ARHG2_HUMAN	9181	ARHGEF2	0.72	ARHG2_HUMAN;9181;0.72;pmids:14676191;sources:IntAct,I2D,BioGRID
ELAV1_HUMAN	1994	ELAVL1	ARG35_HUMAN	445328	ARHGEF35	0.63	ARG35_HUMAN;445328;0.63;pmids:19322201;sources:BioGRID
CDC42_HUMAN	998	CDC42	ARHG7_HUMAN	8874	ARHGEF7	0.86	ARHG7_HUMAN;8874;0.86;pmids:15649357,16983070,14505571;sources:HPRD,MINT,I2D,BioGRID,IntAct
MCM7_HUMAN	4176	MCM7	ARHG7_HUMAN	8874	ARHGEF7	0.63	ARHG7_HUMAN;8874;0.63;pmids:23764002;sources:IntAct
RAC1_HUMAN	5879	RAC1	ARHG7_HUMAN	8874	ARHGEF7	0.7	ARHG7_HUMAN;8874;0.7;pmids:14557270,16492808,24792722;sources:HPRD,MINT,IntAct
AT1A1_HUMAN	476	ATP1A1	ARI1A_HUMAN	8289	ARID1A	0.63	ARI1A_HUMAN;8289;0.63;pmids:19293945;sources:Bell09
ELAV1_HUMAN	1994	ELAVL1	ARI1A_HUMAN	8289	ARID1A	0.63	ARI1A_HUMAN;8289;0.63;pmids:19322201;sources:BioGRID
SMCE1_HUMAN	6605	SMARCE1	ARI1A_HUMAN	8289	ARID1A	0.87	ARI1A_HUMAN;8289;0.87;pmids:16940996,11780067,19650111,18809673,20305087,22939629;sources:BioGRID,IntAct,I2D
SMCE1_HUMAN	6605	SMARCE1	ARI1B_HUMAN	57492	ARID1B	0.73	ARI1B_HUMAN;57492;0.73;pmids:20305087,22939629;sources:BioGRID
SUMO2_HUMAN	6613	SUMO2	ARI1B_HUMAN	57492	ARID1B	0.63	ARI1B_HUMAN;57492;0.63;pmids:17000644;sources:BioGRID
ELAV1_HUMAN	1994	ELAVL1	ARI5B_HUMAN	84159	ARID5B	0.63	ARI5B_HUMAN;84159;0.63;pmids:19322201;sources:BioGRID
ISG15_HUMAN	9636	ISG15	ARI5B_HUMAN	84159	ARID5B	0.63	ARI5B_HUMAN;84159;0.63;pmids:16009940;sources:BioGRID
SUMO1_HUMAN	7341	SUMO1	ARI5B_HUMAN	84159	ARID5B	0.63	ARI5B_HUMAN;84159;0.63;pmids:17000644;sources:IntAct,I2D,BioGRID
SUMO2_HUMAN	6613	SUMO2	ARI5B_HUMAN	84159	ARID5B	0.63	ARI5B_HUMAN;84159;0.63;pmids:21693764;sources:BioGRID
CATC_HUMAN	1075	CTSC	ARI1_HUMAN	25820	ARIH1	0.63	ARI1_HUMAN;25820;0.63;pmids:22863883;sources:BioGRID
NEDD8_HUMAN	4738	NEDD8	ARI1_HUMAN	25820	ARIH1	0.78	ARI1_HUMAN;25820;0.78;pmids:21145461,24076655;sources:BioGRID
P3H1_HUMAN	64175	P3H1	ARI1_HUMAN	25820	ARIH1	0.63	ARI1_HUMAN;25820;0.63;pmids:22863883;sources:BioGRID
UBE2N_HUMAN	7334	UBE2N	ARI1_HUMAN	25820	ARIH1	0.63	ARI1_HUMAN;25820;0.63;pmids:24023840;sources:BioGRID
TERA_HUMAN	7415	VCP	ARI1_HUMAN	25820	ARIH1	0.63	ARI1_HUMAN;25820;0.63;pmids:23383273;sources:BioGRID
ODO2_HUMAN	1743	DLST	ARI2_HUMAN	10425	ARIH2	0.63	ARI2_HUMAN;10425;0.63;pmids:16169070;sources:HPRD,BioGRID,IntAct,MINT,I2D,Stelzl05
EF1A1_HUMAN	1915	EEF1A1	ARI2_HUMAN	10425	ARIH2	0.63	ARI2_HUMAN;10425;0.63;pmids:16169070;sources:HPRD,BioGRID,IntAct,MINT,I2D,Stelzl05
UB2L3_HUMAN	7332	UBE2L3	ARI2_HUMAN	10425	ARIH2	0.92	ARI2_HUMAN;10425;0.92;pmids:19549727,16169070,16118314,15545318,22037423,19340006,24076655;species:Drosophila melanogaster (Fruit fly)
UBE2N_HUMAN	7334	UBE2N	ARI2_HUMAN	10425	ARIH2	0.75	ARI2_HUMAN;10425;0.75;pmids:19340006;sources:BioGRID
TERA_HUMAN	7415	VCP	ARI2_HUMAN	10425	ARIH2	0.63	ARI2_HUMAN;10425;0.63;pmids:23383273;sources:BioGRID
EGFR_HUMAN	1956	EGFR	ARL1_HUMAN	400	ARL1	0.63	ARL1_HUMAN;400;0.63;pmids:23956138;sources:BioGRID
SUMO2_HUMAN	6613	SUMO2	ARL2_HUMAN	402	ARL2	0.63	ARL2_HUMAN;402;0.63;pmids:19471022;sources:BioGRID
ELAV1_HUMAN	1994	ELAVL1	AR2BP_HUMAN	23568	ARL2BP	0.63	AR2BP_HUMAN;23568;0.63;pmids:19322201;sources:BioGRID
RAC1_HUMAN	5879	RAC1	AR2BP_HUMAN	23568	ARL2BP	0.63	AR2BP_HUMAN;23568;0.63;pmids:20936779;sources:IntAct,BioGRID
ELAV1_HUMAN	1994	ELAVL1	ARL5A_HUMAN	26225	ARL5A	0.63	ARL5A_HUMAN;26225;0.63;pmids:19322201;sources:BioGRID
ELAV1_HUMAN	1994	ELAVL1	AR6P1_HUMAN	23204	ARL6IP1	0.63	AR6P1_HUMAN;23204;0.63;pmids:19322201;sources:BioGRID
1433Z_HUMAN	7534	YWHAZ	AR6P1_HUMAN	23204	ARL6IP1	0.68	AR6P1_HUMAN;23204;0.68;pmids:15161933;sources:MINT,I2D,IntAct
CSK21_HUMAN	1457	CSNK2A1	AR6P4_HUMAN	51329	ARL6IP4	0.7	AR6P4_HUMAN;51329;0.7;pmids:22113938;sources:IntAct,BioGRID
ATPK_HUMAN	9551	ATP5J2	ARL8B_HUMAN	55207	ARL8B	0.63	ARL8B_HUMAN;55207;0.63;pmids:16169070;sources:HPRD,BioGRID,IntAct,MINT,I2D,Stelzl05
ELAV1_HUMAN	1994	ELAVL1	ARL8B_HUMAN	55207	ARL8B	0.63	ARL8B_HUMAN;55207;0.63;pmids:19322201;sources:BioGRID
CATC_HUMAN	1075	CTSC	ARMC9_HUMAN	80210	ARMC9	0.63	ARMC9_HUMAN;80210;0.63;pmids:22863883;sources:BioGRID
CLH1_HUMAN	1213	CLTC	ARMX3_HUMAN	51566	ARMCX3	0.63	ARMX3_HUMAN;51566;0.63;pmids:16169070;sources:HPRD,BioGRID,IntAct,MINT,I2D,Stelzl05
CSK21_HUMAN	1457	CSNK2A1	ARMX3_HUMAN	51566	ARMCX3	0.7	ARMX3_HUMAN;51566;0.7;pmids:22113938;sources:IntAct,BioGRID
GANAB_HUMAN	23193	GANAB	ARMX3_HUMAN	51566	ARMCX3	0.63	ARMX3_HUMAN;51566;0.63;pmids:22863883;sources:BioGRID
HYOU1_HUMAN	10525	HYOU1	ARMX3_HUMAN	51566	ARMCX3	0.63	ARMX3_HUMAN;51566;0.63;pmids:22863883;sources:BioGRID
GLU2B_HUMAN	5589	PRKCSH	ARMX3_HUMAN	51566	ARMCX3	0.63	ARMX3_HUMAN;51566;0.63;pmids:22863883;sources:BioGRID
ELAV1_HUMAN	1994	ELAVL1	ARNT_HUMAN	405	ARNT	0.63	ARNT_HUMAN;405;0.63;pmids:19322201;sources:BioGRID
HS90A_HUMAN	3320	HSP90AA1	ARNT_HUMAN	405	ARNT	0.72	ARNT_HUMAN;405;0.72;pmids:11013261;sources:BioGRID
TEBP_HUMAN	10728	PTGES3	ARNT_HUMAN	405	ARNT	0.86	ARNT_HUMAN;405;0.86;pmids:11879970,11259606;sources:HPRD,BioGRID,I2D
SUMO2_HUMAN	6613	SUMO2	BMAL1_HUMAN	406	ARNTL	0.65	BMAL1_HUMAN;406;0.65;pmids:18644859;sources:BioGRID
ELAV1_HUMAN	1994	ELAVL1	ARC1A_HUMAN	10552	ARPC1A	0.63	ARC1A_HUMAN;10552;0.63;pmids:19322201;sources:BioGRID
SHLB1_HUMAN	51100	SH3GLB1	ARC1A_HUMAN	10552	ARPC1A	0.63	ARC1A_HUMAN;10552;0.63;pmids:22863883;sources:BioGRID
ARP3_HUMAN	10096	ACTR3	ARC1B_HUMAN	10095	ARPC1B	0.85	ARC1B_HUMAN;10095;0.85;pmids:11741539,20603326,22863883,22939629;species:Saccharomyces cerevisiae (Baker's yeast)
AN32A_HUMAN	8125	ANP32A	ARC1B_HUMAN	10095	ARPC1B	0.63	ARC1B_HUMAN;10095;0.63;pmids:22863883;sources:BioGRID
CALR_HUMAN	811	CALR	ARC1B_HUMAN	10095	ARPC1B	0.63	ARC1B_HUMAN;10095;0.63;pmids:22863883;sources:BioGRID
CALU_HUMAN	813	CALU	ARC1B_HUMAN	10095	ARPC1B	0.63	ARC1B_HUMAN;10095;0.63;pmids:22863883;sources:BioGRID
NEDD8_HUMAN	4738	NEDD8	ARC1B_HUMAN	10095	ARPC1B	0.63	ARC1B_HUMAN;10095;0.63;pmids:24654937;sources:BioGRID
SUMO1_HUMAN	7341	SUMO1	ARC1B_HUMAN	10095	ARPC1B	0.73	ARC1B_HUMAN;10095;0.73;pmids:22863883,24654937;sources:BioGRID
SUMO2_HUMAN	6613	SUMO2	ARC1B_HUMAN	10095	ARPC1B	0.63	ARC1B_HUMAN;10095;0.63;pmids:25027693;sources:BioGRID
ARP3_HUMAN	10096	ACTR3	ARPC2_HUMAN	10109	ARPC2	0.95	ARPC2_HUMAN;10109;0.95;pmids:11721045,11741539,11805826,22863883,22939629;species:Saccharomyces cerevisiae (Baker's yeast),Caenorhabditis elegans
BAG3_HUMAN	9531	BAG3	ARPC2_HUMAN	10109	ARPC2	0.63	ARPC2_HUMAN;10109;0.63;pmids:23824909;sources:BioGRID
CALU_HUMAN	813	CALU	ARPC2_HUMAN	10109	ARPC2	0.63	ARPC2_HUMAN;10109;0.63;pmids:22863883;sources:BioGRID
AMPL_HUMAN	51056	LAP3	ARPC2_HUMAN	10109	ARPC2	0.63	ARPC2_HUMAN;10109;0.63;pmids:22863883;sources:BioGRID
MYPT1_HUMAN	4659	PPP1R12A	ARPC2_HUMAN	10109	ARPC2	0.63	ARPC2_HUMAN;10109;0.63;pmids:22863883;sources:BioGRID
SUMO1_HUMAN	7341	SUMO1	ARPC2_HUMAN	10109	ARPC2	0.63	ARPC2_HUMAN;10109;0.63;pmids:22863883;sources:BioGRID
SUMO2_HUMAN	6613	SUMO2	ARPC2_HUMAN	10109	ARPC2	0.63	ARPC2_HUMAN;10109;0.63;pmids:25027693;sources:BioGRID
VINC_HUMAN	7414	VCL	ARPC2_HUMAN	10109	ARPC2	0.63	ARPC2_HUMAN;10109;0.63;pmids:12473693;sources:IntAct
TERA_HUMAN	7415	VCP	ARPC2_HUMAN	10109	ARPC2	0.63	ARPC2_HUMAN;10109;0.63;pmids:23383273;sources:BioGRID
ARC1B_HUMAN	10095	ARPC1B	ARPC3_HUMAN	10094	ARPC3	0.79	ARPC3_HUMAN;10094;0.79;pmids:22863883,22939629;species:Saccharomyces cerevisiae (Baker's yeast)
ARPC2_HUMAN	10109	ARPC2	ARPC3_HUMAN	10094	ARPC3	0.96	ARPC3_HUMAN;10094;0.96;pmids:9230079,11805826,23148219,22863883,22939629;species:Saccharomyces cerevisiae (Baker's yeast),Caenorhabditis elegans
ARPC4_HUMAN	10093	ARPC4	ARPC3_HUMAN	10094	ARPC3	0.95	ARPC3_HUMAN;10094;0.95;pmids:11162547,23148219,22863883,22939629;species:Saccharomyces cerevisiae (Baker's yeast),Caenorhabditis elegans
ARP5L_HUMAN	81873	ARPC5L	ARPC3_HUMAN	10094	ARPC3	0.73	ARPC3_HUMAN;10094;0.73;pmids:22863883,22939629;sources:BioGRID
CALR_HUMAN	811	CALR	ARPC3_HUMAN	10094	ARPC3	0.63	ARPC3_HUMAN;10094;0.63;pmids:22863883;sources:BioGRID
CALU_HUMAN	813	CALU	ARPC3_HUMAN	10094	ARPC3	0.63	ARPC3_HUMAN;10094;0.63;pmids:22863883;sources:BioGRID
SRC8_HUMAN	2017	CTTN	ARPC3_HUMAN	10094	ARPC3	0.72	ARPC3_HUMAN;10094;0.72;pmids:11018051;sources:BioGRID,STRING
U5S1_HUMAN	9343	EFTUD2	ARPC3_HUMAN	10094	ARPC3	0.63	ARPC3_HUMAN;10094;0.63;pmids:16169070;sources:HPRD,BioGRID,IntAct,MINT,I2D,Stelzl05
FINC_HUMAN	2335	FN1	ARPC3_HUMAN	10094	ARPC3	0.72	ARPC3_HUMAN;10094;0.72;pmids:19738201;sources:IntAct,BioGRID
LEG4_HUMAN	3960	LGALS4	ARPC3_HUMAN	10094	ARPC3	0.63	ARPC3_HUMAN;10094;0.63;pmids:16169070;sources:HPRD,BioGRID,IntAct,MINT,I2D,Stelzl05
LPP_HUMAN	4026	LPP	ARPC3_HUMAN	10094	ARPC3	0.63	ARPC3_HUMAN;10094;0.63;pmids:22863883;sources:BioGRID
LKHA4_HUMAN	4048	LTA4H	ARPC3_HUMAN	10094	ARPC3	0.63	ARPC3_HUMAN;10094;0.63;pmids:16169070;sources:HPRD,IntAct,MINT,I2D,Stelzl05
MK06_HUMAN	5597	MAPK6	ARPC3_HUMAN	10094	ARPC3	0.63	ARPC3_HUMAN;10094;0.63;pmids:21900206;sources:MINT,BioGRID,IntAct
ANM1_HUMAN	3276	PRMT1	ARPC3_HUMAN	10094	ARPC3	0.73	ARPC3_HUMAN;10094;0.73;pmids:16169070,16713569;sources:HPRD,BioGRID,IntAct,MINT,I2D,Stelzl05,Lim06
ARC1B_HUMAN	10095	ARPC1B	ARPC4_HUMAN	10093	ARPC4	0.76	ARPC4_HUMAN;10093;0.76;pmids:11721045,11741539,22863883,22939629;sources:HPRD,I2D,BIND,BioGRID
ARPC2_HUMAN	10109	ARPC2	ARPC4_HUMAN	10093	ARPC4	0.96	ARPC4_HUMAN;10093;0.96;pmids:11162547,11805826,22863883,22939629;species:Saccharomyces cerevisiae (Baker's yeast),Caenorhabditis elegans
BAG1_HUMAN	573	BAG1	ARPC4_HUMAN	10093	ARPC4	0.63	ARPC4_HUMAN;10093;0.63;pmids:22863883;sources:BioGRID
CALU_HUMAN	813	CALU	ARPC4_HUMAN	10093	ARPC4	0.63	ARPC4_HUMAN;10093;0.63;pmids:22863883;sources:BioGRID
SRC8_HUMAN	2017	CTTN	ARPC4_HUMAN	10093	ARPC4	0.72	ARPC4_HUMAN;10093;0.72;pmids:11018051;sources:BioGRID
EIF1B_HUMAN	10289	EIF1B	ARPC4_HUMAN	10093	ARPC4	0.63	ARPC4_HUMAN;10093;0.63;pmids:17353931;sources:IntAct,I2D
ELAV1_HUMAN	1994	ELAVL1	ARPC4_HUMAN	10093	ARPC4	0.63	ARPC4_HUMAN;10093;0.63;pmids:19322201;sources:BioGRID
FKB10_HUMAN	60681	FKBP10	ARPC4_HUMAN	10093	ARPC4	0.63	ARPC4_HUMAN;10093;0.63;pmids:22863883;sources:BioGRID
FINC_HUMAN	2335	FN1	ARPC4_HUMAN	10093	ARPC4	0.72	ARPC4_HUMAN;10093;0.72;pmids:19738201;sources:IntAct,BioGRID
CXA1_HUMAN	2697	GJA1	ARPC4_HUMAN	10093	ARPC4	0.63	ARPC4_HUMAN;10093;0.63;pmids:23106098;sources:BioGRID
LPP_HUMAN	4026	LPP	ARPC4_HUMAN	10093	ARPC4	0.63	ARPC4_HUMAN;10093;0.63;pmids:22863883;sources:BioGRID
LRRK2_HUMAN	120892	LRRK2	ARPC4_HUMAN	10093	ARPC4	0.63	ARPC4_HUMAN;10093;0.63;pmids:20876399;sources:BioGRID
TRMB_HUMAN	4234	METTL1	ARPC4_HUMAN	10093	ARPC4	0.63	ARPC4_HUMAN;10093;0.63;pmids:22863883;sources:BioGRID
PDIA6_HUMAN	10130	PDIA6	ARPC4_HUMAN	10093	ARPC4	0.63	ARPC4_HUMAN;10093;0.63;pmids:22863883;sources:BioGRID
RFA3_HUMAN	6119	RPA3	ARPC4_HUMAN	10093	ARPC4	0.63	ARPC4_HUMAN;10093;0.63;pmids:22863883;sources:BioGRID
RPR1B_HUMAN	58490	RPRD1B	ARPC4_HUMAN	10093	ARPC4	0.63	ARPC4_HUMAN;10093;0.63;pmids:22863883;sources:BioGRID
SHLB1_HUMAN	51100	SH3GLB1	ARPC4_HUMAN	10093	ARPC4	0.63	ARPC4_HUMAN;10093;0.63;pmids:22863883;sources:BioGRID
STAU1_HUMAN	6780	STAU1	ARPC4_HUMAN	10093	ARPC4	0.63	ARPC4_HUMAN;10093;0.63;pmids:23125841;sources:BioGRID
SUMO1_HUMAN	7341	SUMO1	ARPC4_HUMAN	10093	ARPC4	0.63	ARPC4_HUMAN;10093;0.63;pmids:22863883;sources:BioGRID
TPRKB_HUMAN	51002	TPRKB	ARPC4_HUMAN	10093	ARPC4	0.63	ARPC4_HUMAN;10093;0.63;pmids:22863883;sources:BioGRID
WASP_HUMAN	7454	WAS	ARPC4_HUMAN	10093	ARPC4	0.68	ARPC4_HUMAN;10093;0.68;pmids:12769847;sources:IntAct,I2D,BioGRID
ARP2_HUMAN	10097	ACTR2	ARPC5_HUMAN	10092	ARPC5	0.72	ARPC5_HUMAN;10092;0.72;pmids:11721045,11741539,22939629;species:Saccharomyces cerevisiae (Baker's yeast),Caenorhabditis elegans
ARP3_HUMAN	10096	ACTR3	ARPC5_HUMAN	10092	ARPC5	0.85	ARPC5_HUMAN;10092;0.85;pmids:11741539,22863883,22939629;species:Saccharomyces cerevisiae (Baker's yeast),Caenorhabditis elegans
ARPC3_HUMAN	10094	ARPC3	ARPC5_HUMAN	10092	ARPC5	0.88	ARPC5_HUMAN;10092;0.88;pmids:23148219,22863883,22939629;species:Saccharomyces cerevisiae (Baker's yeast),Caenorhabditis elegans
ARPC4_HUMAN	10093	ARPC4	ARPC5_HUMAN	10092	ARPC5	0.93	ARPC5_HUMAN;10092;0.93;pmids:11162547,12451597,22863883,22939629;species:Saccharomyces cerevisiae (Baker's yeast),Drosophila melanogaster (Fruit fly),Caenorhabditis elegans
ELAV1_HUMAN	1994	ELAVL1	ARPC5_HUMAN	10092	ARPC5	0.63	ARPC5_HUMAN;10092;0.63;pmids:19322201;sources:BioGRID
ARPC4_HUMAN	10093	ARPC4	ARP5L_HUMAN	81873	ARPC5L	0.83	ARP5L_HUMAN;81873;0.83;pmids:16169070,22863883,22939629;sources:HPRD,BioGRID,IntAct,I2D,Stelzl05
CALU_HUMAN	813	CALU	ARP5L_HUMAN	81873	ARPC5L	0.63	ARP5L_HUMAN;81873;0.63;pmids:22863883;sources:BioGRID
SUMO2_HUMAN	6613	SUMO2	ARP5L_HUMAN	81873	ARPC5L	0.63	ARP5L_HUMAN;81873;0.63;pmids:21693764;sources:BioGRID
ELAV1_HUMAN	1994	ELAVL1	ARP19_HUMAN	10776	ARPP19	0.63	ARP19_HUMAN;10776;0.63;pmids:19322201;sources:BioGRID
CDC42_HUMAN	998	CDC42	ARRB2_HUMAN	409	ARRB2	0.63	ARRB2_HUMAN;409;0.63;pmids:20936779;sources:IntAct,BioGRID
CLH1_HUMAN	1213	CLTC	ARRB2_HUMAN	409	ARRB2	0.8	ARRB2_HUMAN;409;0.8;pmids:10097102,9169477;sources:HPRD,I2D,BioGRID,STRING
CSK21_HUMAN	1457	CSNK2A1	ARRB2_HUMAN	409	ARRB2	0.84	ARRB2_HUMAN;409;0.84;pmids:11877451,17620599;sources:HPRD,IntAct,I2D,BioGRID
FLNA_HUMAN	2316	FLNA	ARRB2_HUMAN	409	ARRB2	0.88	ARRB2_HUMAN;409;0.88;pmids:16611986,17620599,17984062;sources:HPRD,IntAct,I2D,BioGRID
ARF1_HUMAN	375	ARF1	ASAP1_HUMAN	50807	ASAP1	0.71	ASAP1_HUMAN;50807;0.71;pmids:16223492;sources:HPRD,MINT,I2D
ELAV1_HUMAN	1994	ELAVL1	ASAP1_HUMAN	50807	ASAP1	0.63	ASAP1_HUMAN;50807;0.63;pmids:19322201;sources:BioGRID
ELAV1_HUMAN	1994	ELAVL1	ASAP2_HUMAN	8853	ASAP2	0.63	ASAP2_HUMAN;8853;0.63;pmids:19322201;sources:BioGRID
SUMO1_HUMAN	7341	SUMO1	ASAP2_HUMAN	8853	ASAP2	0.63	ASAP2_HUMAN;8853;0.63;pmids:21110914;sources:BioGRID
RCN1_HUMAN	5954	RCN1	ASB8_HUMAN	140461	ASB8	0.63	ASB8_HUMAN;140461;0.63;pmids:21988832;sources:IntAct,BioGRID
ELOB_HUMAN	6923	TCEB2	ASB8_HUMAN	140461	ASB8	0.88	ASB8_HUMAN;140461;0.88;pmids:12559969,16189514,24337577;sources:HPRD,BioGRID,I2D,Rual05
ELAV1_HUMAN	1994	ELAVL1	ASCC1_HUMAN	51008	ASCC1	0.63	ASCC1_HUMAN;51008;0.63;pmids:19322201;sources:BioGRID
EIF3F_HUMAN	8665	EIF3F	ASCC3_HUMAN	10973	ASCC3	0.63	ASCC3_HUMAN;10973;0.63;pmids:19615732;sources:BioGRID
G3BP1_HUMAN	10146	G3BP1	ASCC3_HUMAN	10973	ASCC3	0.72	ASCC3_HUMAN;10973;0.72;pmids:19615732;sources:IntAct,BioGRID
G3BP2_HUMAN	9908	G3BP2	ASCC3_HUMAN	10973	ASCC3	0.72	ASCC3_HUMAN;10973;0.72;pmids:19615732;sources:IntAct,BioGRID
SUMO2_HUMAN	6613	SUMO2	ASCC3_HUMAN	10973	ASCC3	0.63	ASCC3_HUMAN;10973;0.63;pmids:17000644;sources:BioGRID
SUMO2_HUMAN	6613	SUMO2	ASH1L_HUMAN	55870	ASH1L	0.73	ASH1L_HUMAN;55870;0.73;pmids:21693764,19471022;sources:BioGRID
BAG3_HUMAN	9531	BAG3	ARLY_HUMAN	435	ASL	0.63	ARLY_HUMAN;435;0.63;pmids:23824909;sources:BioGRID
GDIA_HUMAN	2664	GDI1	ARLY_HUMAN	435	ASL	0.63	ARLY_HUMAN;435;0.63;pmids:22863883;sources:BioGRID
HXK1_HUMAN	3098	HK1	ARLY_HUMAN	435	ASL	0.63	ARLY_HUMAN;435;0.63;pmids:22863883;sources:BioGRID
NEDD8_HUMAN	4738	NEDD8	ARLY_HUMAN	435	ASL	0.63	ARLY_HUMAN;435;0.63;pmids:22863883;sources:BioGRID
ODPA_HUMAN	5160	PDHA1	ARLY_HUMAN	435	ASL	0.7	ARLY_HUMAN;435;0.7;pmids:22863883;species:Saccharomyces cerevisiae (Baker's yeast)
NEDD8_HUMAN	4738	NEDD8	ASML_HUMAN	8623	ASMTL	0.63	ASML_HUMAN;8623;0.63;pmids:24654937;sources:BioGRID
SUMO1_HUMAN	7341	SUMO1	ASML_HUMAN	8623	ASMTL	0.63	ASML_HUMAN;8623;0.63;pmids:24654937;sources:BioGRID
IF6_HUMAN	3692	EIF6	ASNA_HUMAN	439	ASNA1	0.63	ASNA_HUMAN;439;0.63;pmids:22863883;sources:BioGRID
HSP7C_HUMAN	3312	HSPA8	ASNA_HUMAN	439	ASNA1	0.63	ASNA_HUMAN;439;0.63;pmids:22863883;sources:BioGRID
SYRC_HUMAN	5917	RARS	ASNA_HUMAN	439	ASNA1	0.63	ASNA_HUMAN;439;0.63;pmids:22863883;sources:BioGRID
RUVB2_HUMAN	10856	RUVBL2	ASNA_HUMAN	439	ASNA1	0.63	ASNA_HUMAN;439;0.63;pmids:22863883;sources:BioGRID
VAPB_HUMAN	9217	VAPB	ASNA_HUMAN	439	ASNA1	0.63	ASNA_HUMAN;439;0.63;pmids:24885147;sources:BioGRID
MOES_HUMAN	4478	MSN	ASNS_HUMAN	440	ASNS	0.63	ASNS_HUMAN;440;0.63;pmids:22863883;sources:BioGRID
PDIA4_HUMAN	9601	PDIA4	ASNS_HUMAN	440	ASNS	0.63	ASNS_HUMAN;440;0.63;pmids:22863883;sources:BioGRID
PTMA_HUMAN	5757	PTMA	ASNS_HUMAN	440	ASNS	0.63	ASNS_HUMAN;440;0.63;pmids:22863883;sources:BioGRID
VINC_HUMAN	7414	VCL	ASNS_HUMAN	440	ASNS	0.63	ASNS_HUMAN;440;0.63;pmids:22863883;sources:BioGRID
CUL3_HUMAN	8452	CUL3	ASPH_HUMAN	444	ASPH	0.63	ASPH_HUMAN;444;0.63;pmids:21145461;sources:BioGRID
HD_HUMAN	3064	HTT	ASPH_HUMAN	444	ASPH	0.68	ASPH_HUMAN;444;0.68;pmids:17500595;sources:Kaltenbach07,IntAct
OPA1_HUMAN	4976	OPA1	ASPH_HUMAN	444	ASPH	0.63	ASPH_HUMAN;444;0.63;pmids:19293945;sources:Bell09
SQSTM_HUMAN	8878	SQSTM1	ASPH_HUMAN	444	ASPH	0.72	ASPH_HUMAN;444;0.72;pmids:20562859;sources:IntAct,BioGRID
TADBP_HUMAN	23435	TARDBP	ASPH_HUMAN	444	ASPH	0.63	ASPH_HUMAN;444;0.63;pmids:20020773;sources:BioGRID
PPGB_HUMAN	5476	CTSA	ASSY_HUMAN	445	ASS1	0.63	ASSY_HUMAN;445;0.63;pmids:22863883;sources:BioGRID
NAMPT_HUMAN	10135	NAMPT	ASSY_HUMAN	445	ASS1	0.63	ASSY_HUMAN;445;0.63;pmids:22863883;sources:BioGRID
SUMO2_HUMAN	6613	SUMO2	ASSY_HUMAN	445	ASS1	0.63	ASSY_HUMAN;445;0.63;pmids:19471022;sources:BioGRID
1433Z_HUMAN	7534	YWHAZ	ASSY_HUMAN	445	ASS1	0.68	ASSY_HUMAN;445;0.68;pmids:15161933;sources:MINT,I2D,IntAct
ELAV1_HUMAN	1994	ELAVL1	ATAD1_HUMAN	84896	ATAD1	0.63	ATAD1_HUMAN;84896;0.63;pmids:19322201;sources:BioGRID
SUMO2_HUMAN	6613	SUMO2	ATAD2_HUMAN	29028	ATAD2	0.74	ATAD2_HUMAN;29028;0.74;pmids:21693764,19471022,21252943;sources:BioGRID
CT024_HUMAN	55969	C20orf24	ATD3B_HUMAN	83858	ATAD3B	0.72	ATD3B_HUMAN;83858;0.72;pmids:17353931;sources:BioGRID
CUL3_HUMAN	8452	CUL3	ATD3B_HUMAN	83858	ATAD3B	0.63	ATD3B_HUMAN;83858;0.63;pmids:21145461;sources:BioGRID
CUL5_HUMAN	8065	CUL5	ATD3B_HUMAN	83858	ATAD3B	0.63	ATD3B_HUMAN;83858;0.63;pmids:21145461;sources:BioGRID
ICT1_HUMAN	3396	ICT1	ATD3B_HUMAN	83858	ATAD3B	0.72	ATD3B_HUMAN;83858;0.72;pmids:20186120;sources:MINT,BioGRID,IntAct
MLH1_HUMAN	4292	MLH1	ATD3B_HUMAN	83858	ATAD3B	0.72	ATD3B_HUMAN;83858;0.72;pmids:17148452;sources:BioGRID
MYC_HUMAN	4609	MYC	ATD3B_HUMAN	83858	ATAD3B	0.63	ATD3B_HUMAN;83858;0.63;pmids:21150319;sources:IntAct
PNKP_HUMAN	11284	PNKP	ATD3B_HUMAN	83858	ATAD3B	0.72	ATD3B_HUMAN;83858;0.72;pmids:17353931;sources:BioGRID
PP4C_HUMAN	5531	PPP4C	ATD3B_HUMAN	83858	ATAD3B	0.63	ATD3B_HUMAN;83858;0.63;pmids:19156129;sources:BioGRID
SHC1_HUMAN	6464	SHC1	ATD3B_HUMAN	83858	ATAD3B	0.63	ATD3B_HUMAN;83858;0.63;pmids:19380743;sources:BioGRID
SMAD2_HUMAN	4087	SMAD2	ATD3B_HUMAN	83858	ATAD3B	0.63	ATD3B_HUMAN;83858;0.63;pmids:18729074;sources:BioGRID
UBP11_HUMAN	8237	USP11	ATD3B_HUMAN	83858	ATAD3B	0.76	ATD3B_HUMAN;83858;0.76;pmids:19615732;sources:BioGRID,IntAct
CSK21_HUMAN	1457	CSNK2A1	ATF1_HUMAN	466	ATF1	0.79	ATF1_HUMAN;466;0.79;pmids:9685505;sources:HPRD,BioGRID,I2D
HMGA1_HUMAN	3159	HMGA1	ATF2_HUMAN	1386	ATF2	0.75	ATF2_HUMAN;1386;0.75;pmids:10357819;sources:HPRD,BioGRID,I2D
RUVB2_HUMAN	10856	RUVBL2	ATF2_HUMAN	1386	ATF2	0.86	ATF2_HUMAN;1386;0.86;pmids:11713276,18397884;sources:HPRD,BioGRID,I2D
HS90A_HUMAN	3320	HSP90AA1	ATF3_HUMAN	467	ATF3	0.63	ATF3_HUMAN;467;0.63;pmids:22939624;sources:BioGRID
SUMO2_HUMAN	6613	SUMO2	ATF3_HUMAN	467	ATF3	0.63	ATF3_HUMAN;467;0.63;pmids:21693764;sources:BioGRID
SUMO2_HUMAN	6613	SUMO2	ATF4_HUMAN	468	ATF4	0.63	ATF4_HUMAN;468;0.63;pmids:21693764;sources:BioGRID
ACTB_HUMAN	60	ACTB	MCAF1_HUMAN	55729	ATF7IP	0.63	MCAF1_HUMAN;55729;0.63;pmids:15231748;sources:HPRD,MINT,I2D,Colland04,IntAct
FLNB_HUMAN	2317	FLNB	MCAF1_HUMAN	55729	ATF7IP	0.63	MCAF1_HUMAN;55729;0.63;pmids:15231748;sources:HPRD,MINT,I2D,Colland04,IntAct
MUC18_HUMAN	4162	MCAM	MCAF1_HUMAN	55729	ATF7IP	0.63	MCAF1_HUMAN;55729;0.63;pmids:15231748;sources:HPRD,MINT,I2D,Colland04,IntAct
RS3A_HUMAN	6189	RPS3A	MCAF1_HUMAN	55729	ATF7IP	0.63	MCAF1_HUMAN;55729;0.63;pmids:15231748;sources:HPRD,MINT,I2D,Colland04,IntAct
SPTB2_HUMAN	6711	SPTBN1	MCAF1_HUMAN	55729	ATF7IP	0.63	MCAF1_HUMAN;55729;0.63;pmids:15231748;sources:HPRD,MINT,I2D,Colland04,IntAct
SUMO2_HUMAN	6613	SUMO2	MCAF1_HUMAN	55729	ATF7IP	0.74	MCAF1_HUMAN;55729;0.74;pmids:19394292,21693764,19471022;sources:BioGRID
CSK2B_HUMAN	1460	CSNK2B	ATGA1_HUMAN	60673	ATG101	0.63	ATGA1_HUMAN;60673;0.63;pmids:21900206;sources:MINT,BioGRID,IntAct
BAG3_HUMAN	9531	BAG3	ATG3_HUMAN	64422	ATG3	0.63	ATG3_HUMAN;64422;0.63;pmids:23824909;sources:BioGRID
NEDD8_HUMAN	4738	NEDD8	ATG3_HUMAN	64422	ATG3	0.63	ATG3_HUMAN;64422;0.63;pmids:24654937;sources:BioGRID
SUMO1_HUMAN	7341	SUMO1	ATG3_HUMAN	64422	ATG3	0.63	ATG3_HUMAN;64422;0.63;pmids:24654937;sources:BioGRID
BAG3_HUMAN	9531	BAG3	ATG4B_HUMAN	23192	ATG4B	0.63	ATG4B_HUMAN;23192;0.63;pmids:23824909;sources:BioGRID
SQSTM_HUMAN	8878	SQSTM1	ATG4B_HUMAN	23192	ATG4B	0.63	ATG4B_HUMAN;23192;0.63;pmids:22674379;sources:BioGRID
SUMO2_HUMAN	6613	SUMO2	ATG4B_HUMAN	23192	ATG4B	0.63	ATG4B_HUMAN;23192;0.63;pmids:25027693;sources:BioGRID
ELAV1_HUMAN	1994	ELAVL1	ATG5_HUMAN	9474	ATG5	0.63	ATG5_HUMAN;9474;0.63;pmids:19322201;sources:BioGRID
BAG3_HUMAN	9531	BAG3	ATG7_HUMAN	10533	ATG7	0.63	ATG7_HUMAN;10533;0.63;pmids:23824909;sources:BioGRID
EF1D_HUMAN	1936	EEF1D	ATG7_HUMAN	10533	ATG7	0.75	ATG7_HUMAN;10533;0.75;pmids:20195357;sources:IntAct,BioGRID
SQSTM_HUMAN	8878	SQSTM1	ATG7_HUMAN	10533	ATG7	0.63	ATG7_HUMAN;10533;0.63;pmids:22674379;sources:BioGRID
SUMO2_HUMAN	6613	SUMO2	ATG7_HUMAN	10533	ATG7	0.63	ATG7_HUMAN;10533;0.63;pmids:25027693;sources:BioGRID
EGFR_HUMAN	1956	EGFR	PUR9_HUMAN	471	ATIC	0.72	PUR9_HUMAN;471;0.72;pmids:20029029;sources:IntAct,BioGRID
FUMH_HUMAN	2271	FH	PUR9_HUMAN	471	ATIC	0.63	PUR9_HUMAN;471;0.63;pmids:22863883;sources:BioGRID
ISG15_HUMAN	9636	ISG15	PUR9_HUMAN	471	ATIC	0.63	PUR9_HUMAN;471;0.63;pmids:16009940;sources:BioGRID
NEDD8_HUMAN	4738	NEDD8	PUR9_HUMAN	471	ATIC	0.63	PUR9_HUMAN;471;0.63;pmids:24654937;sources:BioGRID
NDKB_HUMAN	654364	NME2	PUR9_HUMAN	471	ATIC	0.76	PUR9_HUMAN;471;0.76;pmids:17353931;sources:BioGRID,IntAct,I2D
PTMA_HUMAN	5757	PTMA	PUR9_HUMAN	471	ATIC	0.63	PUR9_HUMAN;471;0.63;pmids:22863883;sources:BioGRID
SUMO1_HUMAN	7341	SUMO1	PUR9_HUMAN	471	ATIC	0.63	PUR9_HUMAN;471;0.63;pmids:24654937;sources:BioGRID
UBA1_HUMAN	7317	UBA1	PUR9_HUMAN	471	ATIC	0.7	PUR9_HUMAN;471;0.7;pmids:22863883;species:Saccharomyces cerevisiae (Baker's yeast)
NEDD8_HUMAN	4738	NEDD8	ATLA3_HUMAN	25923	ATL3	0.63	ATLA3_HUMAN;25923;0.63;pmids:24654937;sources:BioGRID
SUMO1_HUMAN	7341	SUMO1	ATLA3_HUMAN	25923	ATL3	0.63	ATLA3_HUMAN;25923;0.63;pmids:24654937;sources:BioGRID
1433Z_HUMAN	7534	YWHAZ	ATLA3_HUMAN	25923	ATL3	0.68	ATLA3_HUMAN;25923;0.68;pmids:15161933;sources:MINT,I2D,IntAct
ALBU_HUMAN	213	ALB	ATM_HUMAN	472	ATM	0.72	ATM_HUMAN;472;0.72;pmids:15174051;sources:IntAct,I2D,BioGRID
CHD4_HUMAN	1108	CHD4	ATM_HUMAN	472	ATM	0.7	ATM_HUMAN;472;0.7;pmids:21219611;sources:BioGRID
DDX1_HUMAN	1653	DDX1	ATM_HUMAN	472	ATM	0.68	ATM_HUMAN;472;0.68;pmids:18710941;sources:BioGRID
ELAV1_HUMAN	1994	ELAVL1	ATM_HUMAN	472	ATM	0.63	ATM_HUMAN;472;0.63;pmids:19322201;sources:BioGRID
HNRL1_HUMAN	11100	HNRNPUL1	ATM_HUMAN	472	ATM	0.63	ATM_HUMAN;472;0.63;pmids:18480432;sources:BioGRID
FKBP4_HUMAN	2288	FKBP4	ATOX1_HUMAN	475	ATOX1	0.67	ATOX1_HUMAN;475;0.67;pmids:15133031;sources:HPRD,I2D
PPA5_HUMAN	54	ACP5	AT1A1_HUMAN	476	ATP1A1	0.63	AT1A1_HUMAN;476;0.63;pmids:19293945;sources:Bell09
ACTG_HUMAN	71	ACTG1	AT1A1_HUMAN	476	ATP1A1	0.63	AT1A1_HUMAN;476;0.63;pmids:19293945;sources:Bell09
ACTN4_HUMAN	81	ACTN4	AT1A1_HUMAN	476	ATP1A1	0.63	AT1A1_HUMAN;476;0.63;pmids:19293945;sources:Bell09
AKT1_HUMAN	207	AKT1	AT1A1_HUMAN	476	ATP1A1	0.63	AT1A1_HUMAN;476;0.63;pmids:16027165;sources:BioGRID
ARGL1_HUMAN	55082	ARGLU1	AT1A1_HUMAN	476	ATP1A1	0.63	AT1A1_HUMAN;476;0.63;pmids:19293945;sources:Bell09
ATF2_HUMAN	1386	ATF2	AT1A1_HUMAN	476	ATP1A1	0.72	AT1A1_HUMAN;476;0.72;pmids:22304920;sources:IntAct,BioGRID
CDK9_HUMAN	1025	CDK9	AT1A1_HUMAN	476	ATP1A1	0.73	AT1A1_HUMAN;476;0.73;pmids:20305087,23455922;sources:BioGRID
COF1_HUMAN	1072	CFL1	AT1A1_HUMAN	476	ATP1A1	0.77	AT1A1_HUMAN;476;0.77;pmids:11139403,16713569;sources:HPRD,I2D,Lim06,STRING
CO5A1_HUMAN	1289	COL5A1	AT1A1_HUMAN	476	ATP1A1	0.63	AT1A1_HUMAN;476;0.63;pmids:19293945;sources:Bell09
CO6A3_HUMAN	1293	COL6A3	AT1A1_HUMAN	476	ATP1A1	0.63	AT1A1_HUMAN;476;0.63;pmids:19293945;sources:Bell09
CUL3_HUMAN	8452	CUL3	AT1A1_HUMAN	476	ATP1A1	0.63	AT1A1_HUMAN;476;0.63;pmids:21145461;sources:BioGRID
DSG2_HUMAN	1829	DSG2	AT1A1_HUMAN	476	ATP1A1	0.63	AT1A1_HUMAN;476;0.63;pmids:19293945;sources:Bell09
DUS11_HUMAN	8446	DUSP11	AT1A1_HUMAN	476	ATP1A1	0.63	AT1A1_HUMAN;476;0.63;pmids:19293945;sources:Bell09
E2F4_HUMAN	1874	E2F4	AT1A1_HUMAN	476	ATP1A1	0.63	AT1A1_HUMAN;476;0.63;pmids:19293945;sources:Bell09
EGFR_HUMAN	1956	EGFR	AT1A1_HUMAN	476	ATP1A1	0.83	AT1A1_HUMAN;476;0.83;pmids:16799092,24797263;sources:HPRD,IntAct,I2D,BioGRID
EIF2A_HUMAN	83939	EIF2A	AT1A1_HUMAN	476	ATP1A1	0.63	AT1A1_HUMAN;476;0.63;pmids:19293945;sources:Bell09
IF2B_HUMAN	8894	EIF2S2	AT1A1_HUMAN	476	ATP1A1	0.63	AT1A1_HUMAN;476;0.63;pmids:19293945;sources:Bell09
ERBB2_HUMAN	2064	ERBB2	AT1A1_HUMAN	476	ATP1A1	0.63	AT1A1_HUMAN;476;0.63;pmids:24189400;sources:IntAct
FLNB_HUMAN	2317	FLNB	AT1A1_HUMAN	476	ATP1A1	0.63	AT1A1_HUMAN;476;0.63;pmids:19293945;sources:Bell09
PLM_HUMAN	5348	FXYD1	AT1A1_HUMAN	476	ATP1A1	0.73	AT1A1_HUMAN;476;0.73;pmids:14597563;sources:HPRD,BioGRID,I2D
CXA1_HUMAN	2697	GJA1	AT1A1_HUMAN	476	ATP1A1	0.63	AT1A1_HUMAN;476;0.63;pmids:23106098;sources:BioGRID
ALEX_HUMAN	2778	GNAS	AT1A1_HUMAN	476	ATP1A1	0.63	AT1A1_HUMAN;476;0.63;pmids:19293945;sources:Bell09
HGS_HUMAN	9146	HGS	AT1A1_HUMAN	476	ATP1A1	0.75	AT1A1_HUMAN;476;0.75;pmids:19019082;sources:BioGRID,STRING
IBP5_HUMAN	3488	IGFBP5	AT1A1_HUMAN	476	ATP1A1	0.63	AT1A1_HUMAN;476;0.63;pmids:19293945;sources:Bell09
ILK_HUMAN	3611	ILK	AT1A1_HUMAN	476	ATP1A1	0.63	AT1A1_HUMAN;476;0.63;pmids:23455922;sources:BioGRID
JAG1_HUMAN	182	JAG1	AT1A1_HUMAN	476	ATP1A1	0.63	AT1A1_HUMAN;476;0.63;pmids:19293945;sources:Bell09
KANK2_HUMAN	25959	KANK2	AT1A1_HUMAN	476	ATP1A1	0.63	AT1A1_HUMAN;476;0.63;pmids:19293945;sources:Bell09
MK01_HUMAN	5594	MAPK1	AT1A1_HUMAN	476	ATP1A1	0.65	AT1A1_HUMAN;476;0.65;pmids:15069082;sources:BioGRID
MK03_HUMAN	5595	MAPK3	AT1A1_HUMAN	476	ATP1A1	0.67	AT1A1_HUMAN;476;0.67;pmids:15069082;sources:HPRD,BioGRID,I2D,STRING
MDM2_HUMAN	4193	MDM2	AT1A1_HUMAN	476	ATP1A1	0.63	AT1A1_HUMAN;476;0.63;pmids:24583282;sources:BioGRID
MMS19_HUMAN	64210	MMS19	AT1A1_HUMAN	476	ATP1A1	0.63	AT1A1_HUMAN;476;0.63;pmids:22678362;sources:BioGRID
MYC_HUMAN	4609	MYC	AT1A1_HUMAN	476	ATP1A1	0.63	AT1A1_HUMAN;476;0.63;pmids:17314511;sources:IntAct,I2D
NDRG1_HUMAN	10397	NDRG1	AT1A1_HUMAN	476	ATP1A1	0.73	AT1A1_HUMAN;476;0.73;pmids:17220478;sources:HPRD,IntAct,I2D,BioGRID
NELFA_HUMAN	7469	NELFA	AT1A1_HUMAN	476	ATP1A1	0.63	AT1A1_HUMAN;476;0.63;pmids:20305087;sources:BioGRID
NELFB_HUMAN	25920	NELFB	AT1A1_HUMAN	476	ATP1A1	0.63	AT1A1_HUMAN;476;0.63;pmids:20305087;sources:BioGRID
NELFD_HUMAN	51497	NELFCD	AT1A1_HUMAN	476	ATP1A1	0.63	AT1A1_HUMAN;476;0.63;pmids:20305087;sources:BioGRID
NKTR_HUMAN	4820	NKTR	AT1A1_HUMAN	476	ATP1A1	0.63	AT1A1_HUMAN;476;0.63;pmids:19293945;sources:Bell09
NUCB1_HUMAN	4924	NUCB1	AT1A1_HUMAN	476	ATP1A1	0.63	AT1A1_HUMAN;476;0.63;pmids:19293945;sources:Bell09
NUD12_HUMAN	83594	NUDT12	AT1A1_HUMAN	476	ATP1A1	0.63	AT1A1_HUMAN;476;0.63;pmids:19293945;sources:Bell09
PERP_HUMAN	64065	PERP	AT1A1_HUMAN	476	ATP1A1	0.63	AT1A1_HUMAN;476;0.63;pmids:19293945;sources:Bell09
AAPK1_HUMAN	5562	PRKAA1	AT1A1_HUMAN	476	ATP1A1	0.63	AT1A1_HUMAN;476;0.63;pmids:23455922;sources:BioGRID
KPCA_HUMAN	5578	PRKCA	AT1A1_HUMAN	476	ATP1A1	0.65	AT1A1_HUMAN;476;0.65;pmids:15069082;sources:BioGRID
RB22A_HUMAN	57403	RAB22A	AT1A1_HUMAN	476	ATP1A1	0.63	AT1A1_HUMAN;476;0.63;pmids:19293945;sources:Bell09
SEC62_HUMAN	7095	SEC62	AT1A1_HUMAN	476	ATP1A1	0.63	AT1A1_HUMAN;476;0.63;pmids:19293945;sources:Bell09
F10A1_HUMAN	6767	ST13	AT1A1_HUMAN	476	ATP1A1	0.63	AT1A1_HUMAN;476;0.63;pmids:19293945;sources:Bell09
STAU1_HUMAN	6780	STAU1	AT1A1_HUMAN	476	ATP1A1	0.63	AT1A1_HUMAN;476;0.63;pmids:23125841;sources:BioGRID
TNR1A_HUMAN	7132	TNFRSF1A	AT1A1_HUMAN	476	ATP1A1	0.72	AT1A1_HUMAN;476;0.72;pmids:14743216;sources:IntAct,MINT,I2D,STRING
TNR1B_HUMAN	7133	TNFRSF1B	AT1A1_HUMAN	476	ATP1A1	0.72	AT1A1_HUMAN;476;0.72;pmids:14743216;sources:IntAct,MINT,I2D
TCTP_HUMAN	7178	TPT1	AT1A1_HUMAN	476	ATP1A1	0.85	AT1A1_HUMAN;476;0.85;pmids:15383549,16730713,21278788;sources:HPRD,MINT,I2D,IntAct
TRADD_HUMAN	8717	TRADD	AT1A1_HUMAN	476	ATP1A1	0.72	AT1A1_HUMAN;476;0.72;pmids:14743216;sources:IntAct,MINT,I2D
BRCA1_HUMAN	672	BRCA1	AT1B1_HUMAN	481	ATP1B1	0.63	AT1B1_HUMAN;481;0.63;pmids:22990118;sources:BioGRID
EGFR_HUMAN	1956	EGFR	AT1B1_HUMAN	481	ATP1B1	0.73	AT1B1_HUMAN;481;0.73;pmids:16799092;sources:HPRD,IntAct,I2D,BioGRID
ELAV1_HUMAN	1994	ELAVL1	AT1B1_HUMAN	481	ATP1B1	0.63	AT1B1_HUMAN;481;0.63;pmids:19322201;sources:BioGRID
PLM_HUMAN	5348	FXYD1	AT1B1_HUMAN	481	ATP1B1	0.83	AT1B1_HUMAN;481;0.83;pmids:14597563,16189514;sources:HPRD,BioGRID,I2D,Rual05
DRA_HUMAN	3122	HLA-DRA	AT1B1_HUMAN	481	ATP1B1	0.63	AT1B1_HUMAN;481;0.63;pmids:20458337;sources:BioGRID
2B11_HUMAN	3123	HLA-DRB1	AT1B1_HUMAN	481	ATP1B1	0.63	AT1B1_HUMAN;481;0.63;pmids:20458337;sources:BioGRID
DRB3_HUMAN	3125	HLA-DRB3	AT1B1_HUMAN	481	ATP1B1	0.63	AT1B1_HUMAN;481;0.63;pmids:20458337;sources:BioGRID
HD_HUMAN	3064	HTT	AT1B1_HUMAN	481	ATP1B1	0.63	AT1B1_HUMAN;481;0.63;pmids:17500595;sources:Kaltenbach07
NDRG2_HUMAN	57447	NDRG2	AT1B1_HUMAN	481	ATP1B1	0.72	AT1B1_HUMAN;481;0.72;pmids:21771789;sources:BioGRID
NED4L_HUMAN	23327	NEDD4L	AT1B1_HUMAN	481	ATP1B1	0.72	AT1B1_HUMAN;481;0.72;pmids:19664597;sources:BioGRID
PAXI1_HUMAN	22976	PAXIP1	AT1B1_HUMAN	481	ATP1B1	0.63	AT1B1_HUMAN;481;0.63;pmids:22990118;sources:BioGRID
ATF2_HUMAN	1386	ATF2	AT2A2_HUMAN	488	ATP2A2	0.72	AT2A2_HUMAN;488;0.72;pmids:22304920;sources:IntAct,BioGRID
CDK9_HUMAN	1025	CDK9	AT2A2_HUMAN	488	ATP2A2	0.63	AT2A2_HUMAN;488;0.63;pmids:23455922;sources:BioGRID
CFTR_HUMAN	1080	CFTR	AT2A2_HUMAN	488	ATP2A2	0.72	AT2A2_HUMAN;488;0.72;pmids:17110338;sources:IntAct,I2D,BioGRID
KC1A_HUMAN	1452	CSNK1A1	AT2A2_HUMAN	488	ATP2A2	0.63	AT2A2_HUMAN;488;0.63;pmids:23455922;sources:BioGRID
KC1E_HUMAN	1454	CSNK1E	AT2A2_HUMAN	488	ATP2A2	0.63	AT2A2_HUMAN;488;0.63;pmids:23455922;sources:BioGRID
CUL3_HUMAN	8452	CUL3	AT2A2_HUMAN	488	ATP2A2	0.63	AT2A2_HUMAN;488;0.63;pmids:21145461;sources:BioGRID
EGFR_HUMAN	1956	EGFR	AT2A2_HUMAN	488	ATP2A2	0.87	AT2A2_HUMAN;488;0.87;pmids:15657067,23956138,24189400;sources:IntAct,I2D,BioGRID
ELAV1_HUMAN	1994	ELAVL1	AT2A2_HUMAN	488	ATP2A2	0.63	AT2A2_HUMAN;488;0.63;pmids:19322201;sources:BioGRID
ERBB2_HUMAN	2064	ERBB2	AT2A2_HUMAN	488	ATP2A2	0.63	AT2A2_HUMAN;488;0.63;pmids:24189400;sources:IntAct
EZH2_HUMAN	2146	EZH2	AT2A2_HUMAN	488	ATP2A2	0.63	AT2A2_HUMAN;488;0.63;pmids:24457600;sources:BioGRID
HGS_HUMAN	9146	HGS	AT2A2_HUMAN	488	ATP2A2	0.75	AT2A2_HUMAN;488;0.75;pmids:19019082;sources:BioGRID
ILK_HUMAN	3611	ILK	AT2A2_HUMAN	488	ATP2A2	0.72	AT2A2_HUMAN;488;0.72;pmids:23455922;sources:IntAct,BioGRID
LRRK2_HUMAN	120892	LRRK2	AT2A2_HUMAN	488	ATP2A2	0.63	AT2A2_HUMAN;488;0.63;pmids:24725412;sources:IntAct
MDC1_HUMAN	9656	MDC1	AT2A2_HUMAN	488	ATP2A2	0.63	AT2A2_HUMAN;488;0.63;pmids:22990118;sources:BioGRID
MDM2_HUMAN	4193	MDM2	AT2A2_HUMAN	488	ATP2A2	0.63	AT2A2_HUMAN;488;0.63;pmids:24583282;sources:BioGRID
MYC_HUMAN	4609	MYC	AT2A2_HUMAN	488	ATP2A2	0.82	AT2A2_HUMAN;488;0.82;pmids:17314511,17353931;sources:IntAct,I2D
OXSR1_HUMAN	9943	OXSR1	AT2A2_HUMAN	488	ATP2A2	0.63	AT2A2_HUMAN;488;0.63;pmids:23455922;sources:BioGRID
AAPK1_HUMAN	5562	PRKAA1	AT2A2_HUMAN	488	ATP2A2	0.63	AT2A2_HUMAN;488;0.63;pmids:23455922;sources:BioGRID
HACD3_HUMAN	51495	PTPLAD1	AT2A2_HUMAN	488	ATP2A2	0.63	AT2A2_HUMAN;488;0.63;pmids:25036637;sources:BioGRID
S10A1_HUMAN	6271	S100A1	AT2A2_HUMAN	488	ATP2A2	0.86	AT2A2_HUMAN;488;0.86;pmids:12804600,16189514;sources:HPRD,BioGRID,I2D,Rual05
OSTP_HUMAN	6696	SPP1	AT2A2_HUMAN	488	ATP2A2	0.63	AT2A2_HUMAN;488;0.63;pmids:22779921;sources:BioGRID
SUMO1_HUMAN	7341	SUMO1	AT2A2_HUMAN	488	ATP2A2	0.63	AT2A2_HUMAN;488;0.63;pmids:21900893;sources:BioGRID
SUMO2_HUMAN	6613	SUMO2	AT2A2_HUMAN	488	ATP2A2	0.73	AT2A2_HUMAN;488;0.73;pmids:21252943,25027693;sources:BioGRID
SUZ12_HUMAN	23512	SUZ12	AT2A2_HUMAN	488	ATP2A2	0.63	AT2A2_HUMAN;488;0.63;pmids:24457600;sources:BioGRID
TNR1A_HUMAN	7132	TNFRSF1A	AT2A2_HUMAN	488	ATP2A2	0.72	AT2A2_HUMAN;488;0.72;pmids:14743216;sources:IntAct,MINT,I2D
TNR1B_HUMAN	7133	TNFRSF1B	AT2A2_HUMAN	488	ATP2A2	0.72	AT2A2_HUMAN;488;0.72;pmids:14743216;sources:IntAct,MINT,I2D
TRADD_HUMAN	8717	TRADD	AT2A2_HUMAN	488	ATP2A2	0.72	AT2A2_HUMAN;488;0.72;pmids:14743216;sources:IntAct,MINT,I2D
CFTR_HUMAN	1080	CFTR	AT2A3_HUMAN	489	ATP2A3	0.63	AT2A3_HUMAN;489;0.63;pmids:17110338;sources:IntAct,I2D
EGFR_HUMAN	1956	EGFR	AT2B4_HUMAN	493	ATP2B4	0.63	AT2B4_HUMAN;493;0.63;pmids:24189400;sources:IntAct
ELAV1_HUMAN	1994	ELAVL1	AT2C1_HUMAN	27032	ATP2C1	0.63	AT2C1_HUMAN;27032;0.63;pmids:19322201;sources:BioGRID
ARBK1_HUMAN	156	ADRBK1	ATPA_HUMAN	498	ATP5A1	0.63	ATPA_HUMAN;498;0.63;pmids:23455922;sources:BioGRID
ATPG_HUMAN	509	ATP5C1	ATPA_HUMAN	498	ATP5A1	0.72	ATPA_HUMAN;498;0.72;pmids:8065448,22939629;species:Bos taurus (Bovine),Rattus norvegicus (Rat),Saccharomyces cerevisiae (Baker's yeast)
AT5F1_HUMAN	515	ATP5F1	ATPA_HUMAN	498	ATP5A1	0.67	ATPA_HUMAN;498;0.67;pmids:19688755;species:Bos taurus (Bovine),Saccharomyces cerevisiae (Baker's yeast)
VATB2_HUMAN	526	ATP6V1B2	ATPA_HUMAN	498	ATP5A1	0.65	ATPA_HUMAN;498;0.65;pmids:17174955,22939629;sources:MINT,BioGRID
ATPF1_HUMAN	64756	ATPAF1	ATPA_HUMAN	498	ATP5A1	0.63	ATPA_HUMAN;498;0.63;pmids:11410595;sources:BioGRID
BL1S1_HUMAN	2647	BLOC1S1	ATPA_HUMAN	498	ATP5A1	0.63	ATPA_HUMAN;498;0.63;pmids:22309213;sources:IntAct
CAND1_HUMAN	55832	CAND1	ATPA_HUMAN	498	ATP5A1	0.63	ATPA_HUMAN;498;0.63;pmids:21145461;sources:BioGRID
CD81_HUMAN	975	CD81	ATPA_HUMAN	498	ATP5A1	0.63	ATPA_HUMAN;498;0.63;pmids:23463506;sources:BioGRID
CDK9_HUMAN	1025	CDK9	ATPA_HUMAN	498	ATP5A1	0.63	ATPA_HUMAN;498;0.63;pmids:23455922;sources:BioGRID
CSN5_HUMAN	10987	COPS5	ATPA_HUMAN	498	ATP5A1	0.63	ATPA_HUMAN;498;0.63;pmids:18850735;sources:IntAct
KC1A_HUMAN	1452	CSNK1A1	ATPA_HUMAN	498	ATP5A1	0.63	ATPA_HUMAN;498;0.63;pmids:23455922;sources:BioGRID
CSK21_HUMAN	1457	CSNK2A1	ATPA_HUMAN	498	ATP5A1	0.7	ATPA_HUMAN;498;0.7;pmids:22113938;sources:IntAct,BioGRID
CUL1_HUMAN	8454	CUL1	ATPA_HUMAN	498	ATP5A1	0.63	ATPA_HUMAN;498;0.63;pmids:21145461;sources:BioGRID
CUL3_HUMAN	8452	CUL3	ATPA_HUMAN	498	ATP5A1	0.63	ATPA_HUMAN;498;0.63;pmids:21145461;sources:BioGRID
CUL5_HUMAN	8065	CUL5	ATPA_HUMAN	498	ATP5A1	0.63	ATPA_HUMAN;498;0.63;pmids:21145461;sources:BioGRID
EGFR_HUMAN	1956	EGFR	ATPA_HUMAN	498	ATP5A1	0.63	ATPA_HUMAN;498;0.63;pmids:24189400;sources:IntAct
FINC_HUMAN	2335	FN1	ATPA_HUMAN	498	ATP5A1	0.72	ATPA_HUMAN;498;0.72;pmids:19738201;sources:IntAct,BioGRID
GBRAP_HUMAN	11337	GABARAP	ATPA_HUMAN	498	ATP5A1	0.63	ATPA_HUMAN;498;0.63;pmids:20562859;sources:IntAct
GBRL1_HUMAN	23710	GABARAPL1	ATPA_HUMAN	498	ATP5A1	0.63	ATPA_HUMAN;498;0.63;pmids:20562859;sources:IntAct
GBRL2_HUMAN	11345	GABARAPL2	ATPA_HUMAN	498	ATP5A1	0.63	ATPA_HUMAN;498;0.63;pmids:20562859;sources:IntAct
ICT1_HUMAN	3396	ICT1	ATPA_HUMAN	498	ATP5A1	0.72	ATPA_HUMAN;498;0.72;pmids:20186120;sources:MINT,BioGRID,IntAct
ILK_HUMAN	3611	ILK	ATPA_HUMAN	498	ATP5A1	0.63	ATPA_HUMAN;498;0.63;pmids:23455922;sources:BioGRID
ISG15_HUMAN	9636	ISG15	ATPA_HUMAN	498	ATP5A1	0.63	ATPA_HUMAN;498;0.63;pmids:16009940;sources:BioGRID
PAF15_HUMAN	9768	KIAA0101	ATPA_HUMAN	498	ATP5A1	0.63	ATPA_HUMAN;498;0.63;pmids:21628590;sources:BioGRID
LRRK2_HUMAN	120892	LRRK2	ATPA_HUMAN	498	ATP5A1	0.63	ATPA_HUMAN;498;0.63;pmids:24725412;sources:IntAct
MLP3B_HUMAN	81631	MAP1LC3B	ATPA_HUMAN	498	ATP5A1	0.63	ATPA_HUMAN;498;0.63;pmids:20562859;sources:IntAct
MK13_HUMAN	5603	MAPK13	ATPA_HUMAN	498	ATP5A1	0.63	ATPA_HUMAN;498;0.63;pmids:19135240;sources:IntAct
MDM2_HUMAN	4193	MDM2	ATPA_HUMAN	498	ATP5A1	0.63	ATPA_HUMAN;498;0.63;pmids:24583282;sources:BioGRID
MLH1_HUMAN	4292	MLH1	ATPA_HUMAN	498	ATP5A1	0.72	ATPA_HUMAN;498;0.72;pmids:17148452;sources:BioGRID
NEDD8_HUMAN	4738	NEDD8	ATPA_HUMAN	498	ATP5A1	0.63	ATPA_HUMAN;498;0.63;pmids:24654937;sources:BioGRID
NPM_HUMAN	4869	NPM1	ATPA_HUMAN	498	ATP5A1	0.63	ATPA_HUMAN;498;0.63;pmids:23402259;sources:BioGRID
OXSR1_HUMAN	9943	OXSR1	ATPA_HUMAN	498	ATP5A1	0.63	ATPA_HUMAN;498;0.63;pmids:23455922;sources:BioGRID
PARP1_HUMAN	142	PARP1	ATPA_HUMAN	498	ATP5A1	0.63	ATPA_HUMAN;498;0.63;pmids:24140708;sources:BioGRID
AAPK1_HUMAN	5562	PRKAA1	ATPA_HUMAN	498	ATP5A1	0.63	ATPA_HUMAN;498;0.63;pmids:23455922;sources:BioGRID
PSMD4_HUMAN	5710	PSMD4	ATPA_HUMAN	498	ATP5A1	0.63	ATPA_HUMAN;498;0.63;pmids:12601813;sources:BioGRID
TF65_HUMAN	5970	RELA	ATPA_HUMAN	498	ATP5A1	0.72	ATPA_HUMAN;498;0.72;pmids:14743216;sources:IntAct,MINT,I2D
RINI_HUMAN	6050	RNH1	ATPA_HUMAN	498	ATP5A1	0.63	ATPA_HUMAN;498;0.63;pmids:21276451;sources:MINT,IntAct
KS6A1_HUMAN	6195	RPS6KA1	ATPA_HUMAN	498	ATP5A1	0.63	ATPA_HUMAN;498;0.63;pmids:23455922;sources:BioGRID
SH3K1_HUMAN	30011	SH3KBP1	ATPA_HUMAN	498	ATP5A1	0.63	ATPA_HUMAN;498;0.63;pmids:19531213;sources:BioGRID
SIR3_HUMAN	23410	SIRT3	ATPA_HUMAN	498	ATP5A1	0.75	ATPA_HUMAN;498;0.75;pmids:19343720;sources:IntAct,BioGRID
ADT2_HUMAN	292	SLC25A5	ATPA_HUMAN	498	ATP5A1	0.65	ATPA_HUMAN;498;0.65;pmids:17174955,24983503;sources:MINT,IntAct
STAU1_HUMAN	6780	STAU1	ATPA_HUMAN	498	ATP5A1	0.63	ATPA_HUMAN;498;0.63;pmids:23125841;sources:BioGRID
SUMO1_HUMAN	7341	SUMO1	ATPA_HUMAN	498	ATP5A1	0.73	ATPA_HUMAN;498;0.73;pmids:19596686,21110914;sources:BioGRID
SUMO2_HUMAN	6613	SUMO2	ATPA_HUMAN	498	ATP5A1	0.63	ATPA_HUMAN;498;0.63;pmids:25027693;sources:BioGRID
TADBP_HUMAN	23435	TARDBP	ATPA_HUMAN	498	ATP5A1	0.63	ATPA_HUMAN;498;0.63;pmids:20020773;sources:BioGRID
TBK1_HUMAN	29110	TBK1	ATPA_HUMAN	498	ATP5A1	0.72	ATPA_HUMAN;498;0.72;pmids:14743216;sources:IntAct,MINT,I2D
TNR1A_HUMAN	7132	TNFRSF1A	ATPA_HUMAN	498	ATP5A1	0.72	ATPA_HUMAN;498;0.72;pmids:14743216;sources:IntAct,MINT,I2D
TNR1B_HUMAN	7133	TNFRSF1B	ATPA_HUMAN	498	ATP5A1	0.72	ATPA_HUMAN;498;0.72;pmids:14743216;sources:IntAct,MINT,I2D
P63_HUMAN	8626	TP63	ATPA_HUMAN	498	ATP5A1	0.72	ATPA_HUMAN;498;0.72;pmids:20085233;sources:IntAct,BioGRID
UBL4A_HUMAN	8266	UBL4A	ATPA_HUMAN	498	ATP5A1	0.63	ATPA_HUMAN;498;0.63;pmids:23246001;sources:BioGRID
1433B_HUMAN	7529	YWHAB	ATPA_HUMAN	498	ATP5A1	0.8	ATPA_HUMAN;498;0.8;pmids:15324660;species:Mus musculus (Mouse)
1433E_HUMAN	7531	YWHAE	ATPA_HUMAN	498	ATP5A1	0.63	ATPA_HUMAN;498;0.63;pmids:20462248;sources:BioGRID
1433G_HUMAN	7532	YWHAG	ATPA_HUMAN	498	ATP5A1	0.73	ATPA_HUMAN;498;0.73;pmids:15324660;sources:HPRD,MINT,I2D,BioGRID,IntAct
1433T_HUMAN	10971	YWHAQ	ATPA_HUMAN	498	ATP5A1	0.78	ATPA_HUMAN;498;0.78;pmids:20618440,15161933;sources:BioGRID
1433Z_HUMAN	7534	YWHAZ	ATPA_HUMAN	498	ATP5A1	0.89	ATPA_HUMAN;498;0.89;pmids:15324660,15161933,20618440;sources:HPRD,MINT,I2D,BioGRID,IntAct
ANXA7_HUMAN	310	ANXA7	ATPB_HUMAN	506	ATP5B	0.63	ATPB_HUMAN;506;0.63;pmids:21900206;sources:MINT,BioGRID,IntAct
ATF2_HUMAN	1386	ATF2	ATPB_HUMAN	506	ATP5B	0.72	ATPB_HUMAN;506;0.72;pmids:22304920;sources:IntAct,BioGRID
ATPG_HUMAN	509	ATP5C1	ATPB_HUMAN	506	ATP5B	0.72	ATPB_HUMAN;506;0.72;pmids:8065448,22939629;species:Bos taurus (Bovine),Rattus norvegicus (Rat),Saccharomyces cerevisiae (Baker's yeast)
AT5F1_HUMAN	515	ATP5F1	ATPB_HUMAN	506	ATP5B	0.67	ATPB_HUMAN;506;0.67;pmids:19688755;species:Bos taurus (Bovine),Saccharomyces cerevisiae (Baker's yeast)
VATB2_HUMAN	526	ATP6V1B2	ATPB_HUMAN	506	ATP5B	0.65	ATPB_HUMAN;506;0.65;pmids:17174955,22939629;sources:MINT,BioGRID
ATPF1_HUMAN	64756	ATPAF1	ATPB_HUMAN	506	ATP5B	0.75	ATPB_HUMAN;506;0.75;pmids:12206899,11410595;sources:HPRD,BioGRID,IntAct
BMI1_HUMAN	648	BMI1	ATPB_HUMAN	506	ATP5B	0.63	ATPB_HUMAN;506;0.63;pmids:24457600;sources:BioGRID
CAND1_HUMAN	55832	CAND1	ATPB_HUMAN	506	ATP5B	0.63	ATPB_HUMAN;506;0.63;pmids:21145461;sources:BioGRID
CDK4_HUMAN	1019	CDK4	ATPB_HUMAN	506	ATP5B	0.63	ATPB_HUMAN;506;0.63;pmids:21900206;sources:MINT,BioGRID,IntAct
CDN1A_HUMAN	1026	CDKN1A	ATPB_HUMAN	506	ATP5B	0.63	ATPB_HUMAN;506;0.63;pmids:21900206;sources:MINT,BioGRID,IntAct
CUL3_HUMAN	8452	CUL3	ATPB_HUMAN	506	ATP5B	0.63	ATPB_HUMAN;506;0.63;pmids:21145461;sources:BioGRID
EGFR_HUMAN	1956	EGFR	ATPB_HUMAN	506	ATP5B	0.63	ATPB_HUMAN;506;0.63;pmids:15657067;sources:IntAct,I2D
EZH2_HUMAN	2146	EZH2	ATPB_HUMAN	506	ATP5B	0.63	ATPB_HUMAN;506;0.63;pmids:24457600;sources:BioGRID
FMNL_HUMAN	752	FMNL1	ATPB_HUMAN	506	ATP5B	0.63	ATPB_HUMAN;506;0.63;pmids:23182705;sources:BioGRID
FINC_HUMAN	2335	FN1	ATPB_HUMAN	506	ATP5B	0.72	ATPB_HUMAN;506;0.72;pmids:19738201;sources:IntAct,BioGRID
GBRAP_HUMAN	11337	GABARAP	ATPB_HUMAN	506	ATP5B	0.63	ATPB_HUMAN;506;0.63;pmids:20562859;sources:IntAct
GBRL1_HUMAN	23710	GABARAPL1	ATPB_HUMAN	506	ATP5B	0.63	ATPB_HUMAN;506;0.63;pmids:20562859;sources:IntAct
GBRL2_HUMAN	11345	GABARAPL2	ATPB_HUMAN	506	ATP5B	0.63	ATPB_HUMAN;506;0.63;pmids:20562859;sources:IntAct
CXA1_HUMAN	2697	GJA1	ATPB_HUMAN	506	ATP5B	0.63	ATPB_HUMAN;506;0.63;pmids:23106098;sources:BioGRID
GRSF1_HUMAN	2926	GRSF1	ATPB_HUMAN	506	ATP5B	0.63	ATPB_HUMAN;506;0.63;pmids:23473034;sources:BioGRID
HAX1_HUMAN	10456	HAX1	ATPB_HUMAN	506	ATP5B	0.63	ATPB_HUMAN;506;0.63;pmids:20171186;sources:BioGRID
HMOX2_HUMAN	3163	HMOX2	ATPB_HUMAN	506	ATP5B	0.63	ATPB_HUMAN;506;0.63;pmids:21900206;sources:MINT,BioGRID,IntAct
ICT1_HUMAN	3396	ICT1	ATPB_HUMAN	506	ATP5B	0.72	ATPB_HUMAN;506;0.72;pmids:20186120;sources:MINT,BioGRID,IntAct
ILK_HUMAN	3611	ILK	ATPB_HUMAN	506	ATP5B	0.63	ATPB_HUMAN;506;0.63;pmids:23455922;sources:BioGRID
ISG15_HUMAN	9636	ISG15	ATPB_HUMAN	506	ATP5B	0.63	ATPB_HUMAN;506;0.63;pmids:16009940;sources:BioGRID
KANK2_HUMAN	25959	KANK2	ATPB_HUMAN	506	ATP5B	0.63	ATPB_HUMAN;506;0.63;pmids:22371500;sources:IntAct
PAF15_HUMAN	9768	KIAA0101	ATPB_HUMAN	506	ATP5B	0.63	ATPB_HUMAN;506;0.63;pmids:21628590;sources:BioGRID
MLP3B_HUMAN	81631	MAP1LC3B	ATPB_HUMAN	506	ATP5B	0.63	ATPB_HUMAN;506;0.63;pmids:20562859;sources:IntAct
MK03_HUMAN	5595	MAPK3	ATPB_HUMAN	506	ATP5B	0.63	ATPB_HUMAN;506;0.63;pmids:19847302;sources:BioGRID
MDM2_HUMAN	4193	MDM2	ATPB_HUMAN	506	ATP5B	0.63	ATPB_HUMAN;506;0.63;pmids:24583282;sources:BioGRID
PP1G_HUMAN	5501	PPP1CC	ATPB_HUMAN	506	ATP5B	0.72	ATPB_HUMAN;506;0.72;pmids:21382349;sources:IntAct,BioGRID
PSA3_HUMAN	5684	PSMA3	ATPB_HUMAN	506	ATP5B	0.63	ATPB_HUMAN;506;0.63;pmids:22079093;sources:BioGRID
PSMD4_HUMAN	5710	PSMD4	ATPB_HUMAN	506	ATP5B	0.63	ATPB_HUMAN;506;0.63;pmids:12601813;sources:BioGRID
SIR3_HUMAN	23410	SIRT3	ATPB_HUMAN	506	ATP5B	0.68	ATPB_HUMAN;506;0.68;pmids:19343720;sources:IntAct,BioGRID
ADT2_HUMAN	292	SLC25A5	ATPB_HUMAN	506	ATP5B	0.65	ATPB_HUMAN;506;0.65;pmids:17174955,24983503;sources:MINT,IntAct
SMN_HUMAN	6607	SMN1	ATPB_HUMAN	506	ATP5B	0.63	ATPB_HUMAN;506;0.63;pmids:21900206;sources:MINT,BioGRID,IntAct
SMUF2_HUMAN	64750	SMURF2	ATPB_HUMAN	506	ATP5B	0.63	ATPB_HUMAN;506;0.63;pmids:18157088;sources:MINT,IntAct
STAU1_HUMAN	6780	STAU1	ATPB_HUMAN	506	ATP5B	0.63	ATPB_HUMAN;506;0.63;pmids:23125841;sources:BioGRID
SUMO1_HUMAN	7341	SUMO1	ATPB_HUMAN	506	ATP5B	0.73	ATPB_HUMAN;506;0.73;pmids:19596686,21110914;sources:BioGRID
SUMO2_HUMAN	6613	SUMO2	ATPB_HUMAN	506	ATP5B	0.63	ATPB_HUMAN;506;0.63;pmids:23077236;sources:BioGRID
SUZ12_HUMAN	23512	SUZ12	ATPB_HUMAN	506	ATP5B	0.63	ATPB_HUMAN;506;0.63;pmids:24457600;sources:BioGRID
UBL4A_HUMAN	8266	UBL4A	ATPB_HUMAN	506	ATP5B	0.63	ATPB_HUMAN;506;0.63;pmids:23246001;sources:BioGRID
NSD2_HUMAN	7468	WHSC1	ATPB_HUMAN	506	ATP5B	0.63	ATPB_HUMAN;506;0.63;pmids:22751105;sources:BioGRID
1433E_HUMAN	7531	YWHAE	ATPB_HUMAN	506	ATP5B	0.63	ATPB_HUMAN;506;0.63;pmids:20462248;sources:BioGRID
1433G_HUMAN	7532	YWHAG	ATPB_HUMAN	506	ATP5B	0.65	ATPB_HUMAN;506;0.65;pmids:15324660;sources:HPRD,MINT,I2D,IntAct
1433T_HUMAN	10971	YWHAQ	ATPB_HUMAN	506	ATP5B	0.63	ATPB_HUMAN;506;0.63;pmids:20618440;sources:BioGRID
1433Z_HUMAN	7534	YWHAZ	ATPB_HUMAN	506	ATP5B	0.84	ATPB_HUMAN;506;0.84;pmids:15161933,20618440;sources:MINT,I2D,IntAct
AT5F1_HUMAN	515	ATP5F1	ATPG_HUMAN	509	ATP5C1	0.77	ATPG_HUMAN;509;0.77;pmids:19688755,22939629;species:Bos taurus (Bovine),Saccharomyces cerevisiae (Baker's yeast)
ICT1_HUMAN	3396	ICT1	ATPG_HUMAN	509	ATP5C1	0.72	ATPG_HUMAN;509;0.72;pmids:20186120;sources:MINT,BioGRID,IntAct
SUMO2_HUMAN	6613	SUMO2	ATPG_HUMAN	509	ATP5C1	0.63	ATPG_HUMAN;509;0.63;pmids:25027693;sources:BioGRID
ATG5_HUMAN	9474	ATG5	ATPD_HUMAN	513	ATP5D	0.63	ATPD_HUMAN;513;0.63;pmids:17353931;sources:IntAct,I2D
AT5F1_HUMAN	515	ATP5F1	ATPD_HUMAN	513	ATP5D	0.77	ATPD_HUMAN;513;0.77;pmids:19688755,22939629;species:Bos taurus (Bovine),Saccharomyces cerevisiae (Baker's yeast)
EIF1B_HUMAN	10289	EIF1B	ATPD_HUMAN	513	ATP5D	0.63	ATPD_HUMAN;513;0.63;pmids:17353931;sources:IntAct,I2D
EXOS3_HUMAN	51010	EXOSC3	ATPD_HUMAN	513	ATP5D	0.63	ATPD_HUMAN;513;0.63;pmids:15231747;sources:BioGRID
HD_HUMAN	3064	HTT	ATPD_HUMAN	513	ATP5D	0.63	ATPD_HUMAN;513;0.63;pmids:17500595;sources:Kaltenbach07
PSMD6_HUMAN	9861	PSMD6	ATPD_HUMAN	513	ATP5D	0.63	ATPD_HUMAN;513;0.63;pmids:17353931;sources:IntAct,I2D
RIPK2_HUMAN	8767	RIPK2	ATPD_HUMAN	513	ATP5D	0.63	ATPD_HUMAN;513;0.63;pmids:17353931;sources:IntAct,I2D
SGK1_HUMAN	6446	SGK1	ATPD_HUMAN	513	ATP5D	0.63	ATPD_HUMAN;513;0.63;pmids:17353931;sources:IntAct,I2D
DUSTY_HUMAN	25778	DSTYK	AT5F1_HUMAN	515	ATP5F1	0.76	AT5F1_HUMAN;515;0.76;pmids:17353931;sources:BioGRID,IntAct,I2D
IF4G2_HUMAN	1982	EIF4G2	AT5F1_HUMAN	515	ATP5F1	0.63	AT5F1_HUMAN;515;0.63;pmids:19293945;sources:Bell09
ICT1_HUMAN	3396	ICT1	AT5F1_HUMAN	515	ATP5F1	0.72	AT5F1_HUMAN;515;0.72;pmids:20186120;sources:MINT,BioGRID,IntAct
LAP4A_HUMAN	9741	LAPTM4A	AT5F1_HUMAN	515	ATP5F1	0.63	AT5F1_HUMAN;515;0.63;pmids:19293945;sources:Bell09
OSTP_HUMAN	6696	SPP1	AT5F1_HUMAN	515	ATP5F1	0.63	AT5F1_HUMAN;515;0.63;pmids:22779921;sources:BioGRID
AT5F1_HUMAN	515	ATP5F1	ATP5H_HUMAN	10476	ATP5H	0.88	ATP5H_HUMAN;10476;0.88;pmids:19688755,19293945;species:Bos taurus (Bovine),Saccharomyces cerevisiae (Baker's yeast)
ICT1_HUMAN	3396	ICT1	ATP5H_HUMAN	10476	ATP5H	0.72	ATP5H_HUMAN;10476;0.72;pmids:20186120;sources:MINT,BioGRID,IntAct
AT5F1_HUMAN	515	ATP5F1	ATP5I_HUMAN	521	ATP5I	0.64	ATP5I_HUMAN;521;0.64;pmids:19688755;species:Bos taurus (Bovine)
BMI1_HUMAN	648	BMI1	ATP5I_HUMAN	521	ATP5I	0.63	ATP5I_HUMAN;521;0.63;pmids:24457600;sources:BioGRID
MDM2_HUMAN	4193	MDM2	ATP5I_HUMAN	521	ATP5I	0.63	ATP5I_HUMAN;521;0.63;pmids:24583282;sources:BioGRID
AT5F1_HUMAN	515	ATP5F1	ATP5J_HUMAN	522	ATP5J	0.64	ATP5J_HUMAN;522;0.64;pmids:19688755;species:Bos taurus (Bovine)
ATG5_HUMAN	9474	ATG5	ATPK_HUMAN	9551	ATP5J2	0.63	ATPK_HUMAN;9551;0.63;pmids:17353931;sources:IntAct,I2D
AT5F1_HUMAN	515	ATP5F1	ATPK_HUMAN	9551	ATP5J2	0.64	ATPK_HUMAN;9551;0.64;pmids:19688755;species:Bos taurus (Bovine)
CPNS1_HUMAN	826	CAPNS1	ATPK_HUMAN	9551	ATP5J2	0.63	ATPK_HUMAN;9551;0.63;pmids:16169070;sources:HPRD,BioGRID,IntAct,MINT,I2D,Stelzl05
F16P1_HUMAN	2203	FBP1	ATPK_HUMAN	9551	ATP5J2	0.63	ATPK_HUMAN;9551;0.63;pmids:16169070;sources:HPRD,BioGRID,IntAct,MINT,I2D,Stelzl05
TRM7_HUMAN	24140	FTSJ1	ATPK_HUMAN	9551	ATP5J2	0.63	ATPK_HUMAN;9551;0.63;pmids:17353931;sources:IntAct,I2D
LPP_HUMAN	4026	LPP	ATPK_HUMAN	9551	ATP5J2	0.63	ATPK_HUMAN;9551;0.63;pmids:16169070;sources:HPRD,BioGRID,IntAct,MINT,I2D,Stelzl05
MYC_HUMAN	4609	MYC	ATPK_HUMAN	9551	ATP5J2	0.82	ATPK_HUMAN;9551;0.82;pmids:17314511,21150319;sources:IntAct,I2D,BioGRID
NDUA6_HUMAN	4700	NDUFA6	ATPK_HUMAN	9551	ATP5J2	0.63	ATPK_HUMAN;9551;0.63;pmids:16169070;sources:HPRD,BioGRID,IntAct,MINT,I2D,Stelzl05
NEDD8_HUMAN	4738	NEDD8	ATPK_HUMAN	9551	ATP5J2	0.63	ATPK_HUMAN;9551;0.63;pmids:24654937;sources:BioGRID
AAKB1_HUMAN	5564	PRKAB1	ATPK_HUMAN	9551	ATP5J2	0.63	ATPK_HUMAN;9551;0.63;pmids:17353931;sources:IntAct,I2D
PRP4_HUMAN	9128	PRPF4	ATPK_HUMAN	9551	ATP5J2	0.63	ATPK_HUMAN;9551;0.63;pmids:16169070;sources:HPRD,BioGRID,IntAct,MINT,I2D,Stelzl05
PVRL2_HUMAN	5819	PVRL2	ATPK_HUMAN	9551	ATP5J2	0.63	ATPK_HUMAN;9551;0.63;pmids:16169070;sources:HPRD,BioGRID,IntAct,MINT,I2D,Stelzl05
RLA1_HUMAN	6176	RPLP1	ATPK_HUMAN	9551	ATP5J2	0.63	ATPK_HUMAN;9551;0.63;pmids:16169070;sources:HPRD,BioGRID,IntAct,MINT,I2D,Stelzl05
SUMO1_HUMAN	7341	SUMO1	ATPK_HUMAN	9551	ATP5J2	0.63	ATPK_HUMAN;9551;0.63;pmids:24654937;sources:BioGRID
ZFPL1_HUMAN	7542	ZFPL1	ATPK_HUMAN	9551	ATP5J2	0.63	ATPK_HUMAN;9551;0.63;pmids:16169070;sources:HPRD,BioGRID,IntAct,MINT,I2D,Stelzl05
AT5F1_HUMAN	515	ATP5F1	ATP5L_HUMAN	10632	ATP5L	0.64	ATP5L_HUMAN;10632;0.64;pmids:19688755;species:Bos taurus (Bovine)
EGFR_HUMAN	1956	EGFR	ATP5L_HUMAN	10632	ATP5L	0.63	ATP5L_HUMAN;10632;0.63;pmids:24797263;sources:BioGRID
GBRL1_HUMAN	23710	GABARAPL1	ATP5L_HUMAN	10632	ATP5L	0.63	ATP5L_HUMAN;10632;0.63;pmids:20562859;sources:IntAct
1B42_HUMAN	3106	HLA-B	ATP5L_HUMAN	10632	ATP5L	0.63	ATP5L_HUMAN;10632;0.63;pmids:17353931;sources:IntAct,I2D
ICT1_HUMAN	3396	ICT1	ATP5L_HUMAN	10632	ATP5L	0.72	ATP5L_HUMAN;10632;0.72;pmids:20186120;sources:MINT,BioGRID,IntAct
LRRK2_HUMAN	120892	LRRK2	ATP5L_HUMAN	10632	ATP5L	0.63	ATP5L_HUMAN;10632;0.63;pmids:20876399;sources:BioGRID
PHLA3_HUMAN	23612	PHLDA3	ATP5L_HUMAN	10632	ATP5L	0.76	ATP5L_HUMAN;10632;0.76;pmids:17353931;sources:BioGRID,IntAct,I2D
SAP18_HUMAN	10284	SAP18	ATP5L_HUMAN	10632	ATP5L	0.76	ATP5L_HUMAN;10632;0.76;pmids:17353931;sources:BioGRID,IntAct,I2D
T22D1_HUMAN	8848	TSC22D1	ATP5L_HUMAN	10632	ATP5L	0.63	ATP5L_HUMAN;10632;0.63;pmids:17353931;sources:IntAct,I2D
IF6_HUMAN	3692	EIF6	ATPO_HUMAN	539	ATP5O	0.63	ATPO_HUMAN;539;0.63;pmids:17353931;sources:IntAct,I2D
1433G_HUMAN	7532	YWHAG	VATO_HUMAN	533	ATP6V0B	0.63	VATO_HUMAN;533;0.63;pmids:21988832;sources:IntAct,BioGRID
AT1A1_HUMAN	476	ATP1A1	VATL_HUMAN	527	ATP6V0C	0.63	VATL_HUMAN;527;0.63;pmids:19293945;sources:Bell09
CLIC1_HUMAN	1192	CLIC1	VATL_HUMAN	527	ATP6V0C	0.63	VATL_HUMAN;527;0.63;pmids:21988832;sources:IntAct,BioGRID
ANXA7_HUMAN	310	ANXA7	VATA_HUMAN	523	ATP6V1A	0.63	VATA_HUMAN;523;0.63;pmids:21900206;sources:MINT,BioGRID,IntAct
ELAV1_HUMAN	1994	ELAVL1	VATA_HUMAN	523	ATP6V1A	0.63	VATA_HUMAN;523;0.63;pmids:19322201;sources:BioGRID
CH60_HUMAN	3329	HSPD1	VATA_HUMAN	523	ATP6V1A	0.63	VATA_HUMAN;523;0.63;pmids:22863883;sources:BioGRID
SUMO2_HUMAN	6613	SUMO2	VATA_HUMAN	523	ATP6V1A	0.73	VATA_HUMAN;523;0.73;pmids:21693764,19471022;sources:BioGRID
AT1A1_HUMAN	476	ATP1A1	VATE1_HUMAN	529	ATP6V1E1	0.63	VATE1_HUMAN;529;0.63;pmids:19293945;sources:Bell09
EGFR_HUMAN	1956	EGFR	VATH_HUMAN	51606	ATP6V1H	0.63	VATH_HUMAN;51606;0.63;pmids:23956138;sources:BioGRID
ELAV1_HUMAN	1994	ELAVL1	ATP7B_HUMAN	540	ATP7B	0.63	ATP7B_HUMAN;540;0.63;pmids:19322201;sources:BioGRID
CHD3_HUMAN	1107	CHD3	ATIF1_HUMAN	93974	ATPIF1	0.73	ATIF1_HUMAN;93974;0.73;pmids:16169070,16713569;sources:HPRD,BioGRID,IntAct,MINT,I2D,Stelzl05,Lim06
GSK3B_HUMAN	2932	GSK3B	ATIF1_HUMAN	93974	ATPIF1	0.63	ATIF1_HUMAN;93974;0.63;pmids:21900206;sources:MINT,BioGRID,IntAct
UBQL4_HUMAN	56893	UBQLN4	ATIF1_HUMAN	93974	ATPIF1	0.63	ATIF1_HUMAN;93974;0.63;pmids:16713569;sources:HPRD,IntAct,MINT,I2D,Lim06,BioGRID
YAP1_HUMAN	10413	YAP1	ATIF1_HUMAN	93974	ATPIF1	0.72	ATIF1_HUMAN;93974;0.72;pmids:24255178;sources:IntAct,BioGRID
CHD4_HUMAN	1108	CHD4	ATR_HUMAN	545	ATR	0.77	ATR_HUMAN;545;0.77;pmids:10545197;sources:HPRD,BioGRID,I2D
EGFR_HUMAN	1956	EGFR	ATR_HUMAN	545	ATR	0.63	ATR_HUMAN;545;0.63;pmids:23956138;sources:BioGRID
HS90A_HUMAN	3320	HSP90AA1	ATR_HUMAN	545	ATR	0.63	ATR_HUMAN;545;0.63;pmids:21566061;sources:BioGRID
MCM7_HUMAN	4176	MCM7	ATR_HUMAN	545	ATR	0.72	ATR_HUMAN;545;0.72;pmids:15210935;sources:BioGRID,STRING
XRCC5_HUMAN	7520	XRCC5	ATR_HUMAN	545	ATR	0.68	ATR_HUMAN;545;0.68;pmids:15758953;sources:BioGRID
HNRL1_HUMAN	11100	HNRNPUL1	ATRIP_HUMAN	84126	ATRIP	0.63	ATRIP_HUMAN;84126;0.63;pmids:18480432;sources:BioGRID
SUMO2_HUMAN	6613	SUMO2	ATRIP_HUMAN	84126	ATRIP	0.63	ATRIP_HUMAN;84126;0.63;pmids:19471022;sources:BioGRID
XRN2_HUMAN	22803	XRN2	ATRN_HUMAN	8455	ATRN	0.63	ATRN_HUMAN;8455;0.63;pmids:15231747;sources:BioGRID
SUMO2_HUMAN	6613	SUMO2	ATRX_HUMAN	546	ATRX	0.74	ATRX_HUMAN;546;0.74;pmids:19394292,21693764,19471022,21252943,25027693;sources:BioGRID
BASI_HUMAN	682	BSG	ATX10_HUMAN	25814	ATXN10	0.76	ATX10_HUMAN;25814;0.76;pmids:17353931;sources:BioGRID,IntAct,I2D
EGFR_HUMAN	1956	EGFR	ATX10_HUMAN	25814	ATXN10	0.82	ATX10_HUMAN;25814;0.82;pmids:15657067,23956138;sources:IntAct,I2D,BioGRID
PHB2_HUMAN	11331	PHB2	ATX10_HUMAN	25814	ATXN10	0.63	ATX10_HUMAN;25814;0.63;pmids:17353931;sources:IntAct,I2D
SERPH_HUMAN	871	SERPINH1	ATX10_HUMAN	25814	ATXN10	0.63	ATX10_HUMAN;25814;0.63;pmids:22863883;sources:BioGRID
TERA_HUMAN	7415	VCP	ATX10_HUMAN	25814	ATXN10	0.63	ATX10_HUMAN;25814;0.63;pmids:23383273;sources:BioGRID
ACTN1_HUMAN	87	ACTN1	ATX2_HUMAN	6311	ATXN2	0.63	ATX2_HUMAN;6311;0.63;pmids:16713569;sources:HPRD,IntAct,MINT,I2D,Lim06,BioGRID
EGFR_HUMAN	1956	EGFR	ATX2_HUMAN	6311	ATXN2	0.63	ATX2_HUMAN;6311;0.63;pmids:18602463;sources:BioGRID
G3BP1_HUMAN	10146	G3BP1	ATX2_HUMAN	6311	ATXN2	0.63	ATX2_HUMAN;6311;0.63;pmids:23209657;sources:IntAct
ISG15_HUMAN	9636	ISG15	ATX2_HUMAN	6311	ATXN2	0.63	ATX2_HUMAN;6311;0.63;pmids:16009940;sources:BioGRID
NEDD8_HUMAN	4738	NEDD8	ATX2_HUMAN	6311	ATXN2	0.63	ATX2_HUMAN;6311;0.63;pmids:24654937;sources:BioGRID
SUMO1_HUMAN	7341	SUMO1	ATX2_HUMAN	6311	ATXN2	0.63	ATX2_HUMAN;6311;0.63;pmids:24654937;sources:BioGRID
SUMO2_HUMAN	6613	SUMO2	ATX2_HUMAN	6311	ATXN2	0.63	ATX2_HUMAN;6311;0.63;pmids:17000644;sources:BioGRID
CFTR_HUMAN	1080	CFTR	ATX2L_HUMAN	11273	ATXN2L	0.72	ATX2L_HUMAN;11273;0.72;pmids:17110338;sources:IntAct,I2D,BioGRID
G3BP1_HUMAN	10146	G3BP1	ATX2L_HUMAN	11273	ATXN2L	0.88	ATX2L_HUMAN;11273;0.88;pmids:19615732,23209657;sources:BioGRID,IntAct
G3BP2_HUMAN	9908	G3BP2	ATX2L_HUMAN	11273	ATXN2L	0.76	ATX2L_HUMAN;11273;0.76;pmids:19615732;sources:BioGRID,IntAct
ECHA_HUMAN	3030	HADHA	ATX2L_HUMAN	11273	ATXN2L	0.63	ATX2L_HUMAN;11273;0.63;pmids:21988832;sources:IntAct,BioGRID
ISG15_HUMAN	9636	ISG15	ATX2L_HUMAN	11273	ATXN2L	0.63	ATX2L_HUMAN;11273;0.63;pmids:16009940;sources:BioGRID
NEDD8_HUMAN	4738	NEDD8	ATX2L_HUMAN	11273	ATXN2L	0.63	ATX2L_HUMAN;11273;0.63;pmids:24654937;sources:BioGRID
SUMO1_HUMAN	7341	SUMO1	ATX2L_HUMAN	11273	ATXN2L	0.73	ATX2L_HUMAN;11273;0.73;pmids:15576338,24654937;sources:BioGRID
SUMO2_HUMAN	6613	SUMO2	ATX2L_HUMAN	11273	ATXN2L	0.73	ATX2L_HUMAN;11273;0.73;pmids:15175327,17000644;sources:BioGRID
TADBP_HUMAN	23435	TARDBP	ATX2L_HUMAN	11273	ATXN2L	0.63	ATX2L_HUMAN;11273;0.63;pmids:20020773;sources:BioGRID
YBOX1_HUMAN	4904	YBX1	ATX2L_HUMAN	11273	ATXN2L	0.63	ATX2L_HUMAN;11273;0.63;pmids:23986595;sources:IntAct
ELAV1_HUMAN	1994	ELAVL1	UFO_HUMAN	558	AXL	0.63	UFO_HUMAN;558;0.63;pmids:19322201;sources:BioGRID
HS90A_HUMAN	3320	HSP90AA1	UFO_HUMAN	558	AXL	0.73	UFO_HUMAN;558;0.73;pmids:23629654,22939624;sources:BioGRID
ELAV1_HUMAN	1994	ELAVL1	AZIN1_HUMAN	51582	AZIN1	0.63	AZIN1_HUMAN;51582;0.63;pmids:19322201;sources:BioGRID
B2MG_HUMAN	567	B2M	B2MG_HUMAN	567	B2M	0.9	B2MG_HUMAN;567;0.9;pmids:12023961,18579777,21569201,22289140,22575645,18543331,23645685;sources:HPRD,DIP,I2D,MINT,BioGRID,IntAct
ERBB3_HUMAN	2065	ERBB3	B2MG_HUMAN	567	B2M	0.63	B2MG_HUMAN;567;0.63;pmids:24189400;sources:IntAct
FCGRN_HUMAN	2217	FCGRT	B2MG_HUMAN	567	B2M	0.89	B2MG_HUMAN;567;0.89;pmids:12006623,10933786;species:Rattus norvegicus (Rat)
GRB2_HUMAN	2885	GRB2	B2MG_HUMAN	567	B2M	0.63	B2MG_HUMAN;567;0.63;pmids:18624398;sources:IntAct,BioGRID
HFE_HUMAN	3077	HFE	B2MG_HUMAN	567	B2M	0.89	B2MG_HUMAN;567;0.89;pmids:10791995,10638746,9546397,20618438;sources:HPRD,IntAct,DIP,I2D,BIND,MINT,BioGRID
1A01_HUMAN	3105	HLA-A	B2MG_HUMAN	567	B2M	0.82	B2MG_HUMAN;567;0.82;pmids:93026,11502003,1448153,16189514,8805302;sources:HPRD,I2D,Rual05,BioGRID
1B07_HUMAN	3106	HLA-B	B2MG_HUMAN	567	B2M	0.84	B2MG_HUMAN;567;0.84;pmids:11738047,2450918,8976183,16189514,17057332;sources:HPRD,DIP,I2D,Rual05,BioGRID
HLAE_HUMAN	3133	HLA-E	B2MG_HUMAN	567	B2M	0.89	B2MG_HUMAN;567;0.89;pmids:9605335,10064069,9660937,16189514;sources:HPRD,BioGRID,DIP,I2D,Rual05
PAF15_HUMAN	9768	KIAA0101	B2MG_HUMAN	567	B2M	0.63	B2MG_HUMAN;567;0.63;pmids:21628590;sources:BioGRID
LIN37_HUMAN	55957	LIN37	B2MG_HUMAN	567	B2M	0.63	B2MG_HUMAN;567;0.63;pmids:17531812;sources:IntAct,I2D
TAP1_HUMAN	6890	TAP1	B2MG_HUMAN	567	B2M	0.72	B2MG_HUMAN;567;0.72;pmids:17055437;sources:IntAct,I2D,BioGRID
ELAV1_HUMAN	1994	ELAVL1	B4GT1_HUMAN	2683	B4GALT1	0.63	B4GT1_HUMAN;2683;0.63;pmids:19322201;sources:BioGRID
ELAV1_HUMAN	1994	ELAVL1	B4GT5_HUMAN	9334	B4GALT5	0.63	B4GT5_HUMAN;9334;0.63;pmids:19322201;sources:BioGRID
TERA_HUMAN	7415	VCP	BAD_HUMAN	572	BAD	0.63	BAD_HUMAN;572;0.63;pmids:23383273;sources:BioGRID
1433E_HUMAN	7531	YWHAE	BAD_HUMAN	572	BAD	0.85	BAD_HUMAN;572;0.85;pmids:9369453,16189514,20936779,21988832,11697890,17979178;sources:HPRD,BioGRID,I2D,Rual05,IntAct,STRING
CFTR_HUMAN	1080	CFTR	BAG1_HUMAN	573	BAG1	0.63	BAG1_HUMAN;573;0.63;pmids:23178238;sources:BioGRID
HSP7C_HUMAN	3312	HSPA8	BAG1_HUMAN	573	BAG1	0.97	BAG1_HUMAN;573;0.97;pmids:9305631,11741305,9873016,17954934,19800331,16189514,12297498,20675402,10671488,12874020,14978028,9774640,11222862;species:Caenorhabditis elegans
BAG3_HUMAN	9531	BAG3	BAG2_HUMAN	9532	BAG2	0.63	BAG2_HUMAN;9532;0.63;pmids:23824909;sources:BioGRID
CFTR_HUMAN	1080	CFTR	BAG2_HUMAN	9532	BAG2	0.63	BAG2_HUMAN;9532;0.63;pmids:17110338;sources:BioGRID
EGFR_HUMAN	1956	EGFR	BAG2_HUMAN	9532	BAG2	0.63	BAG2_HUMAN;9532;0.63;pmids:23956138;sources:BioGRID
HS90A_HUMAN	3320	HSP90AA1	BAG2_HUMAN	9532	BAG2	0.72	BAG2_HUMAN;9532;0.72;pmids:19875381;sources:IntAct,BioGRID
HSP7C_HUMAN	3312	HSPA8	BAG2_HUMAN	9532	BAG2	0.97	BAG2_HUMAN;9532;0.97;pmids:9873016,18457437,22365833,16207813,25036637;species:Drosophila melanogaster (Fruit fly)
NPM_HUMAN	4869	NPM1	BAG2_HUMAN	9532	BAG2	0.63	BAG2_HUMAN;9532;0.63;pmids:23402259;sources:BioGRID
PRS6B_HUMAN	5704	PSMC4	BAG2_HUMAN	9532	BAG2	0.76	BAG2_HUMAN;9532;0.76;pmids:17353931;sources:BioGRID,IntAct,I2D
PSMD6_HUMAN	9861	PSMD6	BAG2_HUMAN	9532	BAG2	0.63	BAG2_HUMAN;9532;0.63;pmids:17353931;sources:IntAct,I2D
SRRM2_HUMAN	23524	SRRM2	BAG2_HUMAN	9532	BAG2	0.63	BAG2_HUMAN;9532;0.63;pmids:16159877;sources:BioGRID
STIP1_HUMAN	10963	STIP1	BAG2_HUMAN	9532	BAG2	0.72	BAG2_HUMAN;9532;0.72;pmids:25036637;sources:IntAct,BioGRID
TADBP_HUMAN	23435	TARDBP	BAG2_HUMAN	9532	BAG2	0.63	BAG2_HUMAN;9532;0.63;pmids:20020773;sources:BioGRID
TERA_HUMAN	7415	VCP	BAG2_HUMAN	9532	BAG2	0.63	BAG2_HUMAN;9532;0.63;pmids:23383273;sources:BioGRID
ACD_HUMAN	65057	ACD	BAG3_HUMAN	9531	BAG3	0.63	BAG3_HUMAN;9531;0.63;pmids:21044950;sources:BioGRID
BAG3_HUMAN	9531	BAG3	BAG3_HUMAN	9531	BAG3	0.63	BAG3_HUMAN;9531;0.63;pmids:23824909;sources:BioGRID
DVL2_HUMAN	1856	DVL2	BAG3_HUMAN	9531	BAG3	0.8	BAG3_HUMAN;9531;0.8;pmids:16189514,16713569,21516116;species:Mus musculus (Mouse)
HSP7C_HUMAN	3312	HSPA8	BAG3_HUMAN	9531	BAG3	0.96	BAG3_HUMAN;9531;0.96;pmids:9873016,16189514,21233200,21423662,23824909,25036637;species:Drosophila melanogaster (Fruit fly)
HSPB1_HUMAN	3315	HSPB1	BAG3_HUMAN	9531	BAG3	0.72	BAG3_HUMAN;9531;0.72;pmids:25036637;sources:IntAct,BioGRID
HSPB8_HUMAN	26353	HSPB8	BAG3_HUMAN	9531	BAG3	0.94	BAG3_HUMAN;9531;0.94;pmids:11591653,16189514,21516116,25036637;species:Mus musculus (Mouse)
IRAK1_HUMAN	3654	IRAK1	BAG3_HUMAN	9531	BAG3	0.63	BAG3_HUMAN;9531;0.63;pmids:21903422;sources:BioGRID
LRRK2_HUMAN	120892	LRRK2	BAG3_HUMAN	9531	BAG3	0.63	BAG3_HUMAN;9531;0.63;pmids:24510904;sources:IntAct
SQSTM_HUMAN	8878	SQSTM1	BAG3_HUMAN	9531	BAG3	0.83	BAG3_HUMAN;9531;0.83;pmids:19229298,23824909;sources:MINT,BioGRID,IntAct
TERF2_HUMAN	7014	TERF2	BAG3_HUMAN	9531	BAG3	0.63	BAG3_HUMAN;9531;0.63;pmids:20811636;sources:BioGRID
TINF2_HUMAN	26277	TINF2	BAG3_HUMAN	9531	BAG3	0.63	BAG3_HUMAN;9531;0.63;pmids:21044950;sources:BioGRID
WIPI2_HUMAN	26100	WIPI2	BAG3_HUMAN	9531	BAG3	0.63	BAG3_HUMAN;9531;0.63;pmids:20562859;sources:IntAct
WNK1_HUMAN	65125	WNK1	BAG3_HUMAN	9531	BAG3	0.63	BAG3_HUMAN;9531;0.63;pmids:20936779;sources:BioGRID
ELAV1_HUMAN	1994	ELAVL1	BAG4_HUMAN	9530	BAG4	0.63	BAG4_HUMAN;9530;0.63;pmids:19322201;sources:BioGRID
NEDD8_HUMAN	4738	NEDD8	BAG4_HUMAN	9530	BAG4	0.63	BAG4_HUMAN;9530;0.63;pmids:21145461;sources:BioGRID
CIRBP_HUMAN	1153	CIRBP	BAG5_HUMAN	9529	BAG5	0.63	BAG5_HUMAN;9529;0.63;pmids:21988832;sources:IntAct,BioGRID
ANXA7_HUMAN	310	ANXA7	BAG6_HUMAN	7917	BAG6	0.63	BAG6_HUMAN;7917;0.63;pmids:21900206;sources:BioGRID,MINT,IntAct
ARPC3_HUMAN	10094	ARPC3	BAG6_HUMAN	7917	BAG6	0.63	BAG6_HUMAN;7917;0.63;pmids:16169070;sources:IntAct,BioGRID,MINT
B2MG_HUMAN	567	B2M	BAG6_HUMAN	7917	BAG6	0.63	BAG6_HUMAN;7917;0.63;pmids:16169070;sources:IntAct,BioGRID,MINT
CSK2B_HUMAN	1460	CSNK2B	BAG6_HUMAN	7917	BAG6	0.63	BAG6_HUMAN;7917;0.63;pmids:21900206;sources:BioGRID
CATB_HUMAN	1508	CTSB	BAG6_HUMAN	7917	BAG6	0.63	BAG6_HUMAN;7917;0.63;pmids:16169070;sources:IntAct,BioGRID,MINT
DJB11_HUMAN	51726	DNAJB11	BAG6_HUMAN	7917	BAG6	0.73	BAG6_HUMAN;7917;0.73;pmids:16169070,21900206;sources:IntAct,BioGRID,MINT
EF1D_HUMAN	1936	EEF1D	BAG6_HUMAN	7917	BAG6	0.63	BAG6_HUMAN;7917;0.63;pmids:22863883;sources:BioGRID
FKBP2_HUMAN	2286	FKBP2	BAG6_HUMAN	7917	BAG6	0.63	BAG6_HUMAN;7917;0.63;pmids:16169070;sources:IntAct,BioGRID,MINT
NDUA6_HUMAN	4700	NDUFA6	BAG6_HUMAN	7917	BAG6	0.63	BAG6_HUMAN;7917;0.63;pmids:16169070;sources:IntAct,BioGRID,MINT
PR40A_HUMAN	55660	PRPF40A	BAG6_HUMAN	7917	BAG6	0.63	BAG6_HUMAN;7917;0.63;pmids:15231748;sources:MINT,IntAct,BioGRID
RAC1_HUMAN	5879	RAC1	BAG6_HUMAN	7917	BAG6	0.63	BAG6_HUMAN;7917;0.63;pmids:21900206;sources:BioGRID
SERPH_HUMAN	871	SERPINH1	BAG6_HUMAN	7917	BAG6	0.63	BAG6_HUMAN;7917;0.63;pmids:21900206;sources:BioGRID
VAPB_HUMAN	9217	VAPB	BAG6_HUMAN	7917	BAG6	0.63	BAG6_HUMAN;7917;0.63;pmids:24885147;sources:BioGRID
KAP0_HUMAN	5573	PRKAR1A	BAHD1_HUMAN	22893	BAHD1	0.63	BAHD1_HUMAN;22893;0.63;pmids:21900206;sources:MINT,BioGRID,IntAct
ACTB_HUMAN	60	ACTB	BAIP2_HUMAN	10458	BAIAP2	0.7	BAIP2_HUMAN;10458;0.7;pmids:19171758;species:Mus musculus (Mouse)
EGFR_HUMAN	1956	EGFR	BAIP2_HUMAN	10458	BAIAP2	0.63	BAIP2_HUMAN;10458;0.63;pmids:24189400;sources:IntAct
1433B_HUMAN	7529	YWHAB	BAIP2_HUMAN	10458	BAIAP2	0.79	BAIP2_HUMAN;10458;0.79;pmids:24255178;species:Mus musculus (Mouse)
1433E_HUMAN	7531	YWHAE	BAIP2_HUMAN	10458	BAIAP2	0.63	BAIP2_HUMAN;10458;0.63;pmids:17979178;sources:BioGRID
1433G_HUMAN	7532	YWHAG	BAIP2_HUMAN	10458	BAIAP2	0.88	BAIP2_HUMAN;10458;0.88;pmids:15324660,17353931;sources:HPRD,BioGRID,IntAct,MINT,I2D,STRING
1433F_HUMAN	7533	YWHAH	BAIP2_HUMAN	10458	BAIAP2	0.63	BAIP2_HUMAN;10458;0.63;pmids:17979178;sources:IntAct,STRING
TERA_HUMAN	7415	VCP	BI2L1_HUMAN	55971	BAIAP2L1	0.63	BI2L1_HUMAN;55971;0.63;pmids:23383273;sources:BioGRID
NPM_HUMAN	4869	NPM1	BANP_HUMAN	54971	BANP	0.63	BANP_HUMAN;54971;0.63;pmids:23402259;sources:BioGRID
ATF2_HUMAN	1386	ATF2	BASP1_HUMAN	10409	BASP1	0.72	BASP1_HUMAN;10409;0.72;pmids:22304920;sources:IntAct,BioGRID
AT5F1_HUMAN	515	ATP5F1	BASP1_HUMAN	10409	BASP1	0.63	BASP1_HUMAN;10409;0.63;pmids:19293945;sources:Bell09
CSN5_HUMAN	10987	COPS5	BASP1_HUMAN	10409	BASP1	0.63	BASP1_HUMAN;10409;0.63;pmids:18850735;sources:IntAct
ELAV1_HUMAN	1994	ELAVL1	BASP1_HUMAN	10409	BASP1	0.63	BASP1_HUMAN;10409;0.63;pmids:19322201;sources:BioGRID
HD_HUMAN	3064	HTT	BASP1_HUMAN	10409	BASP1	0.68	BASP1_HUMAN;10409;0.68;pmids:17500595;sources:Kaltenbach07,IntAct
RD23A_HUMAN	5886	RAD23A	BASP1_HUMAN	10409	BASP1	0.63	BASP1_HUMAN;10409;0.63;pmids:19013454;sources:BioGRID
UBXN1_HUMAN	51035	UBXN1	BASP1_HUMAN	10409	BASP1	0.63	BASP1_HUMAN;10409;0.63;pmids:22863883;sources:BioGRID
BAG3_HUMAN	9531	BAG3	BAX_HUMAN	581	BAX	0.63	BAX_HUMAN;581;0.63;pmids:23824909;sources:BioGRID
CH60_HUMAN	3329	HSPD1	BAX_HUMAN	581	BAX	0.72	BAX_HUMAN;581;0.72;pmids:12070120;sources:BioGRID
SHLB1_HUMAN	51100	SH3GLB1	BAX_HUMAN	581	BAX	0.89	BAX_HUMAN;581;0.89;pmids:11259440,11161816,16189514,19074440;sources:HPRD,BioGRID,I2D,Rual05,IntAct,STRING
TOM22_HUMAN	56993	TOMM22	BAX_HUMAN	581	BAX	0.63	BAX_HUMAN;581;0.63;pmids:17635912;sources:BioGRID
TOM40_HUMAN	10452	TOMM40	BAX_HUMAN	581	BAX	0.63	BAX_HUMAN;581;0.63;pmids:17635912;sources:BioGRID
TERA_HUMAN	7415	VCP	BAX_HUMAN	581	BAX	0.63	BAX_HUMAN;581;0.63;pmids:23383273;sources:BioGRID
VDAC1_HUMAN	7416	VDAC1	BAX_HUMAN	581	BAX	0.86	BAX_HUMAN;581;0.86;pmids:12767928,15637055,16189514,9843949;sources:HPRD,BioGRID,I2D,Rual05,MIPS
ELAV1_HUMAN	1994	ELAVL1	BAZ1A_HUMAN	11177	BAZ1A	0.63	BAZ1A_HUMAN;11177;0.63;pmids:19322201;sources:BioGRID
SUMO2_HUMAN	6613	SUMO2	BAZ1A_HUMAN	11177	BAZ1A	0.74	BAZ1A_HUMAN;11177;0.74;pmids:19394292,21693764,19471022,21252943;sources:BioGRID
XRCC5_HUMAN	7520	XRCC5	BAZ1A_HUMAN	11177	BAZ1A	0.68	BAZ1A_HUMAN;11177;0.68;pmids:21172662;sources:BioGRID
HDGF_HUMAN	3068	HDGF	BAZ1B_HUMAN	9031	BAZ1B	0.63	BAZ1B_HUMAN;9031;0.63;pmids:21907836;sources:BioGRID
MYO1C_HUMAN	4641	MYO1C	BAZ1B_HUMAN	9031	BAZ1B	0.75	BAZ1B_HUMAN;9031;0.75;pmids:16514417,16603771;sources:HPRD,BioGRID
SUMO2_HUMAN	6613	SUMO2	BAZ1B_HUMAN	9031	BAZ1B	0.74	BAZ1B_HUMAN;9031;0.74;pmids:19394292,19471022,21252943;sources:BioGRID
CTBP2_HUMAN	1488	CTBP2	BAZ2B_HUMAN	29994	BAZ2B	0.73	BAZ2B_HUMAN;29994;0.73;pmids:16189514,16713569;sources:HPRD,BioGRID,IntAct,MINT,I2D,Rual05,Lim06
ELAV1_HUMAN	1994	ELAVL1	BAZ2B_HUMAN	29994	BAZ2B	0.63	BAZ2B_HUMAN;29994;0.63;pmids:19322201;sources:BioGRID
PRIO_HUMAN	5621	PRNP	BAZ2B_HUMAN	29994	BAZ2B	0.68	BAZ2B_HUMAN;29994;0.68;pmids:18482256;sources:IntAct,BioGRID
ALBU_HUMAN	213	ALB	BBC3_HUMAN	27113	BBC3	0.72	BBC3_HUMAN;27113;0.72;pmids:15174051;sources:IntAct,I2D,BioGRID
ACTB_HUMAN	60	ACTB	BBS1_HUMAN	582	BBS1	0.63	BBS1_HUMAN;582;0.63;pmids:18000879;sources:IntAct
EF1A1_HUMAN	1915	EEF1A1	BBS1_HUMAN	582	BBS1	0.72	BBS1_HUMAN;582;0.72;pmids:18000879;sources:IntAct,BioGRID
EIF3A_HUMAN	8661	EIF3A	BBS1_HUMAN	582	BBS1	0.63	BBS1_HUMAN;582;0.63;pmids:18000879;sources:IntAct,BioGRID
K1C18_HUMAN	3875	KRT18	BBS1_HUMAN	582	BBS1	0.65	BBS1_HUMAN;582;0.65;pmids:18000879;sources:IntAct,BioGRID
ACTB_HUMAN	60	ACTB	BBS4_HUMAN	585	BBS4	0.63	BBS4_HUMAN;585;0.63;pmids:18000879;sources:IntAct,BioGRID
EF1A1_HUMAN	1915	EEF1A1	BBS4_HUMAN	585	BBS4	0.63	BBS4_HUMAN;585;0.63;pmids:18000879;sources:IntAct,BioGRID
EIF3A_HUMAN	8661	EIF3A	BBS4_HUMAN	585	BBS4	0.63	BBS4_HUMAN;585;0.63;pmids:18000879;sources:IntAct,BioGRID
ELAV1_HUMAN	1994	ELAVL1	BBX_HUMAN	56987	BBX	0.63	BBX_HUMAN;56987;0.63;pmids:19322201;sources:BioGRID
HS90A_HUMAN	3320	HSP90AA1	BBX_HUMAN	56987	BBX	0.63	BBX_HUMAN;56987;0.63;pmids:22939624;sources:BioGRID
SUMO2_HUMAN	6613	SUMO2	BBX_HUMAN	56987	BBX	0.73	BBX_HUMAN;56987;0.73;pmids:21693764,19471022;sources:BioGRID
ELAV1_HUMAN	1994	ELAVL1	BAP29_HUMAN	55973	BCAP29	0.63	BAP29_HUMAN;55973;0.63;pmids:19322201;sources:BioGRID
ATF2_HUMAN	1386	ATF2	BAP31_HUMAN	10134	BCAP31	0.72	BAP31_HUMAN;10134;0.72;pmids:22304920;sources:IntAct,BioGRID
BAP29_HUMAN	55973	BCAP29	BAP31_HUMAN	10134	BCAP31	0.87	BAP31_HUMAN;10134;0.87;pmids:12886015,19342655;sources:HPRD,BioGRID,I2D
BAP31_HUMAN	10134	BCAP31	BAP31_HUMAN	10134	BCAP31	0.88	BAP31_HUMAN;10134;0.88;pmids:11851433,12886015,10958671,19342655;sources:HPRD,BioGRID,I2D
CASP8_HUMAN	841	CASP8	BAP31_HUMAN	10134	BCAP31	0.9	BAP31_HUMAN;10134;0.9;pmids:9334338,12668660,11917123,21183955,15254227;sources:HPRD,BioGRID,IntAct,I2D,MINT
DERL1_HUMAN	79139	DERL1	BAP31_HUMAN	10134	BCAP31	0.76	BAP31_HUMAN;10134;0.76;pmids:18555783;sources:IntAct,BioGRID
FIS1_HUMAN	51024	FIS1	BAP31_HUMAN	10134	BCAP31	0.78	BAP31_HUMAN;10134;0.78;pmids:21183955;sources:MINT,IntAct,BioGRID
1B42_HUMAN	3106	HLA-B	BAP31_HUMAN	10134	BCAP31	0.63	BAP31_HUMAN;10134;0.63;pmids:17353931;sources:IntAct,I2D
HD_HUMAN	3064	HTT	BAP31_HUMAN	10134	BCAP31	0.68	BAP31_HUMAN;10134;0.68;pmids:17500595;sources:Kaltenbach07,IntAct
ITAM_HUMAN	3684	ITGAM	BAP31_HUMAN	10134	BCAP31	0.7	BAP31_HUMAN;10134;0.7;pmids:15294914;sources:BioGRID
KLK10_HUMAN	5655	KLK10	BAP31_HUMAN	10134	BCAP31	0.63	BAP31_HUMAN;10134;0.63;pmids:21988832;sources:IntAct,BioGRID
PGRC1_HUMAN	10857	PGRMC1	BAP31_HUMAN	10134	BCAP31	0.63	BAP31_HUMAN;10134;0.63;pmids:21081644;sources:BioGRID
HACD2_HUMAN	201562	PTPLB	BAP31_HUMAN	10134	BCAP31	0.78	BAP31_HUMAN;10134;0.78;pmids:15024066;sources:IntAct,BioGRID
RFA1_HUMAN	6117	RPA1	BAP31_HUMAN	10134	BCAP31	0.63	BAP31_HUMAN;10134;0.63;pmids:24332808;sources:BioGRID
RFA2_HUMAN	6118	RPA2	BAP31_HUMAN	10134	BCAP31	0.63	BAP31_HUMAN;10134;0.63;pmids:24332808;sources:BioGRID
RFA3_HUMAN	6119	RPA3	BAP31_HUMAN	10134	BCAP31	0.63	BAP31_HUMAN;10134;0.63;pmids:24332808;sources:BioGRID
S61A1_HUMAN	29927	SEC61A1	BAP31_HUMAN	10134	BCAP31	0.63	BAP31_HUMAN;10134;0.63;pmids:18555783;sources:BioGRID
UBL4A_HUMAN	8266	UBL4A	BAP31_HUMAN	10134	BCAP31	0.63	BAP31_HUMAN;10134;0.63;pmids:23246001;sources:BioGRID
VAMP2_HUMAN	6844	VAMP2	BAP31_HUMAN	10134	BCAP31	0.75	BAP31_HUMAN;10134;0.75;pmids:9396746;sources:BioGRID
VAMP3_HUMAN	9341	VAMP3	BAP31_HUMAN	10134	BCAP31	0.79	BAP31_HUMAN;10134;0.79;pmids:9396746;sources:HPRD,BioGRID,I2D
VKOR1_HUMAN	79001	VKORC1	BAP31_HUMAN	10134	BCAP31	0.63	BAP31_HUMAN;10134;0.63;pmids:21103663;sources:BioGRID
1433T_HUMAN	10971	YWHAQ	BAP31_HUMAN	10134	BCAP31	0.68	BAP31_HUMAN;10134;0.68;pmids:15161933;sources:BioGRID
1433Z_HUMAN	7534	YWHAZ	BAP31_HUMAN	10134	BCAP31	0.68	BAP31_HUMAN;10134;0.68;pmids:15161933;sources:MINT,I2D,IntAct
CDC42_HUMAN	998	CDC42	BCAR1_HUMAN	9564	BCAR1	0.72	BCAR1_HUMAN;9564;0.72;pmids:17038317;sources:MINT,BioGRID,IntAct,STRING
EGFR_HUMAN	1956	EGFR	BCAR1_HUMAN	9564	BCAR1	0.63	BCAR1_HUMAN;9564;0.63;pmids:15657067;sources:IntAct,I2D
GRP78_HUMAN	3309	HSPA5	BCAR1_HUMAN	9564	BCAR1	0.63	BCAR1_HUMAN;9564;0.63;pmids:16169070;sources:HPRD,BioGRID,IntAct,MINT,I2D,Stelzl05
HYOU1_HUMAN	10525	HYOU1	BCAR1_HUMAN	9564	BCAR1	0.63	BCAR1_HUMAN;9564;0.63;pmids:22863883;sources:BioGRID
TBA4A_HUMAN	7277	TUBA4A	BCAR1_HUMAN	9564	BCAR1	0.63	BCAR1_HUMAN;9564;0.63;pmids:16169070;sources:HPRD,IntAct
1433E_HUMAN	7531	YWHAE	BCAR1_HUMAN	9564	BCAR1	0.63	BCAR1_HUMAN;9564;0.63;pmids:17979178;sources:BioGRID
1433F_HUMAN	7533	YWHAH	BCAR1_HUMAN	9564	BCAR1	0.63	BCAR1_HUMAN;9564;0.63;pmids:17979178;sources:IntAct,STRING
1433Z_HUMAN	7534	YWHAZ	BCAR1_HUMAN	9564	BCAR1	0.79	BCAR1_HUMAN;9564;0.79;pmids:10026197;sources:HPRD,BioGRID,I2D
ZYX_HUMAN	7791	ZYX	BCAR1_HUMAN	9564	BCAR1	0.76	BCAR1_HUMAN;9564;0.76;pmids:11782456;sources:BioGRID,IntAct,STRING
EGFR_HUMAN	1956	EGFR	BCAR3_HUMAN	8412	BCAR3	0.63	BCAR3_HUMAN;8412;0.63;pmids:15657067;sources:IntAct,I2D
ECHA_HUMAN	3030	HADHA	BCAR3_HUMAN	8412	BCAR3	0.63	BCAR3_HUMAN;8412;0.63;pmids:17353931;sources:IntAct,I2D
PAIRB_HUMAN	26135	SERBP1	BCAR3_HUMAN	8412	BCAR3	0.63	BCAR3_HUMAN;8412;0.63;pmids:17353931;sources:IntAct
IF4A3_HUMAN	9775	EIF4A3	SPF27_HUMAN	10286	BCAS2	0.72	SPF27_HUMAN;10286;0.72;pmids:23084401;sources:IntAct,BioGRID
PRP8_HUMAN	10594	PRPF8	SPF27_HUMAN	10286	BCAS2	0.76	SPF27_HUMAN;10286;0.76;pmids:22365833;sources:MINT,IntAct,BioGRID
SF3B4_HUMAN	10262	SF3B4	SPF27_HUMAN	10286	BCAS2	0.76	SPF27_HUMAN;10286;0.76;pmids:22365833;sources:MINT,IntAct,BioGRID
SRRM2_HUMAN	23524	SRRM2	SPF27_HUMAN	10286	BCAS2	0.63	SPF27_HUMAN;10286;0.63;pmids:16159877;sources:BioGRID
ALDOA_HUMAN	226	ALDOA	BCAT2_HUMAN	587	BCAT2	0.63	BCAT2_HUMAN;587;0.63;pmids:21988832;sources:IntAct,BioGRID
NEDD8_HUMAN	4738	NEDD8	BCKD_HUMAN	10295	BCKDK	0.63	BCKD_HUMAN;10295;0.63;pmids:24654937;sources:BioGRID
SUMO1_HUMAN	7341	SUMO1	BCKD_HUMAN	10295	BCKDK	0.73	BCKD_HUMAN;10295;0.73;pmids:17000644,24654937;sources:IntAct,I2D,BioGRID
ELAV1_HUMAN	1994	ELAVL1	BCL10_HUMAN	8915	BCL10	0.63	BCL10_HUMAN;8915;0.63;pmids:19322201;sources:BioGRID
BAG3_HUMAN	9531	BAG3	B2L11_HUMAN	10018	BCL2L11	0.63	B2L11_HUMAN;10018;0.63;pmids:23824909;sources:BioGRID
GBLP_HUMAN	10399	GNB2L1	B2L11_HUMAN	10018	BCL2L11	0.76	B2L11_HUMAN;10018;0.76;pmids:18420585;sources:IntAct,BioGRID
HSP74_HUMAN	3308	HSPA4	B2L11_HUMAN	10018	BCL2L11	0.63	B2L11_HUMAN;10018;0.63;pmids:19622774;sources:BioGRID
VDAC1_HUMAN	7416	VDAC1	B2L11_HUMAN	10018	BCL2L11	0.73	B2L11_HUMAN;10018;0.73;pmids:12118373;sources:HPRD,BioGRID,I2D
1433B_HUMAN	7529	YWHAB	B2L11_HUMAN	10018	BCL2L11	0.81	B2L11_HUMAN;10018;0.81;pmids:16282323;species:Mus musculus (Mouse)
SMCE1_HUMAN	6605	SMARCE1	BCL7C_HUMAN	9274	BCL7C	0.63	BCL7C_HUMAN;9274;0.63;pmids:18809673;sources:BioGRID
SUMO2_HUMAN	6613	SUMO2	BCL7C_HUMAN	9274	BCL7C	0.63	BCL7C_HUMAN;9274;0.63;pmids:19471022;sources:BioGRID
BAG3_HUMAN	9531	BAG3	BCLF1_HUMAN	9774	BCLAF1	0.63	BCLF1_HUMAN;9774;0.63;pmids:23824909;sources:BioGRID
EGFR_HUMAN	1956	EGFR	BCLF1_HUMAN	9774	BCLAF1	0.63	BCLF1_HUMAN;9774;0.63;pmids:18271526;sources:BioGRID
IF4A3_HUMAN	9775	EIF4A3	BCLF1_HUMAN	9774	BCLAF1	0.63	BCLF1_HUMAN;9774;0.63;pmids:23084401;sources:IntAct
MCM7_HUMAN	4176	MCM7	BCLF1_HUMAN	9774	BCLAF1	0.63	BCLF1_HUMAN;9774;0.63;pmids:23764002;sources:IntAct
NEDD8_HUMAN	4738	NEDD8	BCLF1_HUMAN	9774	BCLAF1	0.63	BCLF1_HUMAN;9774;0.63;pmids:24654937;sources:BioGRID
SART3_HUMAN	9733	SART3	BCLF1_HUMAN	9774	BCLAF1	0.63	BCLF1_HUMAN;9774;0.63;pmids:24984263;sources:BioGRID
SFPQ_HUMAN	6421	SFPQ	BCLF1_HUMAN	9774	BCLAF1	0.63	BCLF1_HUMAN;9774;0.63;pmids:20932480;sources:IntAct
SUMO1_HUMAN	7341	SUMO1	BCLF1_HUMAN	9774	BCLAF1	0.63	BCLF1_HUMAN;9774;0.63;pmids:24654937;sources:BioGRID
SUMO2_HUMAN	6613	SUMO2	BCLF1_HUMAN	9774	BCLAF1	0.74	BCLF1_HUMAN;9774;0.74;pmids:21693764,19471022,25027693;sources:BioGRID
TADBP_HUMAN	23435	TARDBP	BCLF1_HUMAN	9774	BCLAF1	0.63	BCLF1_HUMAN;9774;0.63;pmids:20020773;sources:BioGRID
TERA_HUMAN	7415	VCP	BCLF1_HUMAN	9774	BCLAF1	0.63	BCLF1_HUMAN;9774;0.63;pmids:23383273;sources:BioGRID
CFTR_HUMAN	1080	CFTR	BCR_HUMAN	613	BCR	0.83	BCR_HUMAN;613;0.83;pmids:17110338,15494376;sources:IntAct,MINT,I2D,BioGRID
HS90A_HUMAN	3320	HSP90AA1	BCR_HUMAN	613	BCR	0.74	BCR_HUMAN;613;0.74;pmids:21248063,20675402,16723087;sources:BioGRID
HSP7C_HUMAN	3312	HSPA8	BCR_HUMAN	613	BCR	0.68	BCR_HUMAN;613;0.68;pmids:20675402;sources:BioGRID
FLNB_HUMAN	2317	FLNB	BECN1_HUMAN	8678	BECN1	0.63	BECN1_HUMAN;8678;0.63;pmids:19293945;sources:Bell09
HS90A_HUMAN	3320	HSP90AA1	BECN1_HUMAN	8678	BECN1	0.63	BECN1_HUMAN;8678;0.63;pmids:21543763;sources:BioGRID
HSP71_HUMAN	3304	HSPA1B	BECN1_HUMAN	8678	BECN1	0.63	BECN1_HUMAN;8678;0.63;pmids:23569248;sources:BioGRID
CSK21_HUMAN	1457	CSNK2A1	BHE40_HUMAN	8553	BHLHE40	0.63	BHE40_HUMAN;8553;0.63;pmids:23555304;sources:IntAct
EF1G_HUMAN	1937	EEF1G	BHE40_HUMAN	8553	BHLHE40	0.63	BHE40_HUMAN;8553;0.63;pmids:19293945;sources:Bell09
ELAV1_HUMAN	1994	ELAVL1	BHE40_HUMAN	8553	BHLHE40	0.63	BHE40_HUMAN;8553;0.63;pmids:19322201;sources:BioGRID
PP1B_HUMAN	5500	PPP1CB	BHE40_HUMAN	8553	BHLHE40	0.63	BHE40_HUMAN;8553;0.63;pmids:23555304;sources:IntAct
PP2AA_HUMAN	5515	PPP2CA	BHE40_HUMAN	8553	BHLHE40	0.63	BHE40_HUMAN;8553;0.63;pmids:23555304;sources:IntAct
SUMO2_HUMAN	6613	SUMO2	BHE40_HUMAN	8553	BHLHE40	0.73	BHE40_HUMAN;8553;0.73;pmids:21693764,19471022;sources:BioGRID
VIME_HUMAN	7431	VIM	BHE40_HUMAN	8553	BHLHE40	0.63	BHE40_HUMAN;8553;0.63;pmids:16169070;sources:HPRD,BioGRID,IntAct,I2D,Stelzl05,MINT
BAG3_HUMAN	9531	BAG3	BID_HUMAN	637	BID	0.63	BID_HUMAN;637;0.63;pmids:23824909;sources:BioGRID
SQSTM_HUMAN	8878	SQSTM1	BID_HUMAN	637	BID	0.63	BID_HUMAN;637;0.63;pmids:23333919;sources:BioGRID
TERA_HUMAN	7415	VCP	BID_HUMAN	637	BID	0.63	BID_HUMAN;637;0.63;pmids:23383273;sources:BioGRID
ELAV1_HUMAN	1994	ELAVL1	BIN1_HUMAN	274	BIN1	0.63	BIN1_HUMAN;274;0.63;pmids:19322201;sources:BioGRID
HYOU1_HUMAN	10525	HYOU1	BIN1_HUMAN	274	BIN1	0.63	BIN1_HUMAN;274;0.63;pmids:22863883;sources:BioGRID
ITA3_HUMAN	3675	ITGA3	BIN1_HUMAN	274	BIN1	0.63	BIN1_HUMAN;274;0.63;pmids:10094488;sources:HPRD,BioGRID,I2D
SHLB1_HUMAN	51100	SH3GLB1	BIN1_HUMAN	274	BIN1	0.82	BIN1_HUMAN;274;0.82;pmids:12456676;species:Mus musculus (Mouse)
CDC42_HUMAN	998	CDC42	BIRC2_HUMAN	329	BIRC2	0.68	BIRC2_HUMAN;329;0.68;pmids:24276241;sources:BioGRID
DBLOH_HUMAN	56616	DIABLO	BIRC2_HUMAN	329	BIRC2	0.9	BIRC2_HUMAN;329;0.9;pmids:10929712,12525502,16282325,12865429,14960576,19506082,20957035,19153467,12218061,25065467;sources:HPRD,BioGRID,IntAct,I2D
ENPL_HUMAN	7184	HSP90B1	BIRC2_HUMAN	329	BIRC2	0.78	BIRC2_HUMAN;329;0.78;pmids:18239673;sources:BioGRID
RAC1_HUMAN	5879	RAC1	BIRC2_HUMAN	329	BIRC2	0.85	BIRC2_HUMAN;329;0.85;pmids:22117219,24276241;sources:MINT,BioGRID,IntAct
DBLOH_HUMAN	56616	DIABLO	BIRC5_HUMAN	332	BIRC5	0.89	BIRC5_HUMAN;332;0.89;pmids:12660240,16189514,15541727;sources:HPRD,BioGRID,I2D,Rual05
ELAV1_HUMAN	1994	ELAVL1	BIRC5_HUMAN	332	BIRC5	0.63	BIRC5_HUMAN;332;0.63;pmids:19322201;sources:BioGRID
HS90A_HUMAN	3320	HSP90AA1	BIRC5_HUMAN	332	BIRC5	0.65	BIRC5_HUMAN;332;0.65;pmids:15894266;sources:HPRD,I2D,BioGRID
ELAV1_HUMAN	1994	ELAVL1	BLCAP_HUMAN	10904	BLCAP	0.63	BLCAP_HUMAN;10904;0.63;pmids:19322201;sources:BioGRID
NDUA9_HUMAN	4704	NDUFA9	BL1S1_HUMAN	2647	BLOC1S1	0.72	BL1S1_HUMAN;2647;0.72;pmids:22309213;sources:IntAct
SQSTM_HUMAN	8878	SQSTM1	BL1S5_HUMAN	63915	BLOC1S5	0.72	BL1S5_HUMAN;63915;0.72;pmids:20562859;sources:IntAct,BioGRID
ELAV1_HUMAN	1994	ELAVL1	BL1S6_HUMAN	26258	BLOC1S6	0.63	BL1S6_HUMAN;26258;0.63;pmids:19322201;sources:BioGRID
MP2K1_HUMAN	5604	MAP2K1	BIEA_HUMAN	644	BLVRA	0.63	BIEA_HUMAN;644;0.63;pmids:18463290;sources:DIP
SUMO1_HUMAN	7341	SUMO1	BIEA_HUMAN	644	BLVRA	0.63	BIEA_HUMAN;644;0.63;pmids:21110914;sources:BioGRID
SUMO2_HUMAN	6613	SUMO2	BIEA_HUMAN	644	BLVRA	0.73	BIEA_HUMAN;644;0.73;pmids:19471022,25027693;sources:BioGRID
NEDD8_HUMAN	4738	NEDD8	BLVRB_HUMAN	645	BLVRB	0.63	BLVRB_HUMAN;645;0.63;pmids:24654937;sources:BioGRID
SUMO1_HUMAN	7341	SUMO1	BLVRB_HUMAN	645	BLVRB	0.63	BLVRB_HUMAN;645;0.63;pmids:24654937;sources:BioGRID
ELAV1_HUMAN	1994	ELAVL1	BMI1_HUMAN	648	BMI1	0.73	BMI1_HUMAN;648;0.73;pmids:19322201,24457600;sources:BioGRID
NDKB_HUMAN	654364	NME2	BNIPL_HUMAN	149428	BNIPL	0.63	BNIPL_HUMAN;149428;0.63;pmids:21988832;sources:IntAct,BioGRID
IF4A3_HUMAN	9775	EIF4A3	BOLA2_HUMAN	654483	BOLA2	0.63	BOLA2_HUMAN;654483;0.63;pmids:23084401;sources:BioGRID
NPM_HUMAN	4869	NPM1	BOLA2_HUMAN	654483	BOLA2	0.63	BOLA2_HUMAN;654483;0.63;pmids:23402259;sources:BioGRID
SUMO1_HUMAN	7341	SUMO1	BOP1_HUMAN	23246	BOP1	0.63	BOP1_HUMAN;23246;0.63;pmids:24654937;sources:BioGRID
SUMO2_HUMAN	6613	SUMO2	BOP1_HUMAN	23246	BOP1	0.63	BOP1_HUMAN;23246;0.63;pmids:21252943;sources:BioGRID
SUMO2_HUMAN	6613	SUMO2	BPNT1_HUMAN	10380	BPNT1	0.63	BPNT1_HUMAN;10380;0.63;pmids:25027693;sources:BioGRID
HS90A_HUMAN	3320	HSP90AA1	BRAF_HUMAN	673	BRAF	0.63	BRAF_HUMAN;673;0.63;pmids:22939624;sources:BioGRID
1433B_HUMAN	7529	YWHAB	BRAF_HUMAN	673	BRAF	0.9	BRAF_HUMAN;673;0.9;pmids:12620389,17353931,15324660,10931830,24255178;sources:IntAct,BioGRID,MINT
1433G_HUMAN	7532	YWHAG	BRAF_HUMAN	673	BRAF	0.89	BRAF_HUMAN;673;0.89;pmids:17979178,17353931,15324660;sources:IntAct,BioGRID,MINT
1433T_HUMAN	10971	YWHAQ	BRAF_HUMAN	673	BRAF	0.89	BRAF_HUMAN;673;0.89;pmids:17979178,17353931,15324660,18332145;sources:IntAct,BioGRID,MINT
1433Z_HUMAN	7534	YWHAZ	BRAF_HUMAN	673	BRAF	0.89	BRAF_HUMAN;673;0.89;pmids:17979178,17353931,15324660,15161933;sources:IntAct,BioGRID,MINT
CSK21_HUMAN	1457	CSNK2A1	BRCA1_HUMAN	672	BRCA1	0.85	BRCA1_HUMAN;672;0.85;pmids:10403822,16713569;sources:HPRD,BioGRID,I2D,Lim06
CSK2B_HUMAN	1460	CSNK2B	BRCA1_HUMAN	672	BRCA1	0.87	BRCA1_HUMAN;672;0.87;pmids:10403822,16713569;sources:HPRD,BioGRID,I2D,Lim06
DHX9_HUMAN	1660	DHX9	BRCA1_HUMAN	672	BRCA1	0.9	BRCA1_HUMAN;672;0.9;pmids:12592385,9662397,16713569;sources:HPRD,BioGRID,I2D,Lim06
EZRI_HUMAN	7430	EZR	BRCA1_HUMAN	672	BRCA1	0.63	BRCA1_HUMAN;672;0.63;pmids:21282464;sources:BioGRID
GTF2I_HUMAN	2969	GTF2I	BRCA1_HUMAN	672	BRCA1	0.78	BRCA1_HUMAN;672;0.78;pmids:21407215;sources:IntAct,BioGRID
HNRPD_HUMAN	3184	HNRNPD	BRCA1_HUMAN	672	BRCA1	0.82	BRCA1_HUMAN;672;0.82;pmids:22431556,15231747;sources:BioGRID
HS90A_HUMAN	3320	HSP90AA1	BRCA1_HUMAN	672	BRCA1	0.63	BRCA1_HUMAN;672;0.63;pmids:24085845;sources:BioGRID
CH60_HUMAN	3329	HSPD1	BRCA1_HUMAN	672	BRCA1	0.75	BRCA1_HUMAN;672;0.75;pmids:21988832;sources:IntAct,BioGRID
MTA2_HUMAN	9219	MTA2	BRCA1_HUMAN	672	BRCA1	0.63	BRCA1_HUMAN;672;0.63;pmids:19703393;sources:BioGRID
PCBP2_HUMAN	5094	PCBP2	BRCA1_HUMAN	672	BRCA1	0.63	BRCA1_HUMAN;672;0.63;pmids:22431556;sources:BioGRID
PP1B_HUMAN	5500	PPP1CB	BRCA1_HUMAN	672	BRCA1	0.79	BRCA1_HUMAN;672;0.79;pmids:17511879;sources:BioGRID,IntAct
PRKDC_HUMAN	5591	PRKDC	BRCA1_HUMAN	672	BRCA1	0.63	BRCA1_HUMAN;672;0.63;pmids:10608806;sources:BioGRID
RBBP7_HUMAN	5931	RBBP7	BRCA1_HUMAN	672	BRCA1	0.9	BRCA1_HUMAN;672;0.9;pmids:10220405,11394910,11746496,16713569;sources:HPRD,BioGRID,I2D,Lim06
SUMO2_HUMAN	6613	SUMO2	BRCA1_HUMAN	672	BRCA1	0.74	BRCA1_HUMAN;672;0.74;pmids:20016594,21147198,21693764,22689573;sources:BioGRID
UB2L3_HUMAN	7332	UBE2L3	BRCA1_HUMAN	672	BRCA1	0.9	BRCA1_HUMAN;672;0.9;pmids:12732733,16713569,19712108;sources:HPRD,BioGRID,I2D,Lim06
TERA_HUMAN	7415	VCP	BRCA1_HUMAN	672	BRCA1	0.89	BRCA1_HUMAN;672;0.89;pmids:10855792,16713569;sources:HPRD,BioGRID,I2D,Lim06
XRCC5_HUMAN	7520	XRCC5	BRCA1_HUMAN	672	BRCA1	0.78	BRCA1_HUMAN;672;0.78;pmids:18936166,23344954;sources:BioGRID
VIME_HUMAN	7431	VIM	BRD1_HUMAN	23774	BRD1	0.63	BRD1_HUMAN;23774;0.63;pmids:16169070;sources:HPRD,BioGRID,IntAct,I2D,Stelzl05
ELAV1_HUMAN	1994	ELAVL1	BRD2_HUMAN	6046	BRD2	0.63	BRD2_HUMAN;6046;0.63;pmids:19322201;sources:BioGRID
ELAV1_HUMAN	1994	ELAVL1	BRD3_HUMAN	8019	BRD3	0.63	BRD3_HUMAN;8019;0.63;pmids:19322201;sources:BioGRID
AT1A1_HUMAN	476	ATP1A1	BRD4_HUMAN	23476	BRD4	0.63	BRD4_HUMAN;23476;0.63;pmids:19293945;sources:Bell09
ELAV1_HUMAN	1994	ELAVL1	BRD4_HUMAN	23476	BRD4	0.63	BRD4_HUMAN;23476;0.63;pmids:19322201;sources:BioGRID
SUMO2_HUMAN	6613	SUMO2	BRD4_HUMAN	23476	BRD4	0.74	BRD4_HUMAN;23476;0.74;pmids:21693764,19471022,21252943;sources:BioGRID
TCRG1_HUMAN	10915	TCERG1	BRD4_HUMAN	23476	BRD4	0.68	BRD4_HUMAN;23476;0.68;pmids:16055720;sources:BioGRID
H4_HUMAN	8370	HIST1H4A	BRD7_HUMAN	29117	BRD7	0.7	BRD7_HUMAN;29117;0.7;pmids:12489984;sources:HPRD,MINT,I2D,IntAct
PSD11_HUMAN	5717	PSMD11	BRD7_HUMAN	29117	BRD7	0.63	BRD7_HUMAN;29117;0.63;pmids:16169070;sources:HPRD,BioGRID,IntAct,MINT,I2D,Stelzl05
RLA1_HUMAN	6176	RPLP1	BRD7_HUMAN	29117	BRD7	0.63	BRD7_HUMAN;29117;0.63;pmids:16169070;sources:HPRD,BioGRID,IntAct,MINT,I2D,Stelzl05
SMRD1_HUMAN	6602	SMARCD1	BRD7_HUMAN	29117	BRD7	0.63	BRD7_HUMAN;29117;0.63;pmids:20305087;sources:BioGRID
SMCE1_HUMAN	6605	SMARCE1	BRD7_HUMAN	29117	BRD7	0.73	BRD7_HUMAN;29117;0.73;pmids:18809673,20305087;sources:BioGRID
SUMO2_HUMAN	6613	SUMO2	BRD7_HUMAN	29117	BRD7	0.63	BRD7_HUMAN;29117;0.63;pmids:19471022;sources:BioGRID
RUVB1_HUMAN	8607	RUVBL1	BRD8_HUMAN	10902	BRD8	0.63	BRD8_HUMAN;10902;0.63;pmids:16230350;sources:IntAct,I2D
RUVB2_HUMAN	10856	RUVBL2	BRD8_HUMAN	10902	BRD8	0.63	BRD8_HUMAN;10902;0.63;pmids:16230350;sources:IntAct,I2D
SUMO1_HUMAN	7341	SUMO1	BRD8_HUMAN	10902	BRD8	0.63	BRD8_HUMAN;10902;0.63;pmids:24654937;sources:BioGRID
SUMO2_HUMAN	6613	SUMO2	BRD8_HUMAN	10902	BRD8	0.74	BRD8_HUMAN;10902;0.74;pmids:21693764,19471022,25027693;sources:BioGRID
SUMO2_HUMAN	6613	SUMO2	BRD9_HUMAN	65980	BRD9	0.73	BRD9_HUMAN;65980;0.73;pmids:21693764,19471022;sources:BioGRID
SUMO1_HUMAN	7341	SUMO1	BRE_HUMAN	9577	BRE	0.63	BRE_HUMAN;9577;0.63;pmids:15465831;sources:BioGRID
SUMO2_HUMAN	6613	SUMO2	BRE_HUMAN	9577	BRE	0.78	BRE_HUMAN;9577;0.78;pmids:22689573,23211528;sources:BioGRID
ROA1_HUMAN	3178	HNRNPA1	BRNP1_HUMAN	1620	BRINP1	0.75	BRNP1_HUMAN;1620;0.75;pmids:22446626;sources:IntAct,BioGRID
HNRPC_HUMAN	3183	HNRNPC	BRNP1_HUMAN	1620	BRINP1	0.63	BRNP1_HUMAN;1620;0.63;pmids:22446626;sources:BioGRID
RAC1_HUMAN	5879	RAC1	BRNP1_HUMAN	1620	BRINP1	0.63	BRNP1_HUMAN;1620;0.63;pmids:21988832;sources:IntAct,BioGRID
EF1A1_HUMAN	1915	EEF1A1	BRMS1_HUMAN	25855	BRMS1	0.63	BRMS1_HUMAN;25855;0.63;pmids:16169070;sources:HPRD,BioGRID,IntAct,MINT,I2D,Stelzl05
PHB_HUMAN	5245	PHB	BRMS1_HUMAN	25855	BRMS1	0.63	BRMS1_HUMAN;25855;0.63;pmids:12065415;sources:DIP
SUMO2_HUMAN	6613	SUMO2	BRM1L_HUMAN	84312	BRMS1L	0.63	BRM1L_HUMAN;84312;0.63;pmids:19471022;sources:BioGRID
SUMO2_HUMAN	6613	SUMO2	BSCL2_HUMAN	26580	BSCL2	0.63	BSCL2_HUMAN;26580;0.63;pmids:25027693;sources:BioGRID
ATF2_HUMAN	1386	ATF2	BASI_HUMAN	682	BSG	0.72	BASI_HUMAN;682;0.72;pmids:22304920;sources:IntAct,BioGRID
CAND1_HUMAN	55832	CAND1	BASI_HUMAN	682	BSG	0.63	BASI_HUMAN;682;0.63;pmids:21145461;sources:BioGRID
CUL3_HUMAN	8452	CUL3	BASI_HUMAN	682	BSG	0.63	BASI_HUMAN;682;0.63;pmids:21145461;sources:BioGRID
FLNA_HUMAN	2316	FLNA	BASI_HUMAN	682	BSG	0.63	BASI_HUMAN;682;0.63;pmids:23463506;sources:BioGRID
HGS_HUMAN	9146	HGS	BASI_HUMAN	682	BSG	0.75	BASI_HUMAN;682;0.75;pmids:19019082;sources:BioGRID
OS9_HUMAN	10956	OS9	BASI_HUMAN	682	BSG	0.63	BASI_HUMAN;682;0.63;pmids:23097496;sources:BioGRID
PCKGC_HUMAN	5105	PCK1	BASI_HUMAN	682	BSG	0.63	BASI_HUMAN;682;0.63;pmids:21726808;sources:BioGRID
PPIA_HUMAN	5478	PPIA	BASI_HUMAN	682	BSG	0.65	BASI_HUMAN;682;0.65;pmids:11943775;sources:HPRD,I2D
PPIL2_HUMAN	23759	PPIL2	BASI_HUMAN	682	BSG	0.65	BASI_HUMAN;682;0.65;pmids:15946952;sources:HPRD,I2D,BioGRID
MOT1_HUMAN	6566	SLC16A1	BASI_HUMAN	682	BSG	0.84	BASI_HUMAN;682;0.84;pmids:10921872,23097496;sources:HPRD,BioGRID,I2D
SUMO2_HUMAN	6613	SUMO2	BASI_HUMAN	682	BSG	0.63	BASI_HUMAN;682;0.63;pmids:21693764;sources:BioGRID
TERA_HUMAN	7415	VCP	BASI_HUMAN	682	BSG	0.63	BASI_HUMAN;682;0.63;pmids:23383273;sources:BioGRID
ELAV1_HUMAN	1994	ELAVL1	BTAF1_HUMAN	9044	BTAF1	0.63	BTAF1_HUMAN;9044;0.63;pmids:19322201;sources:BioGRID
SUMO2_HUMAN	6613	SUMO2	BTAF1_HUMAN	9044	BTAF1	0.73	BTAF1_HUMAN;9044;0.73;pmids:19471022,21252943;sources:BioGRID
NEDD8_HUMAN	4738	NEDD8	BTBD1_HUMAN	53339	BTBD1	0.63	BTBD1_HUMAN;53339;0.63;pmids:18247557;sources:BioGRID
SUMO1_HUMAN	7341	SUMO1	BTBD1_HUMAN	53339	BTBD1	0.63	BTBD1_HUMAN;53339;0.63;pmids:17549794;sources:BioGRID
EF1A1_HUMAN	1915	EEF1A1	BTBD2_HUMAN	55643	BTBD2	0.63	BTBD2_HUMAN;55643;0.63;pmids:16169070;sources:HPRD,BioGRID,IntAct,MINT,I2D,Stelzl05
G3P_HUMAN	2597	GAPDH	BTBD2_HUMAN	55643	BTBD2	0.73	BTBD2_HUMAN;55643;0.73;pmids:16169070,16713569;sources:HPRD,BioGRID,IntAct,MINT,I2D,Stelzl05,Lim06
ELAV1_HUMAN	1994	ELAVL1	BTBD3_HUMAN	22903	BTBD3	0.63	BTBD3_HUMAN;22903;0.63;pmids:19322201;sources:BioGRID
CTNB1_HUMAN	1499	CTNNB1	BTF3_HUMAN	689	BTF3	0.63	BTF3_HUMAN;689;0.63;pmids:15492215;sources:BioGRID
IF6_HUMAN	3692	EIF6	BTF3_HUMAN	689	BTF3	0.7	BTF3_HUMAN;689;0.7;pmids:17353931;species:Saccharomyces cerevisiae (Baker's yeast)
FLNB_HUMAN	2317	FLNB	BTF3_HUMAN	689	BTF3	0.63	BTF3_HUMAN;689;0.63;pmids:19293945;sources:Bell09
ELAV1_HUMAN	1994	ELAVL1	BT3L4_HUMAN	91408	BTF3L4	0.63	BT3L4_HUMAN;91408;0.63;pmids:19322201;sources:BioGRID
CSK2B_HUMAN	1460	CSNK2B	FBW1A_HUMAN	8945	BTRC	0.63	FBW1A_HUMAN;8945;0.63;pmids:20797629;sources:BioGRID
ELAV1_HUMAN	1994	ELAVL1	FBW1A_HUMAN	8945	BTRC	0.63	FBW1A_HUMAN;8945;0.63;pmids:23115237;sources:BioGRID
HNRPC_HUMAN	3183	HNRNPC	FBW1A_HUMAN	8945	BTRC	0.63	FBW1A_HUMAN;8945;0.63;pmids:21988832;sources:IntAct,BioGRID
HNRPK_HUMAN	3190	HNRNPK	FBW1A_HUMAN	8945	BTRC	0.63	FBW1A_HUMAN;8945;0.63;pmids:21988832;sources:IntAct,BioGRID
HS90A_HUMAN	3320	HSP90AA1	FBW1A_HUMAN	8945	BTRC	0.63	FBW1A_HUMAN;8945;0.63;pmids:22939624;sources:BioGRID
NEDD8_HUMAN	4738	NEDD8	FBW1A_HUMAN	8945	BTRC	0.82	FBW1A_HUMAN;8945;0.82;pmids:17318178,10713156;sources:MINT,BioGRID,IntAct
TERA_HUMAN	7415	VCP	FBW1A_HUMAN	8945	BTRC	0.73	FBW1A_HUMAN;8945;0.73;pmids:24248593,24429874;sources:BioGRID
GANAB_HUMAN	23193	GANAB	BUB1B_HUMAN	701	BUB1B	0.63	BUB1B_HUMAN;701;0.63;pmids:22863883;sources:BioGRID
PARP1_HUMAN	142	PARP1	BUB1B_HUMAN	701	BUB1B	0.63	BUB1B_HUMAN;701;0.63;pmids:16449973;sources:BioGRID
GLU2B_HUMAN	5589	PRKCSH	BUB1B_HUMAN	701	BUB1B	0.63	BUB1B_HUMAN;701;0.63;pmids:22863883;sources:BioGRID
EGFR_HUMAN	1956	EGFR	BUB3_HUMAN	9184	BUB3	0.63	BUB3_HUMAN;9184;0.63;pmids:23956138;sources:BioGRID
ELAV1_HUMAN	1994	ELAVL1	BUB3_HUMAN	9184	BUB3	0.63	BUB3_HUMAN;9184;0.63;pmids:19322201;sources:BioGRID
HDGF_HUMAN	3068	HDGF	BUB3_HUMAN	9184	BUB3	0.63	BUB3_HUMAN;9184;0.63;pmids:21907836;sources:BioGRID
NEDD8_HUMAN	4738	NEDD8	BUB3_HUMAN	9184	BUB3	0.63	BUB3_HUMAN;9184;0.63;pmids:24654937;sources:BioGRID
SUMO1_HUMAN	7341	SUMO1	BUB3_HUMAN	9184	BUB3	0.73	BUB3_HUMAN;9184;0.73;pmids:21110914,24654937;sources:BioGRID
SUMO2_HUMAN	6613	SUMO2	BUB3_HUMAN	9184	BUB3	0.63	BUB3_HUMAN;9184;0.63;pmids:25027693;sources:BioGRID
MCM7_HUMAN	4176	MCM7	BUD13_HUMAN	84811	BUD13	0.63	BUD13_HUMAN;84811;0.63;pmids:23764002;sources:IntAct
SUMO2_HUMAN	6613	SUMO2	BYST_HUMAN	705	BYSL	0.73	BYST_HUMAN;705;0.73;pmids:21693764,19471022;sources:BioGRID
TSPOA_HUMAN	706	TSPO	RIMB1_HUMAN	9256	BZRAP1	0.78	RIMB1_HUMAN;9256;0.78;pmids:9915832;sources:HPRD,BioGRID,I2D
EF2_HUMAN	1938	EEF2	BZW1_HUMAN	9689	BZW1	0.63	BZW1_HUMAN;9689;0.63;pmids:22863883;sources:BioGRID
LDHA_HUMAN	3939	LDHA	BZW1_HUMAN	9689	BZW1	0.63	BZW1_HUMAN;9689;0.63;pmids:22863883;sources:BioGRID
LDHB_HUMAN	3945	LDHB	BZW1_HUMAN	9689	BZW1	0.63	BZW1_HUMAN;9689;0.63;pmids:22863883;sources:BioGRID
PPGB_HUMAN	5476	CTSA	BZW2_HUMAN	28969	BZW2	0.63	BZW2_HUMAN;28969;0.63;pmids:22863883;sources:BioGRID
EGFR_HUMAN	1956	EGFR	BZW2_HUMAN	28969	BZW2	0.63	BZW2_HUMAN;28969;0.63;pmids:23956138;sources:BioGRID
IF6_HUMAN	3692	EIF6	BZW2_HUMAN	28969	BZW2	0.63	BZW2_HUMAN;28969;0.63;pmids:22863883;sources:BioGRID
ELAV1_HUMAN	1994	ELAVL1	BZW2_HUMAN	28969	BZW2	0.63	BZW2_HUMAN;28969;0.63;pmids:19322201;sources:BioGRID
GRP75_HUMAN	3313	HSPA9	BZW2_HUMAN	28969	BZW2	0.63	BZW2_HUMAN;28969;0.63;pmids:22863883;sources:BioGRID
TERA_HUMAN	7415	VCP	BZW2_HUMAN	28969	BZW2	0.63	BZW2_HUMAN;28969;0.63;pmids:23383273;sources:BioGRID
K1C19_HUMAN	3880	KRT19	DEPP_HUMAN	11067	C10orf10	0.73	DEPP_HUMAN;11067;0.73;pmids:16189514,16713569;sources:HPRD,BioGRID,IntAct,MINT,I2D,Rual05,Lim06
PSA1_HUMAN	5682	PSMA1	CK049_HUMAN	79096	C11orf49	0.73	CK049_HUMAN;79096;0.73;pmids:16169070,16713569;sources:HPRD,BioGRID,IntAct,MINT,I2D,Stelzl05,Lim06
RS3A_HUMAN	6189	RPS3A	CK049_HUMAN	79096	C11orf49	0.73	CK049_HUMAN;79096;0.73;pmids:16169070,16713569;sources:HPRD,BioGRID,IntAct,MINT,I2D,Stelzl05,Lim06
DHX15_HUMAN	1665	DHX15	SMAP_HUMAN	10944	C11orf58	0.63	SMAP_HUMAN;10944;0.63;pmids:24304693;sources:IntAct
SCOT1_HUMAN	5019	OXCT1	SMAP_HUMAN	10944	C11orf58	0.63	SMAP_HUMAN;10944;0.63;pmids:22863883;sources:BioGRID
HS90A_HUMAN	3320	HSP90AA1	MYG1_HUMAN	60314	C12orf10	0.63	MYG1_HUMAN;60314;0.63;pmids:16263121;sources:BioGRID
HS90B_HUMAN	3326	HSP90AB1	MYG1_HUMAN	60314	C12orf10	0.79	MYG1_HUMAN;60314;0.79;pmids:16263121;species:Saccharomyces cerevisiae (Baker's yeast)
SCOT1_HUMAN	5019	OXCT1	MYG1_HUMAN	60314	C12orf10	0.63	MYG1_HUMAN;60314;0.63;pmids:22863883;sources:BioGRID
SUMO2_HUMAN	6613	SUMO2	MYG1_HUMAN	60314	C12orf10	0.63	MYG1_HUMAN;60314;0.63;pmids:21693764;sources:BioGRID
RL11_HUMAN	6135	RPL11	TIGAR_HUMAN	57103	C12orf5	0.63	TIGAR_HUMAN;57103;0.63;pmids:21988832;sources:IntAct,BioGRID
SUMO2_HUMAN	6613	SUMO2	TIGAR_HUMAN	57103	C12orf5	0.63	TIGAR_HUMAN;57103;0.63;pmids:19471022;sources:BioGRID
ALDH2_HUMAN	217	ALDH2	ERG28_HUMAN	11161	C14orf1	0.63	ERG28_HUMAN;11161;0.63;pmids:16169070;sources:HPRD,BioGRID,IntAct,MINT,I2D,Stelzl05
ANXA1_HUMAN	301	ANXA1	ERG28_HUMAN	11161	C14orf1	0.63	ERG28_HUMAN;11161;0.63;pmids:21900206;sources:MINT,BioGRID,IntAct
ANXA7_HUMAN	310	ANXA7	ERG28_HUMAN	11161	C14orf1	0.63	ERG28_HUMAN;11161;0.63;pmids:21900206;sources:MINT,BioGRID,IntAct
CDC42_HUMAN	998	CDC42	ERG28_HUMAN	11161	C14orf1	0.63	ERG28_HUMAN;11161;0.63;pmids:16169070;sources:HPRD,BioGRID,IntAct,MINT,I2D,Stelzl05
DYL1_HUMAN	8655	DYNLL1	ERG28_HUMAN	11161	C14orf1	0.63	ERG28_HUMAN;11161;0.63;pmids:16169070;sources:HPRD,BioGRID,IntAct,MINT,I2D,Stelzl05
HMGB1_HUMAN	3146	HMGB1	ERG28_HUMAN	11161	C14orf1	0.63	ERG28_HUMAN;11161;0.63;pmids:16169070;sources:HPRD,BioGRID,IntAct,I2D,Stelzl05
HNRH3_HUMAN	3189	HNRNPH3	ERG28_HUMAN	11161	C14orf1	0.63	ERG28_HUMAN;11161;0.63;pmids:16169070;sources:HPRD,BioGRID,IntAct,MINT,I2D,Stelzl05
CH10_HUMAN	3336	HSPE1	ERG28_HUMAN	11161	C14orf1	0.63	ERG28_HUMAN;11161;0.63;pmids:16169070;sources:HPRD,BioGRID,IntAct,MINT,I2D,Stelzl05
[truncated: 29,715 more rows]
